# Supplementary material for: A multi-omics approach reveals dysregulated TNF-related signaling pathways in circulating NK and T cell subsets of young children with autism
Source: Genes Immun. 2025 Jul 30;26(5):462–74. doi: 10.1038/s41435-025-00349-z (PMC12527906; doi:10.1038/s41435-025-00349-z)
Supplement: Supplementary file 2 — Supplementary Table 1: nCounter Immune Exhausion Panel [file 41435_2025_349_MOESM2_ESM.xlsx]

## Sheet: Introduction
nCounter® Immune Exhaustion Panel - Introduction
© 2020 NanoString Technologies, all rights reserved				LBL-10807-01

## Sheet: Gene and Probe Details
nCounter® Immune Exhaustion Panel - Gene and Probe Details
Official Symbol	Accession	Alias / Previous Symbol	Target Sequence	Official Full Name	Other targets or Isoform Information
ACACA	NM_198834.1	ACAC,ACC;acetyl-Coenzyme A carboxylase alpha	GACATGAACACTGTACTGAACTACATCTTCTCTCACGCTCAAGTCACCAAGAAGAATCTTCTGGTCACAATGCTTATTGATCAGTTGTGTGGCCGGGACC	acetyl-CoA carboxylase alpha
ACADL	NM_001608.3	acyl-Coenzyme A dehydrogenase, long chain	TTGAAGATATACGGTTGCCAGCTAGTGCCCTACTTGGAGAAGAGAATAAAGGCTTCTATTACATCATGAAAGAGCTTCCACAGGAAAGGCTGTTAATTGC	acyl-CoA dehydrogenase long chain
ACADVL	NM_001270447.1	acyl-Coenzyme A dehydrogenase, very long chain	ATCTAAGTCCTTTGCTGTGGGAATGTTCAAAGGCCAGCTCACCACAGATCAGGTGTTCCCATACCCGTCCGTGCTCAACGAAGAGCAGACACAGTTTCTT	acyl-CoA dehydrogenase very long chain
ACAT2	NM_005891.2	acetyl-Coenzyme A acetyltransferase 2 (acetoacetyl Coenzyme A thiolase),acetyl-Coenzyme A acetyltransferase 2	TGTCGTTCTTATGAAGAAGTCAGAAGCTGATAAACGTGGGCTTACACCTTTAGCACGGATAGTTTCCTGGTCCCAAGTGGGTGTGGAGCCTTCCATTATG	acetyl-CoA acetyltransferase 2
ACOT1/2	NM_001037161.1		AGACGCTCCATCTGGAGTACTTTGAAGAAGCTGTGAACTACTTGCTCAGTCATCCTGAGGTAAAAGGTCCAGGAGTTGGGCTGCTTGGAATTTCCAAAGG	acyl-CoA thioesterase 1/2
ACSL3	NM_203372.1	FACL3;fatty-acid-Coenzyme A ligase, long-chain 3	ACTTCCAAAGGGAGTCATGATCTCACATAGTAACATTATTGCTGGTATAACTGGGATGGCAGAAAGGATTCCAGAACTAGGAGAGGAAGATGTCTACATT	acyl-CoA synthetase long chain family member 3
ACSL4	NM_004458.2	FACL4,MRX63,MRX68;fatty-acid-Coenzyme A ligase, long-chain 4,mental retardation, X-linked 63,mental retardation, X-linked 68	TTCGACTCACTAGCTGTAATAGACATCCCTGGAGCAGATACTCTGGATAAATTATTTGACCATGCTGTATCCAAGTTTGGGAAGAAGGACAGCCTTGGGA	acyl-CoA synthetase long chain family member 4
ACSL6	NM_001009185.1	FACL6;fatty-acid-Coenzyme A ligase, long-chain 6	TGGGCCCAGAAGAGAGGAATTGAAGGAACATATGCAGATCTCTGCACAAATAAGGATCTGAAGAAAGCCATTTTGGAAGATATGGTGAGGTTAGGAAAAG	acyl-CoA synthetase long chain family member 6
ADH1A/B/C	NM_000668.5		TAGGCCATGAGGCAGCCGGCATCGTGGAGAGTGTTGGAGAAGGGGTGACTACAGTCAAACCAGGTGATAAAGTCATCCCGCTCTTTACTCCTCAGTGTGG	alcohol dehydrogenase 1A/B/C (class I), alpha polypeptide
ADH6	NM_000672.3		CTTTGAAGGGTTCTGTTTTTGGAGGCTGGAAGAGCAGACAGCACATCCCTAAACTGGTTGCTGATTATATGGCAGAGAAGTTGAATCTAGATCCACTAAT	alcohol dehydrogenase 6 (class V)
ADORA2A	NM_000675.3	ADORA2	TGGCCATCGTCCTCTCCCACACCAATTCGGTTGTGAATCCCTTCATCTACGCCTACCGTATCCGCGAGTTCCGCCAGACCTTCCGCAAGATCATTCGCAG	adenosine A2a receptor
ADORA2B	NM_000676.2		ATGATTGTGGGGATTTTTGCCCTGTGCTGGTTACCTGTGCATGCTGTTAACTGTGTCACTCTTTTCCAGCCAGCTCAGGGTAAAAATAAGCCCAAGTGGG	adenosine A2b receptor
AHR	NM_001621.3		CTGCTACCACATCCACTCTAAGCAAGGACTCTCTCAATCCTAGTTCCCTCCTGGCTGCCATGATGCAACAAGATGAGTCTATTTATCTCTATCCTGCTTC	aryl hydrocarbon receptor
AIFM1	NM_004208.2	PDCD8,NAMSD,AUNX1;programmed cell death 8 (apoptosis-inducing factor),neuropathy, axonal, motor-sensory with deafness and mental retardation (Cowchock syndrome),apoptosis-inducing factor, mitochondrion-associated, 1,apoptosis inducing factor, mitochondria associated 1,auditory neuropathy, X-linked recessive 1	TGATGCCCAATGCTATTGTGCAATCCGTTGGAGTCAGCAGTGGCAAGTTACTTATCAAGCTGAAAGACGGCAGGAAGGTAGAAACTGACCACATAGTGGC	apoptosis inducing factor mitochondria associated 1
AK4	NM_001005353.1	AK3,AK3L1;adenylate kinase 3,adenylate kinase 3-like 1	AAAGCCAGTCATTGAATTATACAAGAGCCGAGGAGTGCTCCACCAATTTTCCGGAACGGAGACGAACAAAATCTGGCCCTACGTTTACACACTTTTCTCA	adenylate kinase 4
AKT1	NM_001014432.1	v-akt murine thymoma viral oncogene homolog 1	GGACGGGCACATTAAGATCACAGACTTCGGGCTGTGCAAGGAGGGGATCAAGGACGGTGCCACCATGAAGACCTTTTGCGGCACACCTGAGTACCTGGCC	AKT serine/threonine kinase 1
AKT2	NM_001626.4	v-akt murine thymoma viral oncogene homolog 2	AGGAGATGGAAGTGGCGGTCAGCAAGGCACGGGCTAAAGTGACCATGAATGACTTCGACTATCTCAAACTCCTTGGCAAGGGAACCTTTGGCAAAGTCAT	AKT serine/threonine kinase 2
AKT3	NM_005465.4	v-akt murine thymoma viral oncogene homolog 3	GCCAGTTAATGAAAACAGAACGACCAAAGCCAAACACATTTATAATCAGATGTCTCCAGTGGACTACTGTTATAGAGAGAACATTTCATGTAGATACTCC	AKT serine/threonine kinase 3
ALDH1A1	NM_000689.4	PUMB1,ALDH1;aldehyde dehydrogenase 1 family, member A1	GCCGACTTGGACAATGCTGTTGAATTTGCACACCATGGGGTATTCTACCACCAGGGCCAGTGTTGTATAGCCGCATCCAGGATTTTTGTGGAAGAATCAA	aldehyde dehydrogenase 1 family member A1
ALDH1A3	NM_000693.2	ALDH6;aldehyde dehydrogenase 1 family, member A3	TATCGAAGAAGTGATAAAAAGAGCGAATAGCACCGACTATGGACTCACAGCAGCCGTGTTCACAAAAAATCTCGACAAAGCCCTGAAGTTGGCTTCTGCC	aldehyde dehydrogenase 1 family member A3
ALDH1B1	NM_000692.3	ALDH5;aldehyde dehydrogenase 1 family, member B1	GCAAAACTCCTCTGTGGCGGAGAGCGTTTCGGGGAGCGTGGTTTCTTCATCAAGCCTACTGTCTTTGGTGGCGTGCAGGATGACATGAGAATTGCCAAAG	aldehyde dehydrogenase 1 family member B1
ALDH3A1	NM_000691.3	ALDH3;aldehyde dehydrogenase 3 family, member A1	TACCTGGACAAGGATCTGTACCCAGTAATCAATGGGGGTGTCCCTGAGACCACGGAGCTGCTCAAGGAGAGGTTCGACCATATCCTGTACACGGGCAGCA	aldehyde dehydrogenase 3 family member A1
ALDH3B2	NM_000695.3	ALDH8;aldehyde dehydrogenase 3 family, member B2	GGAGTCACTTATGCCAAACTCTAATAAAATGGAGTCGGGGGGCCACATAGAAGCCCTCACACACACATGCCCGTAACAGGATTTATCACAAGACACGCCT	aldehyde dehydrogenase 3 family member B2
ALDOA	NM_000034.3	aldolase A, fructose-bisphosphate	GAAGGCTGCGCAGGAGGAGTATGTCAAGCGAGCCCTGGCCAACAGCCTTGCCTGTCAAGGAAAGTACACTCCGAGCGGTCAGGCTGGGGCTGCTGCCAGC	aldolase, fructose-bisphosphate A	LOC112694756 (NM_001365307;NM_001365304;NM_001365305)
ALDOB	NM_000035.3	aldolase B, fructose-bisphosphate	TCCAGAACAAGTAGCTATGGCCACCGTAACAGCTCTCCACCGTACTGTTCCTGCAGCTGTTCCTGGCATCTGCTTTTTGTCTGGTGGCATGAGTGAAGAG	aldolase, fructose-bisphosphate B
ALOX5	NM_000698.2		GTCAAGATCAGCAACACTATTTCTGAGCGGGTCATGAATCACTGGCAGGAAGACCTGATGTTTGGCTACCAGTTCCTGAATGGCTGCAACCCTGTGTTGA	arachidonate 5-lipoxygenase
ANAPC4	NM_013367.2		ATCAGTTCACTGGGACTTATTCTACAAGGCTAGATGAACAGTGTAGTGCTATTCCCACCCGTACCATGCATTTTGAGAAGCACTGGAGATTACTGGAAAG	anaphase promoting complex subunit 4
ANGPT1	NM_001146.3		GAACCTTCAAGGCTTGGTTACTCGTCAAACATATATAATCCAGGAGCTGGAAAAGCAATTAAACAGAGCTACCACCAACAACAGTGTCCTTCAGAAGCAG	angiopoietin 1
APH1A	NM_001077628.1	anterior pharynx defective 1 homolog A (C. elegans),APH1A gamma secretase subunit	CCTTTCTGACAGCAGCCATTATCCTGCTCCATACCTTTTGGGGAGTTGTGTTCTTTGATGCCTGTGAGAGGAGACGGTACTGGGCTTTGGGCCTGGTGGT	aph-1 homolog A, gamma-secretase subunit
APOB	NM_000384.2	apolipoprotein B (including Ag(x) antigen)	CACCAACTTCTTCCACGAGTCGGGTCTGGAGGCTCATGTTGCCCTAAAAGCTGGGAAGCTGAAGTTTATCATTCCTTCCCCAAAGAGACCAGTCAAGCTG	apolipoprotein B
APOC3	NM_000040.1	apolipoprotein C-III	GGGGCTGGGTGACCGATGGCTTCAGTTCCCTGAAAGACTACTGGAGCACCGTTAAGGACAAGTTCTCTGAGTTCTGGGATTTGGACCCTGAGGTCAGACC	apolipoprotein C3
AQP1	NM_198098.4	CO;Colton blood group,aquaporin 1 (channel-forming integral protein, 28kDa),aquaporin 1 (channel-forming integral protein, 28kDa, CO blood group),aquaporin 1	CCGGCTGTCACACTGGGGCTGCTGCTCAGCTGCCAGATCAGCATCTTCCGTGCCCTCATGTACATCATCGCCCAGTGCGTGGGGGCCATCGTCGCCACCG	aquaporin 1 (Colton blood group)
AQP7	NM_001170.2	AQP7L	CTTCGCCATCACGGACCAGGAGAACAACCCAGCACTGCCAGGAACAGAGGCGCTGGTGATAGGCATCCTCGTGGTCATCATCGGGGTGTCCCTTGGCATG	aquaporin 7
ARG1	NM_000045.3	arginase, liver	TCAATGACTGAAGTGGACAGACTAGGAATTGGCAAGGTGATGGAAGAAACACTCAGCTATCTACTAGGAAGAAAGAAAAGGCCAATTCATCTAAGTTTTG	arginase 1
ASB4	NM_016116.2	ankyrin repeat and SOCS box-containing 4	GTTACTGGTTGCCTAGCTATAAATTGAAGTCTTCCTGGGCCACAGGCCTCCATCTCTCTGTCTTGTTTGGCCATGTGGAATGTCTTCTGGTGCTACTGGA	ankyrin repeat and SOCS box containing 4
ATF4	NM_001675.2	TXREB;activating transcription factor 4 (tax-responsive enhancer element B67)	TTTGAAGGAGTTCGACTTGGATGCCCTGTTGGGTATAGATGACCTGGAAACCATGCCAGATGACCTTCTGACCACGTTGGATGACACTTGTGATCTCTTT	activating transcription factor 4
ATM	NM_000051.3	ATA,ATDC,ATC,ATD;ataxia telangiectasia mutated (includes complementation groups A, C and D),ataxia telangiectasia mutated	AGTACTTAATGATCTGCTTATCTGCTGCCGTCAACTAGAACATGATAGAGCTACAGAACGAAAGAAAGAAGTTGAGAAATTTAAGCGCCTGATTCGAGAT	ATM serine/threonine kinase
ATP6V1G3	NM_133262.2	ATPase, H+ transporting, lysosomal 13kD, V1 subunit G isoform 3,ATPase, H+ transporting, lysosomal 13kDa, V1 subunit G isoform 3,ATPase, H+ transporting, lysosomal 13kDa, V1 subunit G3	GAAGAACAAACACTAGGGAAGATACAAGAACTTAATGGACACTACAATAAGTATATGGAAAGTGTGATGAACCAGCTCTTGAGCATGGTCTGTGACATGA	ATPase H+ transporting V1 subunit G3
ATP7A	NM_000052.7	MNK;Menkes syndrome,ATPase, Cu++ transporting, alpha polypeptide	AACATGAGAGAAAAGGTCGGACTGCTGTATTAGTAGCAGTTGATGATGAGCTGTGTGGCTTGATAGCCATTGCAGACACAGTGAAGCCTGAAGCAGAACT	ATPase copper transporting alpha
ATR	NM_001184.2	ataxia telangiectasia and Rad3 related	AAGACTTGGTTTACCTCCATAGAAGAAATGTGATGGGTCATGCTGTGGAATGGCCAGTGGTCATGAGCCGATTTTTAAGTCAATTAGATGAACACATGGG	ATR serine/threonine kinase
B4GALT1	NM_001497.3	GGTB2;UDP-Gal:betaGlcNAc beta 1,4- galactosyltransferase, polypeptide 1	GTCCCCGCTGCTTGTGGGCCCCATGCTGATTGAGTTTAACATGCCTGTGGACCTGGAGCTCGTGGCAAAGCAGAACCCAAATGTGAAGATGGGCGGCCGC	beta-1,4-galactosyltransferase 1
BAK1	NM_001188.3	CDN1;BCL2-antagonist/killer 1	CCGACGCTATGACTCAGAGTTCCAGACCATGTTGCAGCACCTGCAGCCCACGGCAGAGAATGCCTATGAGTACTTCACCAAGATTGCCACCAGCCTGTTT	BCL2 antagonist/killer 1
BATF	NM_006399.3	basic leucine zipper transcription factor, ATF-like	CCTGGCAAACAGGACTCATCTGATGATGTGAGAAGAGTTCAGAGGAGGGAGAAAAATCGTATTGCCGCCCAGAAGAGCCGACAGAGGCAGACACAGAAGG	basic leucine zipper ATF-like transcription factor
BAX	NM_138761.3	BCL2-associated X protein,BCL2 associated X protein	TTTTTCCGAGTGGCAGCTGACATGTTTTCTGACGGCAACTTCAACTGGGGCCGGGTTGTCGCCCTTTTCTACTTTGCCAGCAAACTGGTGCTCAAGGCCC	BCL2 associated X, apoptosis regulator
BCL2	NM_000657.2	B-cell CLL/lymphoma 2,BCL2, apoptosis regulator	AGTTCGGTGGGGTCATGTGTGTGGAGAGCGTCAACCGGGAGATGTCGCCCCTGGTGGACAACATCGCCCTGTGGATGACTGAGTACCTGAACCGGCACCT	BCL2 apoptosis regulator
BCL2L1	NM_001191.3		TGGAACTCTATGGGAACAATGCAGCAGCCGAGAGCCGAAAGGGCCAGGAACGCTTCAACCGCTGGTTCCTGACGGGCATGACTGTGGCCGGCGTGGTTCT	BCL2 like 1
BCL6	NM_001706.2	ZNF51;zinc finger protein 51,B cell CLL/lymphoma 6,BCL6, transcription repressor	GTTGTGGACACTTGCCGGAAGTTTATTAAGGCCAGTGAAGCAGAGATGGTTTCTGCCATCAAGCCTCCTCGTGAAGAGTTCCTCAACAGCCGGATGCTGA	BCL6 transcription repressor
BID	NM_197966.2		GGTGGCCAGTCACACGCCGTCCTTGCTCCGTGATGTCTTTCACACAACAGTGAATTTTATTAACCAGAACCTACGCACCTACGTGAGGAGCTTAGCCAGA	BH3 interacting domain death agonist
BLK	NM_001715.2	B lymphoid tyrosine kinase	AGCTTCTTGCTCCAATCAACAAGGCCGGCTCCTTTCTTATCAGAGAGAGTGAAACCAACAAAGGTGCCTTCTCCCTGTCTGTGAAGGATGTCACCACCCA	BLK proto-oncogene, Src family tyrosine kinase
BMP2	NM_001200.2	BMP2A	TTAGGATAAGCAGGTCTTTGCACCAAGATGAACACAGCTGGTCACAGATAAGGCCATTGCTAGTAACTTTTGGCCATGATGGAAAAGGGCATCCTCTCCA	bone morphogenetic protein 2
BMP8A/B	XM_005271149.4	BMP8;bone morphogenetic protein 8 (osteogenic protein 2)	CCGACCTGGTCATGAGCTTCGTTAACATGGTGGAGCGAGACCGTGCCCTGGGCCACCAGGAGCCCCATTGGAAGGAGTTCCGCTTTGACCTGACCCAGAT	bone morphogenetic protein 8a/b
BPI	NM_001725.2	bactericidal/permeability-increasing protein	TCTGTATCCTCCGAGCTGCAACCTTATTTCCAGACTCTGCCAGTAATGACCAAAATAGATTCTGTGGCTGGAATCAACTATGGTCTGGTGGCACCTCCAG	bactericidal permeability increasing protein
BRWD1	NM_001007246.2	C21orf107,WDR9;chromosome 21 open reading frame 107,WD repeat domain 9	GCCAGCGCATCGGTCCTATGTTGGATAAAGAAATTCCACCCAGTATTTCAAGAGTCACTTCTTTACTTGGTGCAGGAAGGCAGTCTTTGCTACGTACAGC	bromodomain and WD repeat domain containing 1
BST2	NM_004335.2		TTCGTATGACTATTGCAGAGTGCCCATGGAAGACGGGGATAAGCGCTGTAAGCTTCTGCTGGGGATAGGAATTCTGGTGCTCCTGATCATCGTGATTCTG	bone marrow stromal cell antigen 2
BTK	NM_000061.1	AGMX1,IMD1;Bruton agammaglobulinemia tyrosine kinase	TGATCTGGTTCAGAAATATCACCCTTGCTTCTGGATCGATGGGCAGTATCTCTGCTGCTCTCAGACAGCCAAAAATGCTATGGGCTGCCAAATTTTGGAG	Bruton tyrosine kinase
BTLA	NM_181780.2		ACACTCCATCTTAGCAGGAGATCCCTTTGAACTAGAATGCCCTGTGAAATACTGTGCTAACAGGCCTCATGTGACTTGGTGCAAGCTCAATGGAACAACA	B and T lymphocyte associated
BTRC	NM_001256856.1	beta-transducin repeat containing	ATGATCAGAAAATAGTAAGCGGCCTTCGAGACAACACAATCAAGATCTGGGATAAAAACACATTGGAATGCAAGCGAATTCTCACAGGCCATACAGGTTC	beta-transducin repeat containing E3 ubiquitin protein ligase
CACNB2	NM_201572.4	MYSB,CACNLB2;calcium channel, voltage-dependent, beta 2 subunit	GTTCGGACAAATGTCAGCTACAGTGCGGCCCATGAAGATGATGTTCCAGTGCCTGGCATGGCCATCTCATTCGAAGCAAAAGATTTTCTGCATGTTAAGG	calcium voltage-gated channel auxiliary subunit beta 2
CACNB4	NM_000726.3	calcium channel, voltage-dependent, beta 4 subunit	GTGAAATTGGCTTCATTCCAAGTCCACTCAGATTGGAGAACATACGGATCCAGCAAGAACAAAAAAGAGGACGTTTTCACGGAGGGAAATCAAGTGGAAA	calcium voltage-gated channel auxiliary subunit beta 4
CALM1	NM_006888.4	CALML2;calmodulin 1 (phosphorylase kinase, delta)	TCCCTATTTGATAAAGATGGCGATGGCACCATCACAACAAAGGAACTTGGAACTGTCATGAGGTCACTGGGTCAGAACCCAACAGAAGCTGAATTGCAGG	calmodulin 1
CAMK2D	NM_172127.1	CAMKD;calcium/calmodulin-dependent protein kinase (CaM kinase) II delta	TGGCTTCGACCACAACCTGCACCAGGTTCACGGACGAGTATCAGCTTTTCGAGGAGCTTGGAAAGGGGGCATTCTCAGTGGTGAGAAGATGTATGAAAAT	calcium/calmodulin dependent protein kinase II delta
CARD11	NM_032415.2	caspase recruitment domain family, member 11	TTGAAAATCGGCCCAAGAAGGAGCAGGTTCTGGAACTGGAGCGGGAGAATGAAATGCTGAAGACCAAAAACCAGGAGCTGCAGTCCATCATCCAGGCCGG	caspase recruitment domain family member 11
CARD16	NM_001017534.1	caspase recruitment domain family, member 16	ATTGAGCGGTTCTGGAGGAACATACTTCTGCTCCCCTTGCATAAAGGATCTCTATATCCTAGAATCCCAGGTTTAGGTAAAGAGTTGCAAACTGGAACTC	caspase recruitment domain family member 16
CASP3	NM_004346.3	caspase 3, apoptosis-related cysteine protease,caspase 3, apoptosis-related cysteine peptidase	TCTTGGCGAAATTCAAAGGATGGCTCCTGGTTCATCCAGTCGCTTTGTGCCATGCTGAAACAGTATGCCGACAAGCTTGAATTTATGCACATTCTTACCC	caspase 3
CASP8	NM_001080124.1	caspase 8, apoptosis-related cysteine protease,caspase 8, apoptosis-related cysteine peptidase	GATACTGTCTGATCATCAACAATCACAATTTTGCAAAAGCACGGGAGAAAGTGCCCAAACTTCACAGCATTAGGGACAGGAATGGAACACACTTGGATGC	caspase 8
CASP9	XM_011542270.1	caspase 9, apoptosis-related cysteine protease,caspase 9, apoptosis-related cysteine peptidase	GGCCAGGCAGCTGATCATAGATCTGGAGACTCGAGGGAGTCAGGCTCTTCCTTTGTTCATCTCCTGCTTAGAGGACACAGGCCAGGACATGCTGGCTTCG	caspase 9
CBL	NM_005188.3	CBL2;Cas-Br-M (murine) ecotropic retroviral transforming sequence,Cbl proto-oncogene, E3 ubiquitin protein ligase	CATTCTCCAGACAATCCCTCACAATAAACCTCTCTTCCAAGCACTGATTGATGGCTTCAGGGAAGGCTTCTATTTGTTTCCTGATGGACGAAATCAGAAT	Cbl proto-oncogene
CBLB	NM_170662.3	Cas-Br-M (murine) ectropic retroviral transforming sequence b,Cas-Br-M (murine) ecotropic retroviral transforming sequence b,Cbl proto-oncogene B, E3 ubiquitin protein ligase	ATGGCAGCAGGGAAGGATTTTATCTTTATCCTGATGGGAGGAGTTATAATCCTGATTTAACTGGATTATGTGAACCTACACCTCATGACCATATAAAAGT	Cbl proto-oncogene B
CCL13	NM_005408.2	SCYA13;small inducible cytokine subfamily A (Cys-Cys), member 13,chemokine (C-C motif) ligand 13	CCCCAGGGACTTGCTCAGCCAGATGCACTCAACGTCCCATCTACTTGCTGCTTCACATTTAGCAGTAAGAAGATCTCCTTGCAGAGGCTGAAGAGCTATG	C-C motif chemokine ligand 13
CCL2	NM_002982.3	SCYA2;small inducible cytokine A2 (monocyte chemotactic protein 1, homologous to mouse Sig-je),chemokine (C-C motif) ligand 2	CATTCCCCAAGGGCTCGCTCAGCCAGATGCAATCAATGCCCCAGTCACCTGCTGTTATAACTTCACCAATAGGAAGATCTCAGTGCAGAGGCTCGCGAGC	C-C motif chemokine ligand 2
CCL20	NM_001130046.1	SCYA20;small inducible cytokine subfamily A (Cys-Cys), member 20,chemokine (C-C motif) ligand 20	AGCAAGCAACTTTGACTGCTGTCTTGGATACACAGACCGTATTCTTCATCCTAAATTTATTGTGGGCTTCACACGGCAGCTGGCCAATGAAGGCTGTGAC	C-C motif chemokine ligand 20
CCL21	NM_002989.2	SCYA21;small inducible cytokine subfamily A (Cys-Cys), member 21,chemokine (C-C motif) ligand 21	CTCAAGTACAGCCAAAGGAAGATTCCCGCCAAGGTTGTCCGCAGCTACCGGAAGCAGGAACCAAGCTTAGGCTGCTCCATCCCAGCTATCCTGTTCTTGC	C-C motif chemokine ligand 21
CCL22	NM_002990.4	SCYA22;small inducible cytokine subfamily A (Cys-Cys), member 22,chemokine (C-C motif) ligand 22	CCCCTGCGCGTGGTGAAACACTTCTACTGGACCTCAGACTCCTGCCCGAGGCCTGGCGTGGTGTTGCTAACCTTCAGGGATAAGGAGATCTGTGCCGATC	C-C motif chemokine ligand 22
CCL3/L1	NM_002983.3		CTCCCGGCAGATTCCACAGAATTTCATAGCTGACTACTTTGAGACGAGCAGCCAGTGCTCCAAGCCCGGTGTCATCTTCCTAACCAAGCGAAGCCGGCAG	C-C motif chemokine ligand 3/L1	CCL3L3 (NM_001001437)
CCL4/L1	NM_002984.2		GAAGCTTCCTCGCAACTTTGTGGTAGATTACTATGAGACCAGCAGCCTCTGCTCCCAGCCAGCTGTGGTATTCCAAACCAAAAGAAGCAAGCAAGTCTGT	C-C motif chemokine ligand 4/L1
CCL5	NM_002985.2	D17S136E,SCYA5;small inducible cytokine A5 (RANTES),chemokine (C-C motif) ligand 5	CCAAGTGTGTGCCAACCCAGAGAAGAAATGGGTTCGGGAGTACATCAACTCTTTGGAGATGAGCTAGGATGGAGAGTCCTTGAACCTGAACTTACACAAA	C-C motif chemokine ligand 5
CCNA1	NM_003914.3		TTGTGCCTTGCCTGAGTGAGCTTCATAAAGCGTACCTTGATATACCCCATCGACCTCAGCAAGCAATTAGGGAGAAGTACAAGGCTTCAAAGTACCTGTG	cyclin A1
CCNB1	NM_031966.3	CCNB	CAGATGGAAATGAAGATTCTAAGAGCTTTAAACTTTGGTCTGGGTCGGCCTCTACCTTTGCACTTCCTTCGGAGAGCATCTAAGATTGGAGAGGTTGATG	cyclin B1
CCNB3	NM_033031.2		GGCAGTATGCAAGAAGGATAAGTTACAACTCCTTGGTGCCACTGCCTTTATGATTGCAGCAAAATTTGAGGAGCACAACTCACCTCGTGTGGATGACTTT	cyclin B3
CCNC	NM_005190.3		ATCATCCTTATAGACCTTTGCTCCAGTATGTGCAGGACATGGGCCAAGAAGACATGTTGCTTCCCCTTGCATGGAGGATAGTGAATGATACCTACAGAAC	cyclin C
CCNT1	NM_001240.2	HIVE1;human immunodeficiency virus type 1 (HIV-1) expression (elevated) 1	GCACAAGACTCACCCATCTAATCATCATCATCATCATAATCACCACTCACACAAGCACTCTCATTCCCAACTTCCAGTTGGTACTGGGAACAAACGTCCT	cyclin T1
CCNT2	NM_058241.2		CAGCTATATTCACAGAAACAGGAGACATCTTTGTCTGGTAGCCAGTACAACATCAACTTCCAGCAGGGACCTTCTATATCACTGCATTCAGGATTACATC	cyclin T2
CCR1	NM_001295.2	SCYAR1,CMKBR1;chemokine (C-C motif) receptor 1	CATCATTTGGGCCCTGGCCATCTTGGCTTCCATGCCAGGCTTATACTTTTCCAAGACCCAATGGGAATTCACTCACCACACCTGCAGCCTTCACTTTCCT	C-C motif chemokine receptor 1
CCR2	NM_001123041.2	CMKBR2;chemokine (C-C motif) receptor 2	TCTGATCTGCTTTTTCTTATTACTCTCCCATTGTGGGCTCACTCTGCTGCAAATGAGTGGGTCTTTGGGAATGCAATGTGCAAATTATTCACAGGGCTGT	C-C motif chemokine receptor 2
CCR5	NM_000579.3	CMKBR5;chemokine (C-C motif) receptor 5,chemokine (C-C motif) receptor 5 (gene/pseudogene),C-C motif chemokine receptor 5 (gene/pseudogene)	CAAGTGTCAAGTCCAATCTATGACATCAATTATTATACATCGGAGCCCTGCCAAAAAATCAATGTGAAGCAAATCGCAGCCCGCCTCCTGCCTCCGCTCT	C-C motif chemokine receptor 5
CCR7	NM_001838.3	CMKBR7,EBI1;chemokine (C-C motif) receptor 7	CTACGACGTCACCTACAGCCTGGCCTGCGTCCGCTGCTGCGTCAACCCTTTCTTGTACGCCTTCATCGGCGTCAAGTTCCGCAACGATCTCTTCAAGCTC	C-C motif chemokine receptor 7
CD101	NM_004258.3	IGSF2;immunoglobulin superfamily, member 2	TCTGGAGTCAAGTTTACAAGTTAGTCTGATGAGCCGTCAGCCGCAAGTGATGTTAACCAACACCTTTGACCTGTCCTGTGTCGTGAGGGCCGGTTACTCT	CD101 molecule
CD14	NM_000591.2	CD14 antigen	GCCCAAGCACACTCGCCTGCCTTTTCCTGCGAACAGGTTCGCGCCTTCCCGGCCCTTACCAGCCTAGACCTGTCTGACAATCCTGGACTGGGCGAACGCG	CD14 molecule
CD160	NM_007053.3	CD160 antigen	AACAAAGACAACACCTTGAGTTCAGCCATAATGAAGGCACTCTCAGTTCAGGCTTCCTACAAGAAAAGGTCTGGGTAATGCTGGTCACCAGCCTTGTGGC	CD160 molecule
CD163	NM_004244.4	CD163 antigen	CATCTGTGATTCGGACTTCTCTCTGGAAGCTGCCAGCGTTCTATGCAGGGAATTACAGTGTGGCACAGTTGTCTCTATCCTGGGGGGAGCTCACTTTGGA	CD163 molecule
CD180	NM_005582.2	LY64;lymphocyte antigen 64 (mouse) homolog, radioprotective, 105kD,CD180 antigen	TTCACCCAACTCCAAGAATTGGATCTGACAGCAACTCACTTGAAAGGGTTACCCTCTGGGATGAAGGGTCTGAACTTGCTCAAGAAATTAGTTCTCAGTG	CD180 molecule
CD19	XM_011545981.1	CD19 antigen	CACCCCAAGGGGCCTAAGTCATTGCTGAGCCTAGAGCTGAAGGACGATCGCCCGGCCAGAGATATGTGGGTAATGGAGACGGGTCTGTTGTTGCCCCGGG	CD19 molecule
CD200R1	NM_138806.3	MOX2R;MOX2 receptor	TATGTATGGATGAAAAACAGATTACACAGAACTACTCGAAAGTACTCGCAGAAGTTAACACTTCATGGCCTGTAAAGATGGCTACAAATGCTGTGCTTTG	CD200 receptor 1
CD209	NM_001144899.1	CD209 antigen	GCAATGGCTGGAACGACGACAAATGTAATCTTGCCAAATTCTGGATCTGCAAAAAGTCCGCAGCCTCCTGCTCCAGGGATGAAGAACAGTTTCTTTCTCC	CD209 molecule
CD22	NM_001771.2	CD22 antigen	TTTTCCAGAAGATGAGGGGATTCATTACTCAGAGCTGATCCAGTTTGGGGTCGGGGAGCGGCCTCAGGCACAAGAAAATGTGGACTATGTGATCCTCAAA	CD22 molecule
CD226	NM_001303618.1	CD226 antigen	CTGTGCCATCAAATAGCCACATTGTTTCGGAACCTGGAAAGAATGTCACACTCACTTGTCAGCCTCAGATGACGTGGCCTGTGCAGGCAGTGAGGTGGGA	CD226 molecule
CD244	NM_001166663.1	natural killer cell receptor 2B4,CD244 natural killer cell receptor 2B4,CD244 molecule, natural killer cell receptor 2B4	CGAAGATGTCAAGGATCTGAAAACCAGGAGAAATCACGAGCAGGAGCAGACTTTTCCTGGAGGGGGGAGCACCATCTACTCTATGATCCAGTCCCAGTCT	CD244 molecule
CD27	NM_001242.4	TNFRSF7;tumor necrosis factor receptor superfamily, member 7	GCTGCCAGATGTGTGAGCCAGGAACATTCCTCGTGAAGGACTGTGACCAGCATAGAAAGGCTGCTCAGTGTGATCCTTGCATACCGGGGGTCTCCTTCTC	CD27 molecule
CD274	NM_014143.3	PDCD1LG1;programmed cell death 1 ligand 1,CD274 antigen	AAGGATACTTCTGAACAAGGAGCCTCCAAGCAAATCATCCATTGCTCATCCTAGGAAGACGGGTTGAGAATCCCTAATTTGAGGGTCAGTTCCTGCAGAA	CD274 molecule
CD276	NM_001024736.1	CD276 antigen	TACATTTCTTAGGGACACAGTACACTGACCACATCACCACCCTCTTCTTCCAGTGCTGCGTGGACCATCTGGCTGCCTTTTTTCTCCAAAAGATGCAATA	CD276 molecule
CD28	NM_001243077.1	CD28 antigen (Tp44)	GTAACAGTGGCCTTTATTATTTTCTGGGTGAGGAGTAAGAGGAGCAGGCTCCTGCACAGTGACTACATGAACATGACTCCCCGCCGCCCCGGGCCCACCC	CD28 molecule
CD33	NM_001177608.1	CD33 antigen (gp67)	GCCTCATCTTCTTCATAGTGAAGACCCACAGGAGGAAAGCAGCCAGGACAGCAGTGGGCAGGAATGACACCCACCCTACCACAGGGTCAGCCTCCCCGGT	CD33 molecule
CD38	NM_001775.2	CD38 antigen (p45)	CTTTCCCGAGACCGTCCTGGCGCGATGCGTCAAGTACACTGAAATTCATCCTGAGATGAGACATGTAGACTGCCAAAGTGTATGGGATGCTTTCAAGGGT	CD38 molecule
CD3D	NM_000732.4	T3D;CD3d antigen, delta polypeptide (TiT3 complex),CD3d molecule, delta (CD3-TCR complex)	TGTTTGTGAATTGCAATACCAGCATCACATGGGTAGAGGGAACGGTGGGAACACTGCTCTCAGACATTACAAGACTGGACCTGGGAAAACGCATCCTGGA	CD3d molecule
CD3E	NM_000733.3	CD3e antigen, epsilon polypeptide (TiT3 complex),CD3e molecule, epsilon (CD3-TCR complex)	ATCTCTGGAACCACAGTAATATTGACATGCCCTCAGTATCCTGGATCTGAAATACTATGGCAACACAATGATAAAAACATAGGCGGTGATGAGGATGATA	CD3e molecule
CD3G	NM_000073.2	CD3g antigen, gamma polypeptide (TiT3 complex),CD3g molecule, gamma (CD3-TCR complex)	GAACTAAATGCAGCCACCATATCTGGCTTTCTCTTTGCTGAAATCGTCAGCATTTTCGTCCTTGCTGTTGGGGTCTACTTCATTGCTGGACAGGATGGAG	CD3g molecule
CD4	NM_000616.4	CD4 antigen (p55),T-cell surface glycoprotein CD4	TGGCAGGCGGAGAGGGCTTCCTCCTCCAAGTCTTGGATCACCTTTGACCTGAAGAACAAGGAAGTGTCTGTAAAACGGGTTACCCAGGACCCTAAGCTCC	CD4 molecule
CD40	NM_001250.4	TNFRSF5;tumor necrosis factor receptor superfamily, member 5,CD40 molecule, TNF receptor superfamily member 5	GTGCCAGCCAGGACAGAAACTGGTGAGTGACTGCACAGAGTTCACTGAAACGGAATGCCTTCCTTGCGGTGAAAGCGAATTCCTAGACACCTGGAACAGA	CD40 molecule
CD40LG	NM_000074.2	HIGM1,IMD3,TNFSF5;tumor necrosis factor (ligand) superfamily, member 5 (hyper-IgM syndrome)	CAGCTTTGAAATGCAAAAAGGTGATCAGAATCCTCAAATTGCGGCACATGTCATAAGTGAGGCCAGCAGTAAAACAACATCTGTGTTACAGTGGGCTGAA	CD40 ligand
CD45R0	NM_080921.3		TTTCTGGACACAGAAGTATTTGTGACAGGGCAAAGCCCAACACCTTCCCCCACTGATGCCTACCTTAATGCCTCTGAAACAACCACTCTGAGCCCTTCTG	protein tyrosine phosphatase receptor type C	PTPRC (NM_080921) isoform specific
CD45RA	NM_002838.4		TTTCTGGACACAGAAGTATTTGTGACAGGGCAAAGCCCAACACCTTCCCCCACTGGATTGACTACAGCAAAGATGCCCAGTGTTCCACTTTCAAGTGACC	protein tyrosine phosphatase receptor type C	PTPRC (NM_002838) isoform specific
CD48	NM_001778.2	BCM1;CD48 antigen (B-cell membrane protein),CD48 molecule	AATTTAAAGGCAGGGTCAGACTTGATCCTCAGAGTGGCGCACTGTACATCTCTAAGGTCCAGAAAGAGGACAACAGCACCTACATCATGAGGGTGTTGAA	CD48 molecule
CD5	NM_014207.2	LEU1;CD5 antigen (p56-62)	CCAGAAGAAGCAGCGCCAGTGGATTGGCCCAACGGGAATGAACCAAAACATGTCTTTCCATCGCAACCACACGGCAACCGTCCGATCCCATGCTGAGAAC	CD5 molecule
CD6	NM_001254751.1	CD6 antigen	AACCCTGGACACTGCATTACAGACCCGCCATCCCTGGGCCCTCAGTATCACCCGAGGAGCAACAGTGAGTCGAGCACCTCTTCAGGGGAGGATTACTGCA	CD6 molecule
CD68	NM_001251.2	CD68 antigen	ACCGGTCCATCTTGCTGCCTCTCATCATCGGCCTGATCCTTCTTGGCCTCCTCGCCCTGGTGCTTATTGCTTTCTGCATCATCCGGAGACGCCCATCCGC	CD68 molecule
CD69	NM_001781.1	CD69 antigen (p60, early T-cell activation antigen)	AGGACATGAACTTTCTAAAACGATACGCAGGTAGAGAGGAACACTGGGTTGGACTGAAAAAGGAACCTGGTCACCCATGGAAGTGGTCAAATGGCAAAGA	CD69 molecule
CD70	NM_001252.2	CD27LG,TNFSF7;tumor necrosis factor (ligand) superfamily, member 7	CCTATGGGTGCGTCCTGCGGGCTGCTTTGGTCCCATTGGTCGCGGGCTTGGTGATCTGCCTCGTGGTGTGCATCCAGCGCTTCGCACAGGCTCAGCAGCA	CD70 molecule
CD72	NM_001782.2	CD72 antigen	CCGCCATCTGCCTGGGAGTGCGCTATCTGCAGGTGTCTCAGCAGCTCCAGCAGACGAACAGGGTTCTGGAAGTCACTAACAGCAGCCTGAGGCAGCAGCT	CD72 molecule
CD79B	NM_001039933.1	IGB;CD79B antigen (immunoglobulin-associated beta),CD79b molecule, immunoglobulin-associated beta	TCTTCCTGCTGCTGGACAAGGATGACAGCAAGGCTGGCATGGAGGAAGATCACACCTACGAGGGCCTGGACATTGACCAGACAGCCACCTATGAGGACAT	CD79b molecule
CD80	NM_005191.3	CD28LG,CD28LG1;CD80 antigen (CD28 antigen ligand 1, B7-1 antigen),CD80 molecule	GATATCACTAATAACCTCTCCATTGTGATCCTGGCTCTGCGCCCATCTGACGAGGGCACATACGAGTGTGTTGTTCTGAAGTATGAAAAAGACGCTTTCA	CD80 molecule
CD84	NM_003874.3	CD84 antigen (leukocyte antigen),CD84 molecule	ACAATTCTGACTCCATCTCTGCCCGGCAGCTCTGTGCAGACATCGCAATGGGCTTCCGTACTCACCACACCGGGTTGCTGAGCGTGCTGGCTATGTTCTT	CD84 molecule
CD86	NM_175862.4	CD28LG2;CD86 antigen (CD28 antigen ligand 2, B7-2 antigen)	TTGACCTGCTCATCTATACACGGTTACCCAGAACCTAAGAAGATGAGTGTTTTGCTAAGAACCAAGAATTCAACTATCGAGTATGATGGTATTATGCAGA	CD86 molecule
CD8A	NM_001768.6	CD8;CD8 antigen, alpha polypeptide (p32),T-cell surface glycoprotein CD8 alpha chain	AGCTCAGGGCTCTTTCCTCCACACCATTCAGGTCTTTCTTTCCGAGGCCCCTGTCTCAGGGTGAGGTGCTTGAGTCTCCAACGGCAAGGGAACAAGTACT	CD8a molecule
CD8B	NM_172099.2	CD8B1;CD8 antigen, beta polypeptide 1 (p37)	TCAGCTGAGTGTGGTTGATTTCCTTCCCACCACTGCCCAGCCCACCAAGAAGTCCACCCTCAAGAAGAGAGTGTGCCGGTTACCCAGGCCAGAGACCCAG	CD8b molecule	CD8B2 (NM_001349727;NM_001368307)
CD96	NM_005816.4	CD96 antigen	TCACTTGTGACTTTCACAGAAACTCCTGAGAATGGGTCAAAATGGACTCTGCACTTAAGGAATATGTCTTGTTCAGTCAGTGGAAGGTACGAGTGTATGC	CD96 molecule
CDC14B	NM_001077181.1	CDC14 (cell division cycle 14, S. cerevisiae) homolog B,CDC14 cell division cycle 14 homolog B (S. cerevisiae)	CGAACCGTACAGTGATGATGACGAAATCAATGGAGTGACACAAGGTGATAGACTTCGGGCCTTGAAAAGCAGAAGACAATCCAAAACAAACGCTATTCCT	cell division cycle 14B
CDC16	NM_003903.3	CDC16 (cell division cycle 16, S. cerevisiae, homolog),CDC16 cell division cycle 16 homolog (S. cerevisiae),cell division cycle 16 homolog (S. cerevisiae)	AAAGATCCTTCCAGCGACTGGGAAATGTCACAGTCTTCAATAAAGAGTTCTATCTGTCTTCTACGCGGGAAAATCTATGATGCTCTAGATAACCGAACCC	cell division cycle 16
CDC20	NM_001255.2	CDC20 (cell division cycle 20, S. cerevisiae, homolog),CDC20 cell division cycle 20 homolog (S. cerevisiae),cell division cycle 20 homolog (S. cerevisiae)	GGAACATCAGAAAGCCTGGGCTTTGAACCTGAACGGTTTTGATGTAGAGGAAGCCAAGATCCTTCGGCTCAGTGGAAAACCACAAAATGCGCCAGAGGGT	cell division cycle 20
CDC25A	NM_001789.2		AGAGGAGGAAGAGCATGTCTGGGGCCAGCCCCAAAGAGTCAACTAATCCAGAGAAGGCCCATGAGACTCTTCATCAGTCTTTATCCCTGGCATCTTCCCC	cell division cycle 25A
CDC42	NM_001039802.1	cell division cycle 42 (GTP-binding protein, 25kD),cell division cycle 42 (GTP binding protein, 25kDa)	ACCGACTGTTTTTGACAACTATGCAGTCACAGTTATGATTGGTGGAGAACCATATACTCTTGGACTTTTTGATACTGCAGGGCAAGAGGATTATGACAGA	cell division cycle 42
CDH1	NM_004360.2	UVO;cadherin 1, type 1, E-cadherin (epithelial)	GAATTGCTCACATTTCCCAACTCCTCTCCTGGCCTCAGAAGACAGAAGAGAGACTGGGTTATTCCTCCCATCAGCTGCCCAGAAAATGAAAAAGGCCCAT	cadherin 1
CDKN1C	NM_000076.2	BWCR,BWS;Beckwith-Wiedemann syndrome,cyclin-dependent kinase inhibitor 1C (p57, Kip2)	CCGATTTCTTCGCCAAGCGCAAGAGATCAGCGCCTGAGAAGTCGTCGGGCGATGTCCCCGCGCCGTGTCCCTCTCCAAGCGCCGCCCCTGGCGTGGGCTC	cyclin dependent kinase inhibitor 1C
CDKN2C	NM_001262.2	cyclin-dependent kinase inhibitor 2C (p18, inhibits CDK4)	ATAATGTAAACGTCAATGCACAAAATGGATTTGGAAGGACTGCGCTGCAGGTTATGAAACTTGGAAATCCCGAGATTGCCAGGAGACTGCTACTTAGAGG	cyclin dependent kinase inhibitor 2C
CDY2A	NM_004825.2	CDY2;chromodomain protein, Y chromosome, 2,chromodomain protein, Y-linked, 2	ACAGCAAGCTCGTGCTGTTCAGTGCAGCTGGAAGTGTCTTTTGCTGCGGTCTTGATTTTGGGTACTTTGTGAGGCACTTAAGGAATGACAGAAACACAGC	chromodomain Y-linked 2A	CDY2B (NM_001001722), CDY1B (NM_001003895;NM_001003894), CDY1 (NM_170723;NM_004680)
CEACAM1	NM_001712.4	BGP;carcinoembryonic antigen-related cell adhesion molecule 1 (biliary glycoprotein),carcinoembryonic antigen related cell adhesion molecule 1	TAAAGTCAGATCTTGTGAATGAAGAAGCAACTGGACAGTTCCATGTATACCCGGAGCTGCCCAAGCCCTCCATCTCCAGCAACAACTCCAACCCTGTGGA	CEA cell adhesion molecule 1	CEACAM5 (NM_001291484;NM_004363;NM_001308398), CEACAM6 (NM_002483)
CEACAM3	NM_001815.3	CGM1;carcinoembryonic antigen-related cell adhesion molecule 3,carcinoembryonic antigen related cell adhesion molecule 3	GCCTTCCTGTGGGGGCCGTCGCCGGCATCGTGACCGGGGTCCTGGTCGGAGTGGCGCTGGTGGCCGCGCTGGTGTGTTTCCTGCTCCTTGCCAAAACTGG	CEA cell adhesion molecule 3
CEBPB	NM_005194.4	TCF5;CCAAT/enhancer binding protein (C/EBP), beta,CCAAT/enhancer binding protein beta	CAGCACCACGACTTCCTCTCCGACCTCTTCTCCGACGACTACGGGGGCAAGAACTGCAAGAAGCCGGCCGAGTACGGCTACGTGAGCCTGGGGCGCCTGG	CCAAT enhancer binding protein beta
CEBPD	NM_005195.3	CCAAT/enhancer binding protein (C/EBP), delta,CCAAT/enhancer binding protein delta	GCCGCCGTGCCCACCCTGGAGCTGTGCCACGACGAGCTCTTCGCCGACCTCTTCAACAGCAATCACAAGGCGGGCGGCGCGGGGCCCCTGGAGCTTCTTC	CCAAT enhancer binding protein delta
CER1	NM_005454.2	cerberus 1 (Xenopus laevis) homolog (cysteine knot superfamily),cerberus 1, cysteine knot superfamily, homolog (Xenopus laevis)	CAGAACAACCTTTGCTTTGGGAAATGCGGGTCTGTTCATTTTCCTGGAGCCGCGCAGCACTCCCATACCTCCTGCTCTCACTGTTTGCCTGCCAAGTTCA	cerberus 1, DAN family BMP antagonist
CFLAR	NM_001127183.1	CASP8AP1;CASP8 and FADD-like apoptosis regulator	TAGAGTGCTGATGGCAGAGATTGGTGAGGATTTGGATAAATCTGATGTGTCCTCATTAATTTTCCTCATGAAGGATTACATGGGCCGAGGCAAGATAAGC	CASP8 and FADD like apoptosis regulator	sub-maximal isoform coverage due to non-overlapping transcript variants
CHEK1	NM_001114122.2	CHK1 (checkpoint, S.pombe) homolog,CHK1 checkpoint homolog (S. pombe)	AGTACTCCAGTTCTCAGCCAGAACCCCGCACAGGTCTTTCCTTATGGGATACCAGCCCCTCATACATTGATAAATTGGTACAAGGGATCAGCTTTTCCCA	checkpoint kinase 1
CHRD	NM_003741.2		TGTGGCGGGCAGTGCCTCGGTTGTCTCTGCGGCTCCTTAGGGCAGAACAGCTGCATGTGGCACTTGTGACACTCACTCACCCTTCAGGGGAGGTCTGGGG	chordin
CHRDL1	NM_001143981.1	MGC1;megalocornea 1 (X-linked)	GGACAAGTGTGTGTTTCCAATGGAAAGACCTATTCTCATGGCGAGTCCTGGCACCCAAACCTCCGGGCATTTGGCATTGTGGAGTGTGTGCTATGTACTT	chordin like 1
CHUK	NM_001320928.1	TCF16;conserved helix-loop-helix ubiquitous kinase	CCACTATGCTGAGGTTGGTGTCATTGGATACCTGGAGGATCAGATTATGTCTTTGCATGCTGAAATCATGGAGCTACAGAAGAGCCCCTATGGAAGACGT	component of inhibitor of nuclear factor kappa B kinase complex
CIITA	NM_000246.3	MHC2TA;MHC class II transactivator,class II, major histocompatibility complex, transactivator	CTTTCCCCAAACTGGTGCGGATCCTCACGGCCTTTTCCTCCCTGCAGCATCTGGACCTGGATGCGCTGAGTGAGAACAAGATCGGGGACGAGGGTGTCTC	class II major histocompatibility complex transactivator
CISH	NM_145071.2	cytokine inducible SH2-containing protein	CACCAATGTACGCATTGAGTATGCCGACTCCAGCTTCCGTCTGGACTCCAACTGCTTGTCCAGGCCACGCATCCTGGCCTTTCCGGATGTGGTCAGCCTT	cytokine inducible SH2 containing protein
CLCA1	NM_001285.3	chloride channel, calcium activated, family member 1,chloride channel regulator 1	TGCACGAGTATCTTTGTTTATTCCTCCACAGACTCCGCCAGAGACACCTAGTCCTGATGAAACGTCTGCTCCTTGTCCTAATATTCATATCAACAGCACC	chloride channel accessory 1
CLCF1	NM_013246.2	CRLF1 associated cytokine-like factor 1	GGGCCACTGTTGACTTGGAGGTGTGGCGAAGCCTCAATGACAAACTGCGGCTGACCCAGAACTACGAGGCCTACAGCCACCTTCTGTGTTACTTGCGTGG	cardiotrophin like cytokine factor 1
CMKLR1	NM_004072.2	chemokine-like receptor 1	TTCAACGTCTTCCTCCCAATCCATATCACCTATGCCGCCATGGACTACCACTGGGTTTTCGGGACAGCCATGTGCAAGATCAGCAACTTCCTTCTCATCC	chemerin chemokine-like receptor 1
CMV UL83	HHV5wtgp077.1		GCAACGGCTTTACGGTGTTGTGTCCCAAAAATATGATAATCAAACCGGGCAAGATCTCGCACATCATGCTGGATGTGGCTTTTACCTCACACGAGCATTT	Human cytomegalovirus 65 kDa phosphoprotein
CNTF	NM_000614.4		TTTTGTTGGCCAGGCTCTTAGAAGACCAGCAGGTGCATTTTACCCCAACCGAAGGTGACTTCCATCAAGCTATACATACCCTTCTTCTCCAAGTCGCTGC	ciliary neurotrophic factor
CPA3	NM_001870.2	carboxypeptidase A3 (mast cell)	ACCCACCACGTAGCTGCTAATATGATGGTGGATTTCCGAGTTAGTGAGAAGGAATCCCAAGCCATCCAGTCTGCCTTGGATCAAAATAAAATGCACTATG	carboxypeptidase A3
CPA4	NM_016352.3		CTATTTACCACGAGATGGACAACATTGCCGCAGACTTTCCTGACCTGGCGAGGAGGGTGAAGATTGGACATTCGTTTGAAAACCGGCCGATGTATGTACT	carboxypeptidase A4
CPT1C	NM_001199752.1		CGGGACAGCATTTTAAGCGCCGGTTCAGAGGGTCAGGGAAGGAGAACTCCAGGCACAGGTGTGGATTTCTCTCCCGCCAGACTGGGGCCTCCAAGGCCTC	carnitine palmitoyltransferase 1C
CR2	NM_001006658.1	complement component (3d/Epstein Barr virus) receptor 2,complement component 3d receptor 2	GGTGTCAAGCAAATAATATGTGGGGGCCGACACGACTACCAACCTGTGTAAGTGTTTTCCCTCTCGAGTGTCCAGCACTTCCTATGATCCACAATGGACA	complement C3d receptor 2
CREB3L2	NM_194071.3		GAAAAGGAGGAACCTCCTCTGGAAATGAACACTGGGGTTGATTCCTCGTGCCAGACCATTATTCCTAAAATTAAGCTGGAGCCTCATGAAGTGGATCAGT	cAMP responsive element binding protein 3 like 2
CREB5	NM_182898.2		TGCCCAACCCTACAATGCCAGGATCTTCCGCCGTCTTGATGCCAATGGAGCGACAAATGTCAGTGAACTCCAGCATCATGGGGATGCAAGGTCCAAATCT	cAMP responsive element binding protein 5
CREBBP	NM_004380.2	RSTS;Rubinstein-Taybi syndrome	GTGTCAGAGACGAGAGCAAGCAAACGGAGAGGTTCGGGCCTGCTCGCTCCCGCATTGTCGAACCATGAAAAACGTTTTGAATCACATGACGCATTGTCAG	CREB binding protein
CRLF1	NM_004750.4		AGCCAAATACCAGATCCGCTACCGAGTGGAGGACAGTGTGGACTGGAAGGTGGTGGACGATGTGAGCAACCAGACCTCCTGCCGCCTGGCCGGCCTGAAA	cytokine receptor like factor 1
CRLF2	NM_022148.3		GGAGAGTGAAGAAGTTTCTCATTCCCAGCGTGCCAGACCCGAAATCCATCTTCCCCGGGCTCTTTGAGATACACCAAGGGAACTTCCAGGAGTGGATCAC	cytokine receptor like factor 2
CRTAM	NM_019604.2		AAGAGAAAGAACAAACCACTCAAGATCCTGACTTGACCACCGAAGCAAATCCTCAGTATTTAGGACTGGCAAGAAAGAAAAGTGGCATCCTGCTGCTCAC	cytotoxic and regulatory T cell molecule
CSF1	NM_000757.4	colony stimulating factor 1 (macrophage)	TTTCTATGAGACACCTCTCCAGTTGCTGGAGAAGGTCAAGAATGTCTTTAATGAAACAAAGAATCTCCTTGACAAGGACTGGAATATTTTCAGCAAGAAC	colony stimulating factor 1
CSF1R	NM_005211.3	FMS;McDonough feline sarcoma viral (v-fms) oncogene homolog	GTGTGCTCAGCCAGCAGCGTTGATGTTAACTTTGATGTCTTCCTCCAACACAACAACACCAAGCTCGCAATCCCTCAACAATCTGACTTTCATAATAACC	colony stimulating factor 1 receptor
CSF2	NM_000758.3	colony stimulating factor 2 (granulocyte-macrophage)	CGCAGCCCTGGGAGCATGTGAATGCCATCCAGGAGGCCCGGCGTCTCCTGAACCTGAGTAGAGACACTGCTGCTGAGATGAATGAAACAGTAGAAGTCAT	colony stimulating factor 2
CSF3	NM_000759.3	GCSF,G-CSF,C17orf33;chromosome 17 open reading frame 33,colony stimulating factor 3 (granulocyte)	CTGCAGCCCACCCAGGGTGCCATGCCGGCCTTCGCCTCTGCTTTCCAGCGCCGGGCAGGAGGGGTCCTGGTTGCCTCCCATCTGCAGAGCTTCCTGGAGG	colony stimulating factor 3
CSF3R	NM_000760.3	CD114;colony stimulating factor 3 receptor (granulocyte)	AGGCCCTTTCAGCTCTATGAGATCATCGTGACTCCCTTGTACCAGGACACCATGGGACCCTCCCAGCATGTCTATGCCTACTCTCAAGAAATGGCTCCCT	colony stimulating factor 3 receptor
CSH2/GH2	NM_020991.3		TCAAGCAGACCTACAGCAAGTTTGACACAAACTCACACAACCATGACGCACTGCTCAAGAACTACGGGCTGCTCTACTGCTTCAGGAAGGACATGGACAA	chorionic somatomammotropin hormone 2 / growth hormone 2	GH1 (NM_022559;NM_000515;NM_022560), CSHL1 (NM_001318;NM_001321069;NM_001321067;NM_001321068;NM_022581;NM_022580;NM_022579), CSH1 (NM_001317)
CTBP2	NM_001329.4		TACAGATATCCGCCAGGCATCGTGGGTGTGGCTCCAGGAGGACTTCCTGCAGCCATGGAAGGGATCATCCCTGGAGGCATCCCAGTGACTCACAACCTCC	C-terminal binding protein 2
CTF1	NM_001330.5		GCCACCGGGGTCTTCCCCGCCAAGGTGCTGGGGCTCCGCGTTTGCGGCCTCTACCGCGAGTGGCTGAGCCGCACCGAGGGCGACCTGGGCCAGCTGCTGC	cardiotrophin 1
CTLA4	NM_005214.3	CELIAC3,IDDM12;celiac disease 3,insulin-dependent diabetes mellitus 12	AGTCTGTGCGGCAACCTACATGATGGGGAATGAGTTGACCTTCCTAGATGATTCCATCTGCACGGGCACCTCCAGTGGAAATCAAGTGAACCTCACTATC	cytotoxic T-lymphocyte associated protein 4
CTSW	NM_001335.3	cathepsin W (lymphopain)	ACGGTGGCTTCGTCTGGGACGCGTTCATAACTGTCCTCAACAACAGCGGCCTGGCCAGTGAAAAGGACTACCCGTTCCAGGGCAAAGTCAGAGCCCACAG	cathepsin W
CUL1	NM_003592.2		CTGGTAATGTCTGCATTCAACAATGACGCTGGCTTTGTGGCTGCTCTTGATAAGGCTTGTGGTCGCTTCATAAACAACAACGCGGTTACCAAGATGGCCC	cullin 1
CUL2	NM_003591.2		GACAACTTACTGAAGAAGTCAGCGAAAGGGATGACAGAGAATGAAGTGGAAGACAGGCTCACGAGCTTCATCACAGTGTTCAAATACATTGATGACAAGG	cullin 2
CXCL1/2/3	NM_002090.3		CAGCCGGCGCGCAGCAGGAGCGTCCGTGGTCACTGAACTGCGCTGCCAGTGCTTGCAGACACTGCAGGGAATTCACCTCAAGAACATCCAAAGTGTGAAT	C-X-C motif chemokine ligand 1/2/3
CXCL11	NM_005409.4	SCYB9B,SCYB11;small inducible cytokine subfamily B (Cys-X-Cys), member 11,chemokine (C-X-C motif) ligand 11	TTCAAAAGAGGACGCTGTCTTTGCATAGGCCCTGGGGTAAAAGCAGTGAAAGTGGCAGATATTGAGAAAGCCTCCATAATGTACCCAAGTAACAACTGTG	C-X-C motif chemokine ligand 11
CXCL8	NM_000584.3	IL8;interleukin 8,chemokine (C-X-C motif) ligand 8	AGTTTTGCCAAGGAGTGCTAAAGAACTTAGATGTCAGTGCATAAAGACATACTCCAAACCTTTCCACCCCAAATTTATCAAAGAACTGAGAGTGATTGAG	C-X-C motif chemokine ligand 8
CXCL9	NM_002416.2	CMK,MIG;monokine induced by gamma interferon,chemokine (C-X-C motif) ligand 9	CCATCTCCCATGAAGAAAGGGAACGGTGAAGTACTAAGCGCTAGAGGAAGCAGCCAAGTCGGTTAGTGGAAGCATGATTGGTGCCCAGTTAGCCTCTGCA	C-X-C motif chemokine ligand 9
CXCR3	NM_001504.1	GPR9;G protein-coupled receptor 9,chemokine (C-X-C motif) receptor 3	GTGAGTGACCACCAAGTGCTAAATGACGCCGAGGTTGCCGCCCTCCTGGAGAACTTCAGCTCTTCCTATGACTATGGAGAAAACGAGAGTGACTCGTGCT	C-X-C motif chemokine receptor 3
CXCR6	NM_006564.1	chemokine (C-X-C motif) receptor 6	ACCATGAAGACTATGGGTTCAGCAGTTTCAATGACAGCAGCCAGGAGGAGCATCAAGACTTCCTGCAGTTCAGCAAGGTCTTTCTGCCCTGCATGTACCT	C-X-C motif chemokine receptor 6
CYLD	NM_001042412.1	CYLD1;cylindromatosis (turban tumor syndrome)	CACTGACCACCGAGAACAGATTCCACTCTTTACCATTCAGTCTCACCAAGATGCCCAATACCAATGGAAGTATTGGCCACAGTCCACTTTCTCTGTCAGC	CYLD lysine 63 deubiquitinase
CYP26A1	NM_000783.4	cytochrome P450, subfamily XXVIA, polypeptide 1,cytochrome P450, family 26, subfamily A, polypeptide 1	TCTACAGTATCTGTGATACTCATGATGTGGCAGAGATCTTCACCAACAAGGAAGAATTTAATCCTGACCGATTCATGCTGCCTCACCCAGAGGATGCATC	cytochrome P450 family 26 subfamily A member 1
CYP26C1	NM_183374.2	cytochrome P450, family 26, subfamily C, polypeptide 1	GCGAAACGCTGCACTGGTTAGTTCAGGGCTCGCGCTTCCACAGTTCTCGCCGAGAGCGCTATGGGACAGTGTTCAAGACGCACCTGCTGGGCAGGCCAGT	cytochrome P450 family 26 subfamily C member 1
CYP4A11/22	NM_001010969.3		TCAGGAACGGGTGAAGACATTCCCAAGTGCCTGTCCTTATTGGATATGGGGAGGCAAAGTTCGTGTCCAGCTCTATGACCCTGACTATATGAAGGTGATT	cytochrome P450 family 4 subfamily A member 11/22
CYP7A1	NM_000780.3	CYP7;cytochrome P450, subfamily VIIA (cholesterol 7 alpha-monooxygenase), polypeptide 1,cytochrome P450, family 7, subfamily A, polypeptide 1	CATACCTGGGCTGTGCTCTGCAATTTGGTGCCAATCCTCTTGAGTTCCTCAGAGCAAATCAAAGGAAACATGGTCATGTTTTTACCTGCAAACTAATGGG	cytochrome P450 family 7 subfamily A member 1
CYP8B1	NM_004391.2	cytochrome P450, subfamily VIIIB (sterol 12-alpha-hydroxylase), polypeptide 1,cytochrome P450, family 8, subfamily B, polypeptide 1	TTTCCATCTGCCCTGGGAGGTTCTTTGCACTCAGTGAGGTGAAGCTCTTTATCCTGCTTATGGTCACACACTTTGACTTAGAGTTGGTGGACCCTGACAC	cytochrome P450 family 8 subfamily B member 1
DAPP1	NM_014395.3		CTGGTCAAGACCTGGAAAACAAGATGGTTTACTCTGCACAGGAATGAACTGAAATACTTCAAAGACCAGATGTCACCAGAACCAATTCGGATCCTAGACC	dual adaptor of phosphotyrosine and 3-phosphoinositides 1
DCN	NM_001920.3		ATCATCCTCCTTCTGCTTGCACAAGTTTCCTGGGCTGGACCGTTTCAACAGAGAGGCTTATTTGACTTTATGCTAGAAGATGAGGCTTCTGGGATAGGCC	decorin
DCTN6	NM_006571.3	dynactin 6	TCCACCCTAAAGCAAGAATTATTGCGGAAGCCGGGCCAATAGTGATTGGCGAAGGGAACCTAATAGAAGAACAGGCCCTTATCATAAATGCTTACCCAGA	dynactin subunit 6
DGKA	NM_001345.4	DAGK,DAGK1;diacylglycerol kinase, alpha (80kD),diacylglycerol kinase, alpha 80kDa	TTCCTAACACCCACCCACTTCTCGTCTTTGTCAATCCTAAGAGTGGCGGGAAGCAGGGGCAAAGGGTGCTCTGGAAGTTCCAGTATATATTAAACCCTCG	diacylglycerol kinase alpha
DGKZ	NM_001105540.1	diacylglycerol kinase, zeta 104kDa	CTGAAGTCAGTGTCTCGAAGAAAGTGCGCAGCCTGCAAGATTGTGGTGCACACGCCCTGCATCGAGCAGCTGGAGAAGATAAATTTCCGCTGTAAGCCGT	diacylglycerol kinase zeta
DHRS3	NM_004753.4	dehydrogenase/reductase (SDR family) member 3	TGCATGCCCTCGTTATCTTGAAAAGCATACTTCCACAGGCTGCACTCGAGGAGATCCACAAATTCTCAGGAACCTACACCTGCATGAACACTTTCAAAGG	dehydrogenase/reductase 3
DIABLO	NM_138930.3	diablo, IAP-binding mitochondrial protein	CTTCTCTTTACCGACAATATACAAGTTTACTTGGGAAAATGAATTCAGAGGAGGAAGATGAAGTGTGGCAGGTGATCATAGGAGCCAGAGCTGAGATGAC	diablo IAP-binding mitochondrial protein
DLD	NM_000108.3	LAD,GCSL;dihydrolipoamide dehydrogenase (E3 component of pyruvate dehydrogenase complex, 2-oxo-glutarate complex, branched chain keto acid dehydrogenase complex)	TGGTGCAGGAGTAATAGGTGTAGAATTGGGTTCAGTTTGGCAAAGACTTGGTGCAGATGTGACAGCAGTTGAATTTTTAGGTCATGTAGGTGGAGTTGGA	dihydrolipoamide dehydrogenase
DLL3	NM_016941.3	delta (Drosophila)-like 3,delta-like 3 (Drosophila)	CCTCTTGCAGGTGCCCTTCCGGGACGCCTGGCCTGGCACCTTCTCTTTCATCATCGAAACCTGGAGAGAGGAGTTAGGAGACCAGATTGGAGGGCCCGCC	delta like canonical Notch ligand 3
DLL4	NM_019074.2	delta-like 4 homolog (Drosophila),delta-like 4 (Drosophila)	AATGACCACTTCGGCCACTATGTGTGCCAGCCAGATGGCAACTTGTCCTGCCTGCCCGGTTGGACTGGGGAATATTGCCAACAGCCTATCTGTCTTTCGG	delta like canonical Notch ligand 4
DNM1L	NM_001278463.1		TTCATTTGAGTTACTGGTGAAGCGGCAAATCAAACGTCTAGAAGAGCCCAGCCTCCGCTGTGTGGAACTGGTTCATGAGGAAATGCAAAGGATCATTCAG	dynamin 1 like
DNMT3A	NM_022552.5	DNA (cytosine-5-)-methyltransferase 3 alpha	GTGTGTTGAGAAGCTGATGCCGCTGAGCTCGTTTTGCAGTGCGTTCCACCAGGCCACGTACAACAAGCAGCCCATGTACCGCAAAGCCATCTACGAGGTC	DNA methyltransferase 3 alpha
DNMT3L	NM_013369.2	DNA (cytosine-5-)-methyltransferase 3-like	AGTCCGGGTGCTGTCCCTTTTTGAAGACATCAAGAAAGAGCTGACGAGTTTGGGCTTTTTGGAAAGTGGTTCTGACCCGGGACAACTGAAGCATGTGGTT	DNA methyltransferase 3 like
DRAP1	NM_006442.2		CCATGACCACATCCCACCTGAAGCAGTGCATCGAGCTGGAGCAGCAGTTTGACTTCTTGAAGGACCTGGTGGCATCTGTTCCCGACATGCAGGGGGACGG	DR1 associated protein 1
DTX4	NM_015177.1	deltex homolog 4 (Drosophila)	GACACTGTTACCTTCCGGACAGCGAGAAAGGGAGAAAAGTTCTGAAGCTGCTGCTCGTGGCCTGGGATCGCCGCCTCATTTTTGCCATTGGCACCTCCAG	deltex E3 ubiquitin ligase 4
DUSP1	NM_004417.2	PTPN10	TCAAGAATGCTGGAGGAAGGGTGTTTGTCCACTGCCAGGCAGGCATTTCCCGGTCAGCCACCATCTGCCTTGCTTACCTTATGAGGACTAATCGAGTCAA	dual specificity phosphatase 1
DUSP9	NM_001395.2		CCCATCTCCGACCACTGGAGCCAGAACCTGTCGCGGTTCTTTCCGGAGGCCATTGAGTTCATTGATGAGGCCTTGTCCCAGAACTGCGGGGTGCTCGTCC	dual specificity phosphatase 9
DVL1	NM_004421.2	dishevelled 1 (homologous to Drosophila dsh),dishevelled, dsh homolog 1 (Drosophila)	ACATCGTCACTGTCACGCTCAACATGGAAAGACATCACTTTCTGGGCATCAGCATCGTGGGGCAGAGCAACGACCGTGGAGACGGCGGCATCTACATTGG	dishevelled segment polarity protein 1
DYDC1	NM_001269053.1		CAGCAACAGCTGGCATTGCAGCTAGAGTTGGAAATGCAAGAAAAGGAGAGGCAGAGAATACAAGAACTACAGAGAGCTCAAGAACAATTAGGCAAGGAGA	DPY30 domain containing 1
E2F1	NM_005225.1	RBBP3	CCAGCTCCAAGCCGTGGACTCTTCGGAGAACTTTCAGATCTCCCTTAAGAGCAAACAAGGCCCGATCGATGTTTTCCTGTGCCCTGAGGAGACCGTAGGT	E2F transcription factor 1
E2F2	NM_004091.3		GCTCATCCAGAGCTGCTCTCTGAGCTTCAAGCACCTGACTGAGGACAAGGCCAACAAGAGGCTGGCCTATGTGACTTACCAGGATATCCGTGCTGTTGGC	E2F transcription factor 2
E2F5	NM_001083588.1	E2F transcription factor 5, p130-binding	TGATACACTTTTGGCCATTCAGGCACCTTCTGGTACACAACTGGAGGTACCCATTCCAGAAATGGGTCAGAATGGACAAAAGAAATACCAGATCAATCTA	E2F transcription factor 5
EBV LMP2	HHV4tp2_gp02.1	LMP2;proteasome (prosome, macropain) subunit, beta type, 9 (large multifunctional protease 2),large multifunctional peptidase 2,proteasome (prosome, macropain) subunit, beta type, 9,proteasome subunit beta 9	CTCTTCGTGCTCTTCATGTCCACTGAGCAAGATCCTTCTGGCACGACTGTTCCTATATGCTCTCGCACTCTTGTTGCTAGCCTCCGCGCTAATCGCTGGT	proteasome 20S subunit beta 9
ECHS1	NM_004092.3	enoyl Coenzyme A hydratase, short chain, 1, mitochondrial,enoyl-CoA hydratase, short chain, 1, mitochondrial	GTTCGCTGTCCCGCCTGGCGTCCCTTCGCCTCGGGTGCTAACTTTGAGTACATCATCGCAGAAAAAAGAGGGAAGAATAACACCGTGGGGTTGATCCAAC	enoyl-CoA hydratase, short chain 1
EFNA1	NM_182685.1	TNFAIP4,EPLG1;ephrin-A1	CGGAATGAGGACTACACCATACATGTGCAGCTGAATGACTACGTGGACATCATCTGTCCGCACTATGAAGATCACTCTGTGGCAGACGCTGCCATGGAGC	ephrin A1
EGF	NM_001963.4	epidermal growth factor (beta-urogastrone)	GGAGTGAAGGCTCTGTTGGAGACATCAGAGAAAATAACAGCTGTGTCATTGGATGTGCTTGATAAGCGGCTGTTTTGGATTCAGTACAACAGAGAAGGAA	epidermal growth factor
EGFR	NM_201282.1	ERBB;epidermal growth factor receptor (avian erythroblastic leukemia viral (v-erb-b) oncogene homolog)	ACATCCTGCCGGTGGCATTTAGGGGTGACTCCTTCACACATACTCCTCCTCTGGATCCACAGGAACTGGATATTCTGAAAACCGTAAAGGAAATCACAGG	epidermal growth factor receptor
EHHADH	NM_001166415.1	ECHD;enoyl-Coenzyme A, hydratase/3-hydroxyacyl Coenzyme A dehydrogenase	CATTGAACCACGTACCATTAGCCAGGATGAGATCCTTGAACGCTGCTTATATTCACTTATCAATGAAGCATTCCGTATCTTGGGAGAAGGGATAGCTGCT	enoyl-CoA hydratase and 3-hydroxyacyl CoA dehydrogenase
EIF4B	NM_001417.4		AAGCACCTATGTTTCCAAACCAGTCAGCTGGGCTGATGAAACGGATGACCTGGAAGGAGATGTTTCGACCACTTGGCACAGTAACGATGACGATGTGTAT	eukaryotic translation initiation factor 4B
ELOVL2	NM_017770.3	elongation of very long chain fatty acids (FEN1/Elo2, SUR4/Elo3, yeast)-like 2	GTAACAAGTATATGAAGAACAGACCTGCTCTTTCTCTCAGGGGTATCCTCACCTTGTATAATCTTGGAATCACACTTCTCTCCGCGTACATGCTGGCAGA	ELOVL fatty acid elongase 2
ELOVL3	NM_152310.3	elongation of very long chain fatty acids (FEN1/Elo2, SUR4/Elo3, yeast)-like 3	AATGTCTCACATGAAGTAAATCAGCTGTTCCAGCCCTATAACTTCGAGCTGTCCAAGGACATGAGGCCCTTTTTCGAGGAGTATTGGGCAACCTCATTCC	ELOVL fatty acid elongase 3
ELOVL4	NM_022726.3	STGD2,STGD3,SCA34;elongation of very long chain fatty acids (FEN1/Elo2, SUR4/Elo3, yeast)-like 4,spinocerebellar ataxia 34	CCATCGCAGATAAGCGTGTGGAAAATTGGCCTCTGATGCAGTCTCCTTGGCCTACACTAAGTATAAGCACTCTTTATCTCCTGTTTGTGTGGCTGGGTCC	ELOVL fatty acid elongase 4
ELOVL7	NM_024930.1	ELOVL family member 7, elongation of long chain fatty acids (yeast)	TTCATTTCGATGTGACATTGTTGACTATTCACGGTCACCCACAGCTTTGAGGATGGCACGTACCTGCTGGCTTTATTACTTCTCCAAATTTATTGAGCTA	ELOVL fatty acid elongase 7
ENTPD1	NM_001098175.1	CD39	CCCATATGAAACCAATAATCAGGAAACCTTTGGAGCTTTGGACCTTGGGGGAGCCTCTACACAAGTCACTTTTGTACCCCAAAACCAGACTATCGAGTCC	ectonucleoside triphosphate diphosphohydrolase 1
ENTPD2	NM_203468.1	CD39L1	ACGTCCATGTTTATCTACAAGTGGCCGGCAGACAAGGAGAACGACACAGGCATTGTGGGCCAGCACAGCTCCTGTGATGTTCCAGGTGGGGGCATCTCCA	ectonucleoside triphosphate diphosphohydrolase 2
EOMES	NM_005442.2	eomesodermin (Xenopus laevis) homolog	ATCCCATGCCCTGGGGTATTACCCAGACCCAACCTTTCCTGCAATGGCAGGGTGGGGAGGTCGAGGTTCTTACCAGAGGAAGATGGCAGCTGGACTACCA	eomesodermin
EYA1	NM_172059.2	BOR;eyes absent (Drosophila) homolog 1,eyes absent homolog 1 (Drosophila)	CACAGCAGAGTACAGCACAATCCACAGCCCATCAACACCCATTAAAGATTCAGATTCTGATCGATTGCGTCGAGGTTCAGATGGGAAATCACGTGGACGG	EYA transcriptional coactivator and phosphatase 1
EYA4	NM_004100.4	DFNA10,CMD1J;eyes absent (Drosophila) homolog 4,eyes absent homolog 4 (Drosophila)	GGCCAAAACCAGTATGCACAGTATTATTCAGCATCAACGTATGGAGCGTATATGACATCGAATAACACAGCCGATGGCACACCCTCTTCAACCTCTACTT	EYA transcriptional coactivator and phosphatase 4
FABP1	NM_001443.1	fatty acid binding protein 1, liver	GGAAATCGTGCAGAATGGGAAGCACTTCAAGTTCACCATCACCGCTGGGTCCAAAGTGATCCAAAACGAATTCACGGTGGGGGAGGAATGTGAGCTGGAG	fatty acid binding protein 1
FABP4	NM_001442.2		AGGAATTTGACGAAGTCACTGCAGATGACAGGAAAGTCAAGAGCACCATAACCTTAGATGGGGGTGTCCTGGTACATGTGCAGAAATGGGATGGAAAATC	fatty acid binding protein 4
FADD	NM_003824.3	Fas (TNFRSF6)-associated via death domain	CTGGTGGCTGACCTGGTACAAGAGGTTCAGCAGGCCCGTGACCTCCAGAACAGGAGTGGGGCCATGTCCCCGATGTCATGGAACTCAGACGCATCTACCT	Fas associated via death domain
FAM30A	NR_026800.2	C14orf110,KIAA0125;chromosome 14 open reading frame 110,KIAA0125	ACAGTTCTGAAGTCAAAGGCTGATGTCCTGTTTCTCTTTCCCTCTGTGACCGACTCCCTTCCCAGTGGTAACAAGTACCCACAGCTTGGTTTGAATTTCT	family with sequence similarity 30 member A
FAS	NM_000043.4	FAS1,APT1,TNFRSF6;tumor necrosis factor receptor superfamily, member 6,Fas (TNF receptor superfamily, member 6)	TATCGTCCAAAAGTGTTAATGCCCAAGTGACTGACATCAACTCCAAGGGATTGGAATTGAGGAAGACTGTTACTACAGTTGAGACTCAGAACTTGGAAGG	Fas cell surface death receptor
FASLG	NM_000639.1	APT1LG1,TNFSF6;tumor necrosis factor (ligand) superfamily, member 6,Fas ligand (TNF superfamily, member 6)	TCCATGCCTCTGGAATGGGAAGACACCTATGGAATTGTCCTGCTTTCTGGAGTGAAGTATAAGAAGGGTGGCCTTGTGATCAATGAAACTGGGCTGTACT	Fas ligand
FBLL1	NM_001355274.2		CTGCGCAATGGGGGCCACTTTCTCATCTCCATCAAGGCCAACTGCATCGACTCCACCGCATCCGCCGAGGCTGTGTTTGCTTCTGAGGTGAGGAAGTTGC	fibrillarin like 1
FBP2	NM_003837.2	fructose-1,6-bisphosphatase 2	AGATGAGGTGAAGAAACTGGATGTGCTATCCAATTCCCTGGTGATCAACATGGTCCAATCCTCCTATAGTACCTGCGTCCTGGTCTCAGAAGAGAATAAG	fructose-bisphosphatase 2
FBXW4	NM_022039.3	SHFM3;split hand/foot malformation (ectrodactyly) type 3,F-box and WD-40 domain protein 4	GCAGGAGGGGATGGGAAGATTGGCATTCATAAGATTCACAGCACCTTCACTGTCAAGTACTCGGCTCATGAACAGGAGGTGAACTGTGTGGATTGCAAAG	F-box and WD repeat domain containing 4
FCAR	NM_133278.2	Fc fragment of IgA, receptor for	TCCACCAAGATTACACGACGCAGAACTTGATCCGCATGGCCGTGGCAGGACTGGTCCTCGTGGCTCTCTTGGCCATACTGGTTGAAAATTGGCACAGCCA	Fc fragment of IgA receptor
FCER1G	NM_004106.1	Fc fragment of IgE, high affinity I, receptor for; gamma polypeptide	AGTGGTCTTGCTCTTACTCCTTTTGGTTGAACAAGCAGCGGCCCTGGGAGAGCCTCAGCTCTGCTATATCCTGGATGCCATCCTGTTTCTGTATGGAATT	Fc fragment of IgE receptor Ig
FCER2	NM_002002.4	CD23A,FCE2;Fc fragment of IgE, low affinity II, receptor for (CD23A),Fc fragment of IgE, low affinity II, receptor for (CD23)	AACTTGGAAAGCCACCACGGTGACCAGATGGCGCAGAAATCCCAGTCCACGCAGATTTCACAGGAACTGGAGGAACTTCGAGCTGAACAGCAGAGATTGA	Fc fragment of IgE receptor II
FCGR1A/B	NM_001017986.3	Fc fragment of IgG, high affinity Ib, receptor for (CD64),Fc fragment of IgG, high affinity Ib, receptor (CD64)	ATTCTAACCTCACCATTCTGAAAACCAACATAAGTCACAATGGCACCTACCATTGCTCAGGCATGGGAAAGCATCGCTACACATCAGCAGGAATATCACA	Fc fragment of IgG receptor Ia/b
FCGR2B	NM_004001.4	FCG2,FCGR2;Fc fragment of IgG, low affinity IIb, receptor for (CD32),Fc fragment of IgG, low affinity IIb, receptor (CD32)	ATGCACCCGGATGCTCTGGAAGAGCCTGATGACCAGAACCGTATTTAGTCTCCATTGTCTTGCATTGGGATTTGAGAAGAAAATCAGAGAGGGAAGATCT	Fc fragment of IgG receptor IIb
FCGR3A/B	NM_000570.4	FCGR3,FCG3;Fc fragment of IgG, low affinity IIIb, receptor for (CD16),Fc fragment of IgG, low affinity IIIb, receptor (CD16b)	AAGGTTTGGCAGTGTCAACCATCTCATCATTCTCTCCACCTGGGTACCAAGTCTCTTTCTGCTTGGTGATGGTACTCCTTTTTGCAGTGGACACAGGACT	Fc fragment of IgG receptor IIIa/b
FCRL2	NM_001159488.1	SPAP1;SH2 domain-containing phosphatase anchor protein 1,Fc receptor-like 2	CCTCTTCTGTCTTCGAAGGAGACAGCATCGTTCTGAAATGCCAGGGAGAACAGAACTGGAAAATTCAGAAGATGGCTTACCATAAGGATAACAAAGAGTT	Fc receptor like 2
FCRL4	NM_031282.2	Fc receptor-like 4	GGGAGAAGAAGAGGAAGCTAATACCTCCAGGACACTTCTAGAGGATAAGGATGTCTCAGTTGTCTACTCTGAGGTAAAGACACAACACCCAGATAACTCA	Fc receptor like 4
FGA	NM_021871.2	fibrinogen, A alpha polypeptide	GAGAGGCGATTTTTCCTCAGCCAATAACCGTGATAATACCTACAACCGAGTGTCAGAGGATCTGAGAAGCAGAATTGAAGTCCTGAAGCGCAAAGTCATA	fibrinogen alpha chain
FGF10	NM_004465.1		TGGTGTCTTCCGTCCCTGTCACCTGCCAAGCCCTTGGTCAGGACATGGTGTCACCAGAGGCCACCAACTCTTCTTCCTCCTCCTTCTCCTCTCCTTCCAG	fibroblast growth factor 10
FGF18	NM_003862.1		AATTCTACCTGTGCATGAACCGCAAAGGCAAGCTCGTGGGGAAGCCCGATGGCACCAGCAAGGAGTGTGTGTTCATCGAGAAGGTTCTGGAGAACAACTA	fibroblast growth factor 18
FGF19	NM_005117.2		GATGCAGGGGCTGCTTCAGTACTCGGAGGAAGACTGTGCTTTCGAGGAGGAGATCCGCCCAGATGGCTACAATGTGTACCGATCCGAGAAGCACCGCCTC	fibroblast growth factor 19
FGF2	NM_002006.4	FGFB;fibroblast growth factor 2 (basic)	GTCCGGGAGAAGAGCGACCCTCACATCAAGCTACAACTTCAAGCAGAAGAGAGAGGAGTTGTGTCTATCAAAGGAGTGTGTGCTAACCGTTACCTGGCTA	fibroblast growth factor 2
FGF22	NM_020637.1		CCAGGACAGCATCCTGGAGATCCGCTCTGTACACGTGGGCGTCGTGGTCATCAAAGCAGTGTCCTCAGGCTTCTACGTGGCCATGAACCGCCGGGGCCGC	fibroblast growth factor 22
FOS	NM_005252.3	v-fos FBJ murine osteosarcoma viral oncogene homolog,FBJ murine osteosarcoma viral oncogene homolog	GAGGCCGAGCGCAGAGCATTGGCAGGAGGGGCAAGGTGGAACAGTTATCTCCAGAAGAAGAAGAGAAAAGGAGAATCCGAAGGGAAAGGAATAAGATGGC	Fos proto-oncogene, AP-1 transcription factor subunit
FOXO1	NM_002015.3	FKHR,FOXO1A;forkhead homolog in rhabdomyosarcoma	TCTCATCACCAACATCATTAACTGTTTCGACCCAGTCCTCACCTGGCACCATGATGCAGCAGACGCCGTGCTACTCGTTTGCGCCACCAAACACCAGTTT	forkhead box O1
FOXO3	NM_001455.2	FKHRL1,FOXO3A	CCGGAACGTGATGCTTCGCAATGATCCGATGATGTCCTTTGCTGCCCAGCCTAACCAGGGAAGTTTGGTCAATCAGAACTTGCTCCACCACCAGCACCAA	forkhead box O3
FOXP3	NM_014009.3	IPEX;immune dysregulation, polyendocrinopathy, enteropathy, X-linked	GGGCCATCCTGGAGGCTCCAGAGAAGCAGCGGACACTCAATGAGATCTACCACTGGTTCACACGCATGTTTGCCTTCTTCAGAAACCATCCTGCCACCTG	forkhead box P3
FPR1	NM_002029.3		GCCATGGGAGGACATTGGCCTTTCGGCTGGTTCCTGTGCAAATTCGTCTTTACCATAGTGGACATCAACTTGTTCGGAAGTGTCTTCCTGATCGCCCTCA	formyl peptide receptor 1
FUT4	NM_002033.2	CD15,FCT3A,ELFT;ELAM ligand fucosyltransferase	GGGGCAGCCGGTGCCCGAAATTGGGCTCCTGCACACAGTGGCCCGCTACAAGTTCTACCTGGCTTTCGAGAACTCGCAGCACCTGGATTATATCACCGAG	fucosyltransferase 4
FYN	NM_002037.3	FYN oncogene related to SRC, FGR, YES	GTCTTTGGAGGTGTGAACTCTTCGTCTCATACGGGGACCTTGCGTACGAGAGGAGGAACAGGAGTGACACTCTTTGTGGCCCTTTATGACTATGAAGCAC	FYN proto-oncogene, Src family tyrosine kinase
FZD2	NM_001466.2	frizzled (Drosophila) homolog 2,frizzled homolog 2 (Drosophila),frizzled 2, seven transmembrane spanning receptor,frizzled family receptor 2	GGAGGAGACGCGTTTCGCGCGCCTCTGGATCCTCACCTGGTCGGTGCTGTGCTGCGCTTCCACCTTCTTCACTGTCACCACGTACTTGGTAGACATGCAG	frizzled class receptor 2
FZD7	NM_003507.1	frizzled (Drosophila) homolog 7,frizzled homolog 7 (Drosophila),frizzled 7, seven transmembrane spanning receptor,frizzled family receptor 7	CCCTGCCCGCCCGGCCACTTCCCGCCCATGAGCCCCGACTTCACCGTCTTCATGATCAAGTACCTGATGACCATGATCGTCGGCATCACCACTGGCTTCT	frizzled class receptor 7
GADD45A	NM_001199741.1	DDIT1;growth arrest and DNA-damage-inducible, alpha	AATCCACATTCATCTCAATGGAAGGATCCTGCCTTAAGTCAACTTATTTGTTTTTGCCGGGAAAGTCGCTACATGGATCAATGGGTTCCAGTGATTAATC	growth arrest and DNA damage inducible alpha
GAPDHS	NM_014364.4	GAPDS	ACCCCGCTACTCCTCCTCCTAAGATGGTGTCTGTGGCCCGGGAGCTGACTGTGGGCATCAATGGATTTGGACGCATCGGTCGCCTGGTCCTGCGCGCCTG	glyceraldehyde-3-phosphate dehydrogenase, spermatogenic
GATA3	NM_001002295.1	GATA-binding protein 3	GTGCATGACTCACTGGAGGACTTCCCCAAGAACAGCTCGTTTAACCCGGCCGCCCTCTCCAGACACATGTCCTCCCTGAGCCACATCTCGCCCTTCAGCC	GATA binding protein 3
GATA6	NM_005257.3	GATA-binding protein 6	GGAAACGAAAACCTAAGAACATAAATAAATCAAAGACTTGCTCTGGTAATAGCAATAATTCCATTCCCATGACTCCAACTTCCACCTCTTCTAACTCAGA	GATA binding protein 6
GBP2	NM_004120.3	guanylate binding protein 2, interferon-inducible	GAGCTTTTTTCCAGCATTTGTGTGGACTCTCAGAGATTTCACCCTGGAACTGGAAGTAGATGGAGAACCCATCACTGCTGATGACTACTTGGAGCTTTCG	guanylate binding protein 2
GBP3	NM_018284.3		CTGCACAGGCTTCAGCAAAAATGGTGGAGGAAATGCAAATAAAGTATCAGCAGATGATGGAAGAGAAAGAGAAGAGTTATCAAGAACATGTGAAACAATT	guanylate binding protein 3
GCKR	NM_001486.3	glucokinase (hexokinase 4) regulatory protein	ATAAGACTGTGGACCAGGGCATTGCAGCATCTCAAAGATGCCTCCTGGAAATCTTGCGGACATTTGAGCGAGCTCATCAGGTGACCTACAGCCAAAGCCC	glucokinase regulator
GDF6	NM_001001557.3	SGM1;segmentation syndrome 1	CTCATCAGTTTTCTGTGGGATTTGCCCGGTTTCCAGCAGGCTTCCATCTCATCCTCCTCGTCGTCCGCCGAGCTGGGTTCCACCAAGGGCATGCGAAGCC	growth differentiation factor 6
GHR	NM_000163.2		TTCATATAGTACAGTCCCCACAGGGCCTCATACTCAATGCGACTGCCTTGCCCTTGCCTGACAAAGAGTTTCTCTCATCATGTGGCTATGTGAGCACAGA	growth hormone receptor
GK	NM_000167.3		GGGCTGCAGAAGGAGTCGGCGTATGGAGTCTCGAACCCGAGGATTTGTCTGCCGTCACGATGGAGCGGTTTGAACCTCAGATTAATGCGGAGGAAAGTGA	glycerol kinase
GLS	NM_014905.3		AGTCTGGAGGAAAGGTTGCAGATTATATTCCTCAACTGGCCAAATTCAGTCCCGATTTGTGGGGTGTGTCTGTTTGTACAGTAGATGGACAGAGGCATTC	glutaminase
GLS2	NM_013267.2	glutaminase 2 (liver, mitochondrial)	CCCTGGATGATGCTGTGCAGTTCAACCATCTGGAGGTGGTCAAACTGCTTCAAGATTACCAGGACTCCTACACACTCTCTGAAACTCAGGCTGAGGCAGC	glutaminase 2
GLUD1/2	NM_012084.3	GLUDP1;glutamate dehydrogenase pseudogene 1	GCTGGAGGAGTGACAGTATCTTACTTTGAGTGGCTGAAGAATCTAAATCATGTCAGCTATGGCCGTTTGACCTTCAAATATGAAAGGGATTCTAACTACC	glutamate dehydrogenase 1/2
GNG12	NM_018841.3	guanine nucleotide binding protein (G protein), gamma 12	ATAAAGGTTTCGAAGGCATCAGCGGACCTCATGTCCTACTGTGAGGAACATGCCAGGAGTGACCCTTTGCTGATAGGAATACCAACTTCAGAAAACCCTT	G protein subunit gamma 12
GNLY	NM_006433.2	LAG2	CAGGAGCTGGGCCGTGACTACAGGACCTGTCTGACGATAGTCCAAAAACTGAAGAAGATGGTGGATAAGCCCACCCAGAGAAGTGTTTCCAATGCTGCGA	granulysin
GOT2	NM_002080.3	glutamic-oxaloacetic transaminase 2, mitochondrial (aspartate aminotransferase 2),glutamic-oxaloacetic transaminase 2, mitochondrial	TGACCCCAAGACTTGCGGTTTTGACTTCACAGGCGCTGTGGAGGATATTTCAAAAATACCAGAGCAGAGTGTTCTTCTTCTGCATGCCTGCGCCCACAAT	glutamic-oxaloacetic transaminase 2
GRAP2	NM_001291826.1		TATCTGCAGCACCACCATTTCCACCAGGAACGCCGAGGAGGCAGCCTTGACATAAATGATGGGCATTGTGGCACCGGCTTGGGCAGTGAAATGAATGCGG	GRB2 related adaptor protein 2
GRB10	NM_001001549.2	growth factor receptor-bound protein 10	GAATCCCACAGGATCATTAAACAGCAAGGGCTCGTGGATGGGCTTTTTCTCCTCCGTGACAGCCAGAGTAATCCAAAGGCATTTGTACTCACACTGTGTC	growth factor receptor bound protein 10
GRB2	NM_002086.4	growth factor receptor-bound protein 2	TCAAAAGGGGGGACATCCTCAAGGTTTTGAACGAAGAATGTGATCAGAACTGGTACAAGGCAGAGCTTAATGGAAAAGACGGCTTCATTCCCAAGAACTA	growth factor receptor bound protein 2
GREM2	NM_022469.4	gremlin 2, cysteine knot superfamily, homolog (Xenopus laevis),gremlin 2	CACCTCCGTCCTCGTGGAGCTCGAGTGCCCCGGCCTGGACCCACCCTTCCGACTCAAGAAAATCCAGAAGGTGAAGCAGTGCCGGTGCATGTCCGTGAAC	gremlin 2, DAN family BMP antagonist
GSK3B	NM_002093.2		ACTGATTATACCTCTAGTATAGATGTATGGTCTGCTGGCTGTGTGTTGGCTGAGCTGTTACTAGGACAACCAATATTTCCAGGGGATAGTGGTGTGGATC	glycogen synthase kinase 3 beta
GYS2	NM_021957.3	glycogen synthase 2 (liver)	GCTGGAATTGGACTGATCCTTTCTCGAGCCAGGAAACTTCCTATTGCCACAATATTTACAACCCACGCTACACTACTTGGGAGGTATCTCTGTGCAGCAA	glycogen synthase 2
GZMA	NM_006144.2	HFSP,CTLA3;granzyme A (granzyme 1, cytotoxic T-lymphocyte-associated serine esterase 3)	AGACCCTACATGGTCCTACTTAGTCTTGACAGAAAAACCATCTGTGCTGGGGCTTTGATTGCAAAAGACTGGGTGTTGACTGCAGCTCACTGTAACTTGA	granzyme A
GZMB	NM_004131.3	CTLA1,CSPB;granzyme B (granzyme 2, cytotoxic T-lymphocyte-associated serine esterase 1)	ACACTACAAGAGGTGAAGATGACAGTGCAGGAAGATCGAAAGTGCGAATCTGACTTACGCCATTATTACGACAGTACCATTGAGTTGTGCGTGGGGGACC	granzyme B
GZMH	NM_033423.4	CTSGL2;granzyme H (cathepsin G-like 2, protein h-CCPX)	GGCCCCTCGTGTGTAAGGACGTAGCCCAAGGTATTCTCTCCTATGGAAACAAAAAAGGGACACCTCCAGGAGTCTACATCAAGGTCTCACACTTCCTGCC	granzyme H
GZMK	NM_002104.2	granzyme K (serine protease, granzyme 3; tryptase II),granzyme K (granzyme 3; tryptase II)	CTGTAAAGGTGTCTTCCACGCTATAGTCTCTGGAGGTCATGAATGTGGTGTTGCCACAAAGCCTGGAATCTACACCCTGTTAACCAAGAAATACCAGACT	granzyme K
GZMM	NM_005317.2	granzyme M (lymphocyte met-ase 1)	GGGCCCCTGGTGTGTGGCAAAGGCCGGGTGTTGGCCGGAGTCCTGTCCTTCAGCTCCAGGGTCTGCACTGACATCTTCAAGCCTCCCGTGGCCACCGCTG	granzyme M
HADHB	NM_000183.2	hydroxyacyl-Coenzyme A dehydrogenase/3-ketoacyl-Coenzyme A thiolase/enoyl-Coenzyme A hydratase (trifunctional protein), beta subunit,hydroxyacyl-CoA dehydrogenase/3-ketoacyl-CoA thiolase/enoyl-CoA hydratase (trifunctional protein), beta subunit	TTCTTTCTTGACTGATGGTGCATCTGCAATGTTAATCATGGCGGAGGAAAAGGCTCTGGCCATGGGTTATAAGCCGAAGGCATATTTGAGGGATTTTATG	hydroxyacyl-CoA dehydrogenase trifunctional multienzyme complex subunit beta
HAVCR2	NM_032782.4		CCGCAAAGGAGATGTGTCCCTGACCATAGAGAATGTGACTCTAGCAGACAGTGGGATCTACTGCTGCCGGATCCAAATCCCAGGCATAATGAATGATGAA	hepatitis A virus cellular receptor 2
HCST	NM_001007469.1	PIK3AP;phosphoinositide-3-kinase adaptor protein	TCCATCTGGGTCACATCCTCTTCCTGCTTTTGCTCCCAGTGGCTGCAGCTCAGACGACTCCAGGAGAGAGATCATCACTCCCTGCCTTTTACCCTGGCAC	hematopoietic cell signal transducer
HDAC7	NM_001098416.2	HDAC7A;histone deacetylase 7A	AGGCCTGCAGCAGCAGCGCTCGGTGGAGCCCATGAGGCTCTCCATGGACACGCCGATGCCCGAGTTGCAGGTGGGACCCCAGGAACAAGAGCTGCGGCAG	histone deacetylase 7
HDAC9	NM_178423.2		TTCTTATCCAGCAGCAGCAACAAATCCAGAAGCAGCTTCTGATAGCAGAGTTTCAGAAACAGCATGAGAACTTGACACGGCAGCACCAGGCTCAGCTTCA	histone deacetylase 9
HDC	NM_002112.3		GCAGGCACTGCCTTCCTGTGCCCCGAGTTCCGGGGGTTTCTGAAGGGGATTGAGTATGCCGACTCCTTCACCTTTAATCCTTCCAAGTGGATGATGGTGC	histidine decarboxylase
HEY1	NM_012258.3	hairy/enhancer-of-split related with YRPW motif 1,hes-related family bHLH transcription factor with YRPW motif 1	AATGCCTGGCAGAAGTTGCGCGTTATCTGAGCATCATTGAAGGACTAGATGCCTCTGACCCGCTTCGAGTTCGACTGGTTTCGCATCTCAACAACTACGC	hes related family bHLH transcription factor with YRPW motif 1
HEY2	NM_012259.2	hairy/enhancer-of-split related with YRPW motif 2,hes-related family bHLH transcription factor with YRPW motif 2	AATGACAGTGGATCATTTGAAGATGCTTCAGGCAACAGGGGGTAAAGGCTACTTTGACGCACACGCTCTTGCCATGGACTTCATGAGCATAGGATTCCGA	hes related family bHLH transcription factor with YRPW motif 2
HGF	NM_000601.4	DFNB39;deafness, autosomal recessive 39,hepatocyte growth factor (hepapoietin A; scatter factor)	TCATTGGTAAAGGACGCAGCTACAAGGGAACAGTATCTATCACTAAGAGTGGCATCAAATGTCAGCCCTGGAGTTCCATGATACCACACGAACACAGCTT	hepatocyte growth factor
HIPK1	NM_152696.3		CAACAGACATTTATAGTATGTCCACCTGCGTTTCAAACTGGACTACAAGCAACAACAAAGCATTCTGGATTCCCTGTGAGGATGGATAATGCTGTACCGA	homeodomain interacting protein kinase 1
HLA-DPA1	NM_033554.3	HLA-DP1A	CTGGACAAGAAGGAGACCGTCTGGCATCTGGAGGAGTTTGGCCAAGCCTTTTCCTTTGAGGCTCAGGGCGGGCTGGCTAACATTGCTATATTGAACAACA	major histocompatibility complex, class II, DP alpha 1
HLA-DPB1	NM_002121.5	HLA-DP1B	CCCTCCAAGAAGGGGCCCTTGCAGCACCACAACCTGCTTGTCTGCCACGTGACGGATTTCTACCCAGGCAGCATTCAAGTCCGATGGTTCCTGAATGGAC	major histocompatibility complex, class II, DP beta 1
HLA-DQA1	NM_002122.3	HLA-DQA	GGCGGTGGCCTGAGTTCAGCAAATTTGGAGGTTTTGACCCGCAGGGTGCACTGAGAAACATGGCTGTGGCAAAACACAACTTGAACATCATGATTAAACG	major histocompatibility complex, class II, DQ alpha 1
HLA-DQA2	NM_020056.4	HLA-DXA	GCAGTTGCCTATGTTTAGCAAATTTATAAGTTTTGACCCGCAGAGTGCACTGAGAAATATGGCTGTGGGAAAACACACCTTGGAATTCATGATGAGACAG	major histocompatibility complex, class II, DQ alpha 2
HLA-DQB1	NM_002123.3	HLA-DQB	GGGGACCCGGGCGGAGTTGGACACGGTGTGCAGACACAACTACGAGGTGGCGTTCCGCGGGATCTTGCAGAGGAGAGTGGAGCCCACAGTGACCATCTCC	major histocompatibility complex, class II, DQ beta 1
HLA-DQB2	NM_001198858.1	HLA-DXB	GGTGTGGCCAGATACATCTATAACCGCGAGGAGTACGGGCGCTTCGACAGCGACGTTGGGGAGTTCCAGGCGGTGACCGAGCTGGGGCGGAGCATCGAGG	major histocompatibility complex, class II, DQ beta 2
HLA-DRA	NM_019111.3	HLA-DRA1	GGCCAACATAGCTGTGGACAAAGCCAACCTGGAAATCATGACAAAGCGCTCCAACTATACTCCGATCACCAATGTACCTCCAGAGGTAACTGTGCTCACG	major histocompatibility complex, class II, DR alpha
HLA-DRB1/3	NM_002124.3	HLA-DR3B	TTCGGCAACTGCAGAAAATGTCCTCCCTTGTGGCTTCCTCAGCTCCTGCCCTTGGCCTGAAGTCCCAGCATTGATGGCAGCGCCTCATCTTCAACTTTTG	major histocompatibility complex, class II, DR beta 1/3
HLA-E	NM_005516.5		CTATGTGTCTTAGGGGACTCTGGCTTCTCTTTTTGCAAGGGCCTCTGAATCTGTCTGTGTCCCTGTTAGCACAATGTGAGGAGGTAGAGAAACAGTCCAC	major histocompatibility complex, class I, E
HMGB1	NM_002128.4	HMG1;high-mobility group (nonhistone chromosomal) protein 1,high-mobility group box 1	TATGCATTTTTTGTGCAAACTTGTCGGGAGGAGCATAAGAAGAAGCACCCAGATGCTTCAGTCAACTTCTCAGAGTTTTCTAAGAAGTGCTCAGAGAGGT	high mobility group box 1
HNF1A	NM_000545.6	MODY3,TCF1;transcription factor 1, hepatic; LF-B1, hepatic nuclear factor (HNF1), albumin proximal factor	GTGCGCTATGGACAGCCTGCGACCAGTGAGACTGCAGAAGTACCCTCAAGCAGCGGCGGTCCCTTAGTGACAGTGTCTACACCCCTCCACCAAGTGTCCC	HNF1 homeobox A
HRAS	NM_005343.2	HRAS1;v-Ha-ras Harvey rat sarcoma viral oncogene homolog,Harvey rat sarcoma viral oncogene homolog	AGTACATGCGCACCGGGGAGGGCTTCCTGTGTGTGTTTGCCATCAACAACACCAAGTCTTTTGAGGACATCCACCAGTACAGGGAGCAGATCAAACGGGT	HRas proto-oncogene, GTPase
HSD11B1	NM_181755.2	HSD11B,HSD11;hydroxysteroid (11-beta) dehydrogenase 1	TGCCTTGCCCATGCTGAAGCAGAGCAATGGAAGCATTGTTGTCGTCTCCTCTCTGGCTGGGAAAGTGGCTTATCCAATGGTTGCTGCCTATTCTGCAAGC	hydroxysteroid 11-beta dehydrogenase 1
ICAM1	NM_000201.2		GGGAAACTGGACGTGGCCAGAAAATTCCCAGCAGACTCCAATGTGCCAGGCTTGGGGGAACCCATTGCCCGAGCTCAAGTGTCTAAAGGATGGCACTTTC	intercellular adhesion molecule 1
ICOS	NM_012092.3	inducible T-cell costimulator	TTGTTGGCTTACAAAAAAGAAGTATTCATCCAGTGTGCACGACCCTAACGGTGAATACATGTTCATGAGAGCAGTGAACACAGCCAAAAAATCTAGACTC	inducible T cell costimulator
ICOSLG	NM_015259.5	ICOSL;inducible T-cell costimulator ligand	TGAGCTCACCTTCACGTGTACATCCATAAACGGCTACCCCAGGCCCAACGTGTACTGGATCAATAAGACGGACAACAGCCTGCTGGACCAGGCTCTGCAG	inducible T cell costimulator ligand	LOC102723996 (NM_001363770)
ID2	NM_002166.4	inhibitor of differentiation 2,inhibitor of DNA binding 2, dominant negative helix-loop-helix protein	AGGACGCCGCTGACCACCCTCAACACGGATATCAGCATCCTGTCCTTGCAGGCTTCTGAATTCCCTTCTGAGTTAATGTCAAATGACAGCAAAGCACTGT	inhibitor of DNA binding 2
IDO1	NM_002164.5	IDO,INDO;indoleamine-pyrrole 2,3 dioxygenase	ATTATAAGATGCTCTGAAAACTCTTCAGACACTGAGGGGCACCAGAGGAGCAGACTACAAGAATGGCACACGCTATGGAAAACTCCTGGACAATCAGTAA	indoleamine 2,3-dioxygenase 1
IDO2	NM_194294.2	INDOL1;indoleamine-pyrrole 2,3 dioxygenase-like 1	CGGATTCCTGGAAATTGGGAACCTGGAGACCATCATCTCATTTCCTGGGGGAGAGAGCCTGCATGGTTTTATACTGGTGACTGCTTTGGTAGAGAAAGAA	indoleamine 2,3-dioxygenase 2
IFIT1	NM_001548.3	G10P1,IFI56,IFNAI1;interferon-induced protein with tetratricopeptide repeats 1	GAGAAAGGCATTAGATCTGGAAAGCTTGAGCCTCCTTGGGTTCGTCTACAAATTGGAAGGAAATATGAATGAAGCCCTGGAGTACTATGAGCGGGCCCTG	interferon induced protein with tetratricopeptide repeats 1
IFIT3	NM_001031683.2	IFIT4;interferon-induced protein with tetratricopeptide repeats 4,interferon-induced protein with tetratricopeptide repeats 3	CGCCTGCTAAGGGATGCCCCTTCAGGCATAGGCAGTATTTTCCTGTCAGCATCTGAGCTTGAGGATGGTAGTGAGGAAATGGGCCAGGGCGCAGTCAGCT	interferon induced protein with tetratricopeptide repeats 3
IFNA1/13	NM_006900.3		AGTTTGATGGCAACCAGTTCCAGAAGGCTCCAGCCATCTCTGTCCTCCATGAGCTGATCCAGCAGATCTTCAACCTCTTTACCACAAAAGATTCATCTGC	interferon alpha 1/13
IFNA4/7/10/17/21	NM_021268.2		TGAGATGATCCAGCAGACCTTCAATCTCTTCAGCACAGAGGACTCATCTGCTGCTTGGGAACAGAGCCTCCTAGAAAAATTTTCCACTGAACTTTACCAG	interferon alpha 4/7/10/17/21
IFNA5	NM_002169.2	interferon, alpha 5	GAGGTTGGAGTGGAAGACACTCCTCTGATGAATGTGGACTCTATCCTGACTGTGAGAAAATACTTTCAAAGAATCACCCTCTATCTGACAGAGAAGAAAT	interferon alpha 5
IFNA6	NM_021002.2	interferon, alpha 6	CAGCTGAATGACCTGGAAGCCTGTGTGATGCAGGAGGTGTGGGTGGGAGGGACTCCCCTGATGAATGAGGACTCCATCCTGGCTGTGAGAAAATACTTCC	interferon alpha 6
IFNG	NM_000619.2		AAAAAGAAACGAGATGACTTCGAAAAGCTGACTAATTATTCGGTAACTGACTTGAATGTCCAACGCAAAGCAATACATGAACTCATCCAAGTGATGGCTG	interferon gamma
IFNK	NM_020124.2	interferon, kappa	CATCTTCAGCCAACACACCTTCAAATATTGGAAAGAGAGACACCTCAAACAAATCCAAATAGGACTTGATCAGCAAGCAGAGTACCTGAACCAATGCTTG	interferon kappa
IGHA1	ENST00000641837.1		TCACTTGCACTGCTGCCTACCCCGAGTCCAAGACCCCGCTAACCGCCACCCTCTCAAAATCCGGAAACACATTCCGGCCCGAGGTCCACCTGCTGCCGCC	immunoglobulin heavy constant alpha 1
IGHD	ENST00000613640.1		CTGCTAACCCCTGCAGTGCAGGACCTGTGGCTCCGGGACAAAGCCACCTTCACCTGCTTCGTGGTGGGCAGTGACCTGAAGGATGCTCACCTGACCTGGG	immunoglobulin heavy constant delta
IGHG1	ENST00000390542.1		TACATCTGCAACGTGAATCACAAGCCCAGCAACACCAAGGTGGACAAGAAAGTTGAGCCCAAATCTTGTGACAAAACTCACACATGCCCACCGTGCCCAG	immunoglobulin heavy constant gamma 1 (G1m marker)
IGHG2	ENST00000390545.1		ACCCAAGGACACCCTCATGATCTCCCGGACCCCTGAGGTCACGTGCGTGGTGGTGGACGTGAGCCACGAAGACCCCGAGGTCCAGTTCAACTGGTACGTG	immunoglobulin heavy constant gamma 2 (G2m marker)
IGHG3	ENST00000390551.1		TCCCGGACCCCTGAGGTCACGTGCGTGGTGGTGGACGTGAGCCACGAAGACCCCGAGGTCCAGTTCAAGTGGTACGTGGACGGCGTGGAGGTGCATAATG	immunoglobulin heavy constant gamma 3 (G3m marker)
IGHG4	ENST00000390543.1		AGCCTGACCTGCCTGGTCAAAGGCTTCTACCCCAGCGACATCGCCGTGGAGTGGGAGAGCAATGGGCAGCCGGAGAACAACTACAAGACCACGCCTCCCG	immunoglobulin heavy constant gamma 4 (G4m marker)
IGHM	ENST00000637539.1		TCACCTGCCGCGTGGATCACAGGGGCCTGACCTTCCAGCAGAATGCGTCCTCCATGTGTGTCCCCGATCAAGACACAGCCATCCGGGTCTTCGCCATCCC	immunoglobulin heavy constant mu
IGHV4-59	ENST00000390629.1		GGCCCAGGACTGGTGAAGCCTTCGGAGACCCTGTCCCTCACCTGCACTGTCTCTGGTGGCTCCATCAGTAGTTACTACTGGAGCTGGATCCGGCAGCCCC	immunoglobulin heavy variable 4-59
IGKC	ENST00000390237.1		GACTACGAGAAACACAAAGTCTACGCCTGCGAAGTCACCCATCAGGGCCTGAGCTCGCCCGTCACAAAGAGCTTCAACAGGGGAGAGTGTTAGAGGGAGA	immunoglobulin kappa constant
IGLC1	ENST00000390321.1	IGLC;immunoglobulin lambda constant 1 (Mcg marker)	ACAGAGCAACAACAAGTACGCGGCCAGCAGCTACCTGAGCCTGACGCCCGAGCAGTGGAAGTCCCACAGAAGCTACAGCTGCCAGGTCACGCATGAAGGG	immunoglobulin lambda constant 1	IGLL1 (NM_152855;NM_020070;NM_001369906), IGLL5 (NM_001256296;NM_001178126)
IKZF1	NM_006060.4	ZNFN1A1;zinc finger protein, subfamily 1A, 1 (Ikaros),IKAROS family zinc finger 1 (Ikaros)	GTAAGCGATACTCCAGATGAGGGCGATGAGCCCATGCCGATCCCCGAGGACCTCTCCACCACCTCGGGAGGACAGCAAAGCTCCAAGAGTGACAGAGTCG	IKAROS family zinc finger 1
IL10	NM_000572.3		GATTTCTTCCCTGTGAAAACAAGAGCAAGGCCGTGGAGCAGGTGAAGAATGCCTTTAATAAGCTCCAAGAGAAAGGCATCTACAAAGCCATGAGTGAGTT	interleukin 10
IL10RA	NM_001558.2	IL10R;interleukin 10 receptor, alpha	TGCCCAGCCCTCCGTCTGTGTGGTTTGAAGCAGAATTTTTCCACCACATCCTCCACTGGACACCCATCCCAAATCAGTCTGAAAGTACCTGCTATGAAGT	interleukin 10 receptor subunit alpha
IL10RB	NM_000628.4	CRFB4,D21S58,D21S66;interleukin 10 receptor, beta	CCCTCCTGGATGGTGGCCGTCATCCTCATGGCCTCGGTCTTCATGGTCTGCCTGGCACTCCTCGGCTGCTTCGCCTTGCTGTGGTGCGTTTACAAGAAGA	interleukin 10 receptor subunit beta
IL11	NM_000641.3		GGACCTACTGTCCTACCTGCGGCACGTGCAGTGGCTGCGCCGGGCAGGTGGCTCTTCCCTGAAGACCCTGGAGCCCGAGCTGGGCACCCTGCAGGCCCGA	interleukin 11
IL11RA	NM_147162.1	interleukin 11 receptor, alpha	TCCAGCCCGCCCTGTTGTCTCCTGCCAAGCAGCCGACTATGAGAACTTCTCTTGCACTTGGAGTCCCAGCCAGATCAGCGGTTTACCCACCCGCTACCTC	interleukin 11 receptor subunit alpha
IL12A	NM_000882.2	NKSF1;interleukin 12A (natural killer cell stimulatory factor 1, cytotoxic lymphocyte maturation factor 1, p35)	CTTTCTAGATCAAAACATGCTGGCAGTTATTGATGAGCTGATGCAGGCCCTGAATTTCAACAGTGAGACTGTGCCACAAAAATCCTCCCTTGAAGAACCG	interleukin 12A
IL12B	NM_002187.2	NKSF2;interleukin 12B (natural killer cell stimulatory factor 2, cytotoxic lymphocyte maturation factor 2, p40)	TTTCCCTGGTTTTTCTGGCATCTCCCCTCGTGGCCATATGGGAACTGAAGAAAGATGTTTATGTCGTAGAATTGGATTGGTATCCGGATGCCCCTGGAGA	interleukin 12B
IL12RB1	NM_005535.1	IL12RB;interleukin 12 receptor, beta 1	AAGATGCCCTATCTCTCGGGTGCTGCCTACAACGTGGCTGTCATCTCCTCGAACCAATTTGGTCCTGGCCTGAACCAGACGTGGCACATTCCTGCCGACA	interleukin 12 receptor subunit beta 1
IL13	NM_002188.2		CAGCATGGTATGGAGCATCAACCTGACAGCTGGCATGTACTGTGCAGCCCTGGAATCCCTGATCAACGTGTCAGGCTGCAGTGCCATCGAGAAGACCCAG	interleukin 13
IL13RA1	NM_001560.3	interleukin 13 receptor, alpha 1	TATAGTGCCTTTAACTTCCCGTGTGAAACCTGATCCTCCACATATTAAAAACCTCTCCTTCCACAATGATGACCTATATGTGCAATGGGAGAATCCACAG	interleukin 13 receptor subunit alpha 1
IL15	NM_000585.4		GATCATCCTAGCAAACAACAGTTTGTCTTCTAATGGGAATGTAACAGAATCTGGATGCAAAGAATGTGAGGAACTGGAGGAAAAAAATATTAAAGAATTT	interleukin 15
IL16	NM_004513.4	interleukin 16 (lymphocyte chemoattractant factor)	GGCATCTCCAACATCATCATCCAACGAAGACTCAGCTGCAAATGGTTCTGCTGAAACATCTGCCTTGGACACAGGGTTCTCGCTCAACCTTTCAGAGCTG	interleukin 16
IL17A	NM_002190.2	CTLA8,IL17;interleukin 17 (cytotoxic T-lymphocyte-associated serine esterase 8)	TACTACAACCGATCCACCTCACCTTGGAATCTCCACCGCAATGAGGACCCTGAGAGATATCCCTCTGTGATCTGGGAGGCAAAGTGCCGCCACTTGGGCT	interleukin 17A
IL18	NM_001562.3	interleukin 18 (interferon-gamma-inducing factor)	AGAAATTTGAATGACCAAGTTCTCTTCATTGACCAAGGAAATCGGCCTCTATTTGAAGATATGACTGATTCTGACTGTAGAGATAATGCACCCCGGACCA	interleukin 18
IL1A	NM_000575.3	IL1	ACTCCATGAAGGCTGCATGGATCAATCTGTGTCTCTGAGTATCTCTGAAACCTCTAAAACATCCAAGCTTACCTTCAAGGAGAGCATGGTGGTAGTAGCA	interleukin 1 alpha
IL1B	NM_000576.2		CTCCATGTCCTTTGTACAAGGAGAAGAAAGTAATGACAAAATACCTGTGGCCTTGGGCCTCAAGGAAAAGAATCTGTACCTGTCCTGCGTGTTGAAAGAT	interleukin 1 beta
IL1R1	NM_001320984.1	IL1R,IL1RA;interleukin 1 receptor, type I	TCTACAGAACAAGCCTCCAGGATTCATCAACACAAAGAGAAACTTTGGTTTGTTCCTGCTAAGGTGGAGGATTCAGGACATTACTATTGCGTGGTAAGGA	interleukin 1 receptor type 1
IL1R2	NM_173343.1	IL1RB;interleukin 1 receptor, type II	CCCTCAAGACCATATCAGCTTCTCTGGGGTCAAGACTGACAATCCCGTGTAAGGTGTTTCTGGGAACCGGCACACCCTTAACCACCATGCTGTGGTGGAC	interleukin 1 receptor type 2
IL1RAPL1	NM_014271.3	IL1RAPL,MRX34,MRX21,MRX10;mental retardation, X-linked 34,mental retardation, X-linked 21,mental retardation, X-linked 10	CGTTCTCCTTCATAAACGAGAGCTAATGTACACAGTGGAACTTGCTGGAGGCCTTGGTGCTATACTCTTGCTGCTTGTATGTTTGGTGACCATCTACAAG	interleukin 1 receptor accessory protein like 1
IL1RL1	NM_016232.4		CCTCTTGAGTGGTTTAAGAATTGTCAGGCTCTTCAAGGATCAAGGTACAGGGCGCACAAGTCATTTTTGGTCATTGATAATGTGATGACTGAGGACGCAG	interleukin 1 receptor like 1
IL1RL2	NM_001351447.1		TACAAATCTACGATGCTGGAGAGTCAATAACACTTTGGTGGATGATTACTATGATGAATCCAAACGAATCAGAGAAGGGGTGGAAACCCATGTCTCTTTT	interleukin 1 receptor like 2
IL1RN	NM_000577.3		GAGTCTGCCGCCTGCCCCGGTTGGTTCCTCTGCACAGCGATGGAAGCTGACCAGCCCGTCAGCCTCACCAATATGCCTGACGAAGGCGTCATGGTCACCA	interleukin 1 receptor antagonist
IL2	NM_000586.2		AGGATGCAACTCCTGTCTTGCATTGCACTAAGTCTTGCACTTGTCACAAACAGTGCACCTACTTCAAGTTCTACAAAGAAAACACAGCTACAACTGGAGC	interleukin 2
IL21	NM_021803.2		CATGGAGAGGATTGTCATCTGTCTGATGGTCATCTTCTTGGGGACACTGGTCCACAAATCAAGCTCCCAAGGTCAAGATCGCCACATGATTAGAATGCGT	interleukin 21
IL21R	NM_181079.4		ACCTGGAGTGAATGGAGTGACCCGGTCATCTTTCAGACCCAGTCAGAGGAGTTAAAGGAAGGCTGGAACCCTCACCTGCTGCTTCTCCTCCTGCTTGTCA	interleukin 21 receptor
IL24	NM_001185157.1	ST16	TCCGGAGAGCATTCAAACAGTTGGACGTAGAAGCAGCTCTGACCAAAGCCCTTGGGGAAGTGGACATTCTTCTGACCTGGATGCAGAAATTCTACAAGCT	interleukin 24
IL27RA	NM_004843.3	interleukin 27 receptor, alpha	TCCTCCGGCTTCATCTACCAGATAACACCCTGAGGTGGAAAGTTCTGCCGGGCATCCTATTCTTGTGGGGCTTGTTCCTGTTGGGGTGTGGCCTGAGCCT	interleukin 27 receptor subunit alpha
IL2RA	NM_000417.2	IL2R,IDDM10;insulin-dependent diabetes mellitus 10,interleukin 2 receptor, alpha	GAACTGTGAATGCAAGAGAGGTTTCCGCAGAATAAAAAGCGGGTCACTCTATATGCTCTGTACAGGAAACTCTAGCCACTCGTCCTGGGACAACCAATGT	interleukin 2 receptor subunit alpha
IL3	NM_000588.3	interleukin 3 (colony-stimulating factor, multiple)	GCCCTTGAAGACAAGCTGGGTTAACTGCTCTAACATGATCGATGAAATTATAACACACTTAAAGCAGCCACCTTTGCCTTTGCTGGACTTCAACAACCTC	interleukin 3
IL31	NM_001014336.1		ACACGTTGCCCGTCCGTTTACTACGACCAAGTGATGATGTACAGAAAATAGTCGAGGAATTACAGTCCCTCTCGAAGATGCTTTTGAAAGATGTGGAGGA	interleukin 31
IL31RA	NM_139017.3		GATGATTGAATGGTTTCCGGATGTGGACTCAGAGCCCACCACCCTTTCCTGGGAATCTGTGTCTCAGGCCACGAACTGGACGATCCAGCAAGATAAATTA	interleukin 31 receptor A
IL36G	NM_019618.3	IL1F9;interleukin 1 family, member 9	GAGCAAGGCAGAGGGGATCCCATTTATTTGGGAATCCAGAATCCAGAAATGTGTTTGTATTGTGAGAAGGTTGGAGAACAGCCCACATTGCAGCTAAAAG	interleukin 36 gamma
IL4	NM_000589.2		GACACTCGCTGCCTGGGTGCGACTGCACAGCAGTTCCACAGGCACAAGCAGCTGATCCGATTCCTGAAACGGCTCGACAGGAACCTCTGGGGCCTGGCGG	interleukin 4
IL5	NM_000879.2	interleukin 5 (colony-stimulating factor, eosinophil)	CCACAGAAATTCCCACAAGTGCATTGGTGAAAGAGACCTTGGCACTGCTTTCTACTCATCGAACTCTGCTGATAGCCAATGAGACTCTGAGGATTCCTGT	interleukin 5
IL6	NM_000600.3	IFNB2;interleukin 6 (interferon, beta 2)	GGCACTGGCAGAAAACAACCTGAACCTTCCAAAGATGGCTGAAAAAGATGGATGCTTCCAATCTGGATTCAATGAGGAGACTTGCCTGGTGAAAATCATC	interleukin 6
IL6R	NM_000565.2		CTTTCTACATAGTGTCCATGTGCGTCGCCAGTAGTGTCGGGAGCAAGTTCAGCAAAACTCAAACCTTTCAGGGTTGTGGAATCTTGCAGCCTGATCCGCC	interleukin 6 receptor
IL6ST	NM_002184.2	interleukin 6 signal transducer (gp130, oncostatin M receptor)	CAAAACACTTCGAGCACTGTCCAGTATTCTACCGTGGTACACAGTGGCTACAGACACCAAGTTCCGTCAGTCCAAGTCTTCTCAAGATCCGAGTCTACCC	interleukin 6 signal transducer
IL7	NM_001199886.1		GTTCTGTTGCCAGTAGCATCATCTGATTGTGATATTGAAGGTAAAGATGGCAAACAATATGAGAGTGTTCTAATGGTCAGCATCGATCAATTATTGGACA	interleukin 7
IL7R	NM_002185.3		AGAACTGGATGACTACTCATTCTCATGCTATAGCCAGTTGGAAGTGAATGGATCGCAGCACTCACTGACCTGTGCTTTTGAGGACCCAGATGTCAACATC	interleukin 7 receptor
IL9	NM_000590.1		AAGTACTAAAGAACAACAAGTGTCCATATTTTTCCTGTGAACAGCCATGCAACCAAACCACGGCAGGCAACGCGCTGACATTTCTGAAGAGTCTTCTGGA	interleukin 9
IL9R	XM_011531151.1		CTGGCGGCACACATAAGTGCATCTTGCGGGGCAGTGAGTGCACCGTCGTGCTGCCACCTGAGGCAGTGCTCGTGCCATCTGACAATTTCACCATCACTTT	interleukin 9 receptor
INPP5D	NM_001017915.2	inositol polyphosphate-5-phosphatase, 145kD,inositol polyphosphate-5-phosphatase, 145kDa	AAGGACAGATTGAGTTTCTCAGGTGCTATGCCACATTGAAGACCAAGTCCCAGACCAAATTCTACCTGGAGTTCCACTCGAGCTGCTTGGAGAGTTTTGT	inositol polyphosphate-5-phosphatase D
INPPL1	NM_001567.2		ACCAGGCCTACATTGAGTTTGAGAGCATCGAGGCCATTGTGAAGACAGCCAGCCGCACCAAGTTCTTCATCGAGTTCTACTCTACCTGCCTGGAGGAATA	inositol polyphosphate phosphatase like 1
INS	NM_000207.2	IDDM2,IDDM1;insulin-dependent diabetes mellitus 2	AACACCTGTGCGGCTCACACCTGGTGGAAGCTCTCTACCTAGTGTGCGGGGAACGAGGCTTCTTCTACACACCCAAGACCCGCCGGGAGGCAGAGGACCT	insulin
IRAK3	NM_007199.1	interleukin-1 receptor-associated kinase 3	AGGTAAATATAGATCCTTCTTCAGAAGCTCCAGGGCATTCTTGCAGGAGCAGGCCAGTGGAGAGCAGCTGTTCCTCCAAATTTTCCTGGGATGAATATGA	interleukin 1 receptor associated kinase 3
IRAK4	NM_001114182.1		GCTAGACAGACTCTCTTGCTTGGATGGTACTCCACCACTTTCTTGGCACATGAGATGCAAGATTGCTCAGGGTGCAGCTAATGGCATCAATTTTCTACAT	interleukin 1 receptor associated kinase 4
IRF2	NM_002199.3		GCTGCCCGGCATGGCGTCCTTCGTCACTTCCAACAAACCGGACCTCCAGGTCACCATCAAAGAGGAGAGCAATCCGGTGCCTTACAACAGCTCCTGGCCC	interferon regulatory factor 2
IRF4	NM_002460.1	MUM1	GGGCACTGTTTAAAGGAAAGTTCCGAGAAGGCATCGACAAGCCGGACCCTCCCACCTGGAAGACGCGCCTGCGGTGCGCTTTGAACAAGAGCAATGACTT	interferon regulatory factor 4
IRF8	NM_002163.2	ICSBP1;interferon consensus sequence binding protein 1	AGTTTAAAGAAGGGGACAAAGCTGAACCAGCCACTTGGAAGACGAGGTTACGCTGTGCTTTGAATAAGAGCCCAGATTTTGAGGAAGTGACGGACCGGTC	interferon regulatory factor 8
IRS1	NM_005544.2		TGAATTTGGGAGTGATCAGTCTGGCTACTTGTCTGGCCCGGTGGCTTTCCACAGCTCACCTTCTGTCAGGTGTCCATCCCAGCTCCAGCCAGCTCCCAGA	insulin receptor substrate 1
ITCH	NM_001257138.1	itchy (mouse homolog) E3 ubiquitin protein ligase,itchy E3 ubiquitin protein ligase homolog (mouse)	GAGGTGACAAAGAGCCAACAGAGACAATAGGAGACTTGTCAATTTGTCTTGATGGGCTACAGTTAGAGTCTGAAGTTGTTACCAATGGTGAAACTACATG	itchy E3 ubiquitin protein ligase
ITGA10	NM_003637.3	integrin, alpha 10	CCGGCGGCAGCGAGATCCCAGCTCTTTCCTGAGAGAAATTAGAACTATTGCCAGTGATCCAGATGAGCGATTCTTCTTCAATGTCACAGATGAGGCTGCT	integrin subunit alpha 10
ITGA6	NM_000210.1	integrin, alpha 6	CTCATGCGAGCCTTCATTGATGTGACTGCTGCTGCCGAAAATATCAGGCTGCCAAATGCAGGCACTCAGGTTCGAGTGACTGTGTTTCCCTCAAAGACTG	integrin subunit alpha 6
ITGAE	NM_002208.4	integrin, alpha E (antigen CD103, human mucosal lymphocyte antigen 1; alpha polypeptide)	GTCCAGAACATCACTCAAGTGGGGAGTGTCACCAAGACTGCCTCAGCCATGCAACACGTCTTAGACAGCATCTTCACCTCAAGCCACGGCTCCAGGAGAA	integrin subunit alpha E
ITGAL	NM_002209.2	CD11A;integrin, alpha L (antigen CD11A (p180), lymphocyte function-associated antigen 1; alpha polypeptide)	TTCTGGACACATTTGAGAAGCTGAAAGATCTATTCACTGAGCTGCAGAAGAAGATCTATGTCATTGAGGGCACAAGCAAACAGGACCTGACTTCCTTCAA	integrin subunit alpha L
ITGAV	NM_002210.2	VNRA,MSK8,VTNR;antigen identified by monoclonal antibody L230,vitronectin receptor,integrin, alpha V (vitronectin receptor, alpha polypeptide, antigen CD51),integrin, alpha V	TTTCTTCCGATTCCAAACTGGGAGCACAAGGAGAACCCTGAGACTGAAGAAGATGTTGGGCCAGTTGTTCAGCACATCTATGAGCTGAGAAACAATGGTC	integrin subunit alpha V
ITGAX	NM_000887.4	CD11C;integrin, alpha X (antigen CD11C (p150), alpha polypeptide),integrin, alpha X (complement component 3 receptor 4 subunit)	TGAGGGTACGGAGACCACAAGCAGTAGCTCCTTCGAATTGGAGATGGCACAGGAGGGCTTCAGCGCTGTGTTCACACCTGATGGCCCCGTTCTGGGGGCT	integrin subunit alpha X
ITGB3	NM_000212.2	GP3A;integrin, beta 3 (platelet glycoprotein IIIa, antigen CD61)	TTGATGCTTATGGGAAAATCCGTTCTAAAGTAGAGCTGGAAGTGCGTGACCTCCCTGAAGAGTTGTCTCTATCCTTCAATGCCACCTGCCTCAACAATGA	integrin subunit beta 3
ITGB8	NM_002214.2	integrin, beta 8	GGAAAACTGGAATTGTATGCAATGCCTTCACCCTCACAATTTGTCTCAGGCTATACTTGATCAGTGCAAAACCTCATGTGCTCTCATGGAACAACAGCAT	integrin subunit beta 8
ITPR1	NM_001099952.2	SCA15,SCA16,SCA29;spinocerebellar ataxia 15,spinocerebellar ataxia 16,spinocerebellar ataxia 29,inositol 1,4,5-trisphosphate receptor, type 1	TCTTCAGCTCTCCCTTCTCAGACCAGAGTACGACTTTGCAGACTCGCCAGCCTGTCTTTGTGCAACTGCTGCAAGGCGTGTTCAGGGTTTACCACTGCAA	inositol 1,4,5-trisphosphate receptor type 1
ITPR2	NM_002223.2	inositol 1,4,5-triphosphate receptor, type 2,inositol 1,4,5-trisphosphate receptor, type 2	CCCATAGACACAGATGAAGAGAGGCCTGTTATGTTAAAGATTGGAACCTGCCAAACCAAAGAAGATAAAGAAGCGTTCGCAATCGTGTCTGTTCCACTGT	inositol 1,4,5-trisphosphate receptor type 2
JAG1	NM_000214.2	AGS,JAGL1;Alagille syndrome,jagged 1	TTGCTTGTGGAGGCGTGGGATTCCAGTAATGACACCGTTCAACCTGACAGTATTATTGAAAAGGCTTCTCACTCGGGCATGATCAACCCCAGCCGGCAGT	jagged canonical Notch ligand 1
JAK1	NM_002227.1	JAK1B	GAGAACACCAAGCTCTGGTATGCTCCAAATCGCACCATCACCGTTGATGACAAGATGTCCCTCCGGCTCCACTACCGGATGAGGTTCTATTTCACCAATT	Janus kinase 1
JAK2	NM_004972.3		TTGATGTCAGTATTAAGCAAGCAAACCAAGAGGGTTCAAATGAAAGCCGAGTTGTAACTATCCATAAGCAAGATGGTAAAAATCTGGAAATTGAACTTAG	Janus kinase 2
JAK3	NM_000215.2		GTGCTGCTGAAGGTCATGGATGCCAAGCACAAGAACTGCATGGAGTCATTCCTGGAAGCAGCGAGCTTGATGAGCCAAGTGTCGTACCGGCATCTCGTGC	Janus kinase 3
JARID2	NM_001267040.1	JMJ;jumonji (mouse) homolog,Jumonji, AT rich interactive domain 2,jumonji, AT rich interactive domain 2	GAGCTCCCGCTCATAGGGGGCTGTGAGCTCGACCTGGCCTGCTTTTTCCGGCTGATTAATGAGATGGGCGGCATGCAGCAAGTGACTGACCTCAAAAAAT	jumonji and AT-rich interaction domain containing 2
JUN	NM_002228.4	v-jun avian sarcoma virus 17 oncogene homolog,jun oncogene	CCTACGGCGCGGCCGGCCTGGCCTTTCCCGCGCAACCCCAGCAGCAGCAGCAGCCGCCGCACCACCTGCCCCAGCAGATGCCCGTGCAGCACCCGCGGCT	Jun proto-oncogene, AP-1 transcription factor subunit
JUNB	NM_002229.2		GCGCGCCTGGAGGACAAGGTGAAGACGCTCAAGGCCGAGAACGCGGGGCTGTCGAGTACCGCCGGCCTCCTCCGGGAGCAGGTGGCCCAGCTCAAACAGA	JunB proto-oncogene, AP-1 transcription factor subunit
JUND	NM_005354.4		GCAAGCGGCTGCGCAACCGCATCGCCGCCTCCAAGTGCCGCAAGCGCAAGCTGGAGCGCATCTCGCGCCTGGAAGAGAAAGTGAAGACCCTCAAGAGTCA	JunD proto-oncogene, AP-1 transcription factor subunit
KCNK2	NM_001017424.2	potassium channel, subfamily K, member 2,potassium channel, two pore domain subfamily K, member 2	GGATGTCTTGCCTCCCTTACTGAAGACTGAGAGTATCTATCTGAATGGTTTGACGCCACACTGTGCTGGTGAAGAGATTGCTGTGATTGAGAACATCAAA	potassium two pore domain channel subfamily K member 2
KDM3A	NM_018433.6	JMJD1,JMJD1A;jumonji domain containing 1,jumonji domain containing 1A,lysine (K)-specific demethylase 3A	GATGTGTGCGACACCACCATCTTCAACCTGCACTGGGTGTGTCCTCGGTGTGGGTTTGGAGTATGTGTGGACTGCTACCGGATGAAGAGAAAGAATTGCC	lysine demethylase 3A
KIR2DL1/2	NM_014219.2	killer cell immunoglobulin-like receptor, two domains, long cytoplasmic tail, 2	TCTCCTTCATCGCTGGTGCTCCAACAAAAAAAATGCTGCGGTAATGGACCAAGAGTCTGCAGGGAACAGAACAGCGAATAGCGAGGACTCTGATGAACAA	killer cell immunoglobulin like receptor, two Ig domains and long cytoplasmic tail 1/2	KIR2DS2 (NM_001291700;NM_001291701;NM_012312;NM_001291696), LOC112267881 (NM_001368251), KIR3DL1 (NM_001322168;NM_013289)
KIR2DL3/4	NM_014511.3	killer cell immunoglobulin-like receptor, two domains, long cytoplasmic tail, 4	GGGAACAGAACAGTGAACAGGGAGGACTCTGATGAACAAGACCCTCAGGAGGTGACATATGCACAGTTGAATCACTGCGTTTTCACACAGAGAAAAATCA	killer cell immunoglobulin like receptor, two Ig domains and long cytoplasmic tail 3/4	KIR2DL2 (NM_014219), KIR2DL5A (NM_020535), KIR3DL3 (NM_153443), KIR2DL5B (NM_001018081)
KIR2DL5A/B	NM_020535.3	killer cell immunoglobulin-like receptor, two domains, long cytoplasmic tail, 5B	GACACGTGCTGTTCCACCTTCCCTCATGCTGTTTCACCTTTCCTCAGACTATTTTCCAGCCTTCTGTCAGTCAGCAGTGAAACTTATAAAATTTTTTGTG	killer cell immunoglobulin like receptor, two Ig domains and long cytoplasmic tail 5A/B
KIR2DS1/4	NM_014512.1	killer cell immunoglobulin-like receptor, two domains, short cytoplasmic tail, 4	TCCGAAACCGGTAACCCCAGACACCTACATGTTCTGATTGGGACCTCAGTGGTCAAAATCCCTTTCACCATCCTCCTCTTCTTTCTCCTTCATCGCTGGT	killer cell immunoglobulin like receptor, two Ig domains and short cytoplasmic tail 1/4	LOC102725023 (NM_001360171), KIR2DS5 (NM_014513), KIR2DS2 (NM_001291700;NM_012312;NM_001291695;NM_001291696), KIR2DS3 (NM_012313)
KIR3DL1/2	NM_001322168.1	killer cell immunoglobulin-like receptor, three domains, long cytoplasmic tail, 2	AATCAGGAGAGAGAGTCATCCTGCAATGTTGGTCAGATATCATGTTTGAGCACTTCTTTCTGCACAAAGAGGGGATCTCTAAGGACCCCTCACGCCTCGT	killer cell immunoglobulin like receptor, three Ig domains and long cytoplasmic tail 2/3	KIR3DS1 (NM_001282171;NM_001282170;NM_001083539), LOC112268355 (NM_001368254)
KIR3DL3	NM_153443.3	killer cell immunoglobulin-like receptor, three domains, long cytoplasmic tail, 3	GGGTTCCCAGGTCAACTATTCCATGGGTCCCATGACACCTGCCCTTGCAGGGACCTACAGATGCTTTGGTTCTGTCACTCACTTACCCTATGAGTTGTCG	killer cell immunoglobulin like receptor, three Ig domains and long cytoplasmic tail 3
KLF2	NM_016270.2	Kruppel-like factor 2 (lung)	GGAAGTTTGCGCGCTCAGACGAGCTCACGCGCCACTACCGAAAGCACACGGGCCACCGGCCATTCCAGTGCCATCTGTGCGATCGTGCCTTCTCGCGCTC	Kruppel like factor 2
KLRB1	NM_002258.2	NKR;killer cell lectin-like receptor subfamily B, member 1	TGAGTTAAACTTACCCACAGACTCAGGCCCAGAAAGTTCTTCACCTTCATCTCTTCCTCGGGATGTCTGTCAGGGTTCACCTTGGCATCAATTTGCCCTG	killer cell lectin like receptor B1
KLRC1	NM_002259.3	NKG2;killer cell lectin-like receptor subfamily C, member 1	ACCTATCACTGCAAAGATTTACCATCAGCTCCAGAGAAGCTCATTGTTGGGATCCTGGGAATTATCTGTCTTATCTTAATGGCCTCTGTGGTAACGATAG	killer cell lectin like receptor C1
KLRC2/3	NM_002260.3	killer cell lectin-like receptor subfamily C, member 3	ACAGGAAATATTCCAAGTAGAATTAAATCTTCAAAATCCTTCCCTGAATCATCAAGGGATTGATAAAATATATGACTGCCAAGGTTTACTGCCACCTCCA	killer cell lectin like receptor C2/3
KLRD1	NM_001351060.1	CD94;killer cell lectin-like receptor subfamily D, member 1	GTTGTGGGAGAATGGCTCTGCACTCTCCCAGTATCTATTTCCATCATTTGAAACTTTTAATACAAAGAACTGCATAGCGTATAATCCAAATGGAAATGCT	killer cell lectin like receptor D1
KLRG1	NM_001329099.1	killer cell lectin-like receptor subfamily G, member 1	TCTCAAGGATTTCTTCTAATAGCTTTGTGCAGACATGCGGTGCCATCAACAAAAATGGTCTTCAAGCCTCAAGCTGTGAAGTTCCTTTACACTGGGTGTG	killer cell lectin like receptor G1
KLRK1	NM_007360.1	D12S2489E;DNA segment on chromosome 12 (unique) 2489 expressed sequence,killer cell lectin-like receptor subfamily K, member 1	GGACCAGGATTTACTTAAACTGGTGAAGTCATATCATTGGATGGGACTAGTACACATTCCAACAAATGGATCTTGGCAGTGGGAAGATGGCTCCATTCTC	killer cell lectin like receptor K1
KRAS	NM_033360.2	KRAS2;v-Ki-ras2 Kirsten rat sarcoma 2 viral oncogene homolog,v-Ki-ras2 Kirsten rat sarcoma viral oncogene homolog,Kirsten rat sarcoma viral oncogene homolog	GGACGAATATGATCCAACAATAGAGGATTCCTACAGGAAGCAAGTAGTAATTGATGGAGAAACCTGTCTCTTGGATATTCTCGACACAGCAGGTCAAGAG	KRAS proto-oncogene, GTPase
LAG3	NM_002286.5	lymphocyte-activation gene 3	TTTTGGTGACTGGAGCCTTTGGCTTTCACCTTTGGAGAAGACAGTGGCGACCAAGACGATTTTCTGCCTTAGAGCAAGGGATTCACCCTCCGCAGGCTCA	lymphocyte activating 3
LAIR1	NM_001289023.2	leukocyte-associated Ig-like receptor 1,leukocyte-associated immunoglobulin-like receptor 1	GCAGAAGCCACAGCAGAGGCCTGACCTGGCTGTTGATGTTCTAGAGAGGACAGCAGACAAGGCCACAGTCAATGGACTTCCTGAGAAGGACAGAGAGACG	leukocyte associated immunoglobulin like receptor 1
LAMB4	NM_001318046.1	laminin, beta 4	GATCATGTCAGCATCAGACTGGACTTAGAGGCATTATTTCGGTTCAGCCACCTTATCCTGACCTTTAAGACTTTTCGGCCTGCTGCAATGTTAGTTGAAC	laminin subunit beta 4
LAMP1	NM_005561.3	lysosomal-associated membrane protein 1	TAAAAAATACAGATGTGTTAGTGGCACCCAGGTCCACATGAACAACGTGACCGTAACGCTCCATGATGCCACCATCCAGGCGTACCTTTCCAACAGCAGC	lysosomal associated membrane protein 1
LAMTOR3	NM_001243736.1	MAP2K1IP1,MAPKSP1;mitogen-activated protein kinase kinase 1 interacting protein 1,MAPK scaffold protein 1	CCTTTGGTGGTGAGTTTCATAGCCAGCAGCAGTGCCAATACAGGACTAATTGTCAGCCTAGAAAAGGAACTTGCTCCATTGTTTGAAGAACTGAGACAAG	late endosomal/lysosomal adaptor, MAPK and MTOR activator 3
LCK	NM_005356.2	lymphocyte-specific protein tyrosine kinase	ATTAAGTGGACAGCGCCAGAAGCCATTAACTACGGGACATTCACCATCAAGTCAGATGTGTGGTCTTTTGGGATCCTGCTGACGGAAATTGTCACCCACG	LCK proto-oncogene, Src family tyrosine kinase
LCP2	NM_005565.3	SLP76;lymphocyte cytosolic protein 2 (SH2 domain-containing leukocyte protein of 76kD),lymphocyte cytosolic protein 2 (SH2 domain containing leukocyte protein of 76kDa)	TTCCTATGAGCTCCAACACTTTCCCTTCAAGATCTACTAAGCCAAGTCCCATGAACCCTCTCCCATCCTCTCACATGCCTGGAGCATTCTCAGAAAGTAA	lymphocyte cytosolic protein 2
LDHA	NM_005566.3		GTCCTTGGGGAACATGGAGATTCCAGTGTGCCTGTATGGAGTGGAATGAATGTTGCTGGTGTCTCTCTGAAGACTCTGCACCCAGATTTAGGGACTGATA	lactate dehydrogenase A
LDHAL6A	NM_001144071.1		TCAAGAGTGAACTTATTAAGAATTTCGCGGAAGAGGAGGCCATTCATCACAATAAGATCTCCATTGTAGGAACTGGATCGGTTGGTGTGGCTTGTGCTAT	lactate dehydrogenase A like 6A
LEF1	NM_016269.3	lymphoid enhancer-binding factor 1	CCGTCACACATCCCATCAGATGTCAACTCCAAACAAGGCATGTCCAGACATCCTCCAGCTCCTGATATCCCTACTTTTTATCCCTTGTCTCCGGGTGGTG	lymphoid enhancer binding factor 1
LEFTY1/2	NM_020997.4	TGFB4,EBAF;endometrial bleeding associated factor (left-right determination, factor A; transforming growth factor beta superfamily)	CGGGCCCGGGTGACCGTCGAGTGGCTGCGCGTCCGCGACGACGGCTCCAACCGCACCTCCCTCATCGACTCCAGGCTGGTGTCCGTCCACGAGAGCGGCT	left-right determination factor 1/2
LEPR	NM_001003679.1		TTCCAGACTTGTGTGCAGTCTATGCTGTTCAGGTGCGCTGTAAGAGGCTAGATGGACTGGGATATTGGAGTAATTGGAGCAATCCAGCCTACACAGTTGT	leptin receptor
LGALS9	NM_002308.3	lectin, galactoside-binding, soluble, 9	GCTGGGGGCCCGAGGAGAGGAAGACACACATGCCTTTCCAGAAGGGGATGCCCTTTGACCTCTGCTTCCTGGTGCAGAGCTCAGATTTCAAGGTGATGGT	galectin 9	LGALS9C (NM_001040078), LGALS9B (NM_001367292;NM_001042685)
LIF	NM_002309.4	leukemia inhibitory factor,LIF, interleukin 6 family cytokine	GCAACGTGCTGTGCCGCCTGTGCAGCAAGTACCACGTGGGCCATGTGGACGTGACCTACGGCCCTGACACCTCGGGTAAGGATGTCTTCCAGAAGAAGAA	LIF interleukin 6 family cytokine
LIFR	NM_002310.3	leukemia inhibitory factor receptor,leukemia inhibitory factor receptor alpha,LIF receptor alpha	CCTATTGTCCACCCATCATTGAGGAAGAAATACCAAACCCAGCCGCAGATGAAGCTGGAGGGACTGCACAGGTTATTTACATTGATGTTCAGTCGATGTA	LIF receptor subunit alpha
LILRA1	NM_001278318.1	leukocyte immunoglobulin-like receptor, subfamily A (with TM domain), member 1	TGAAGAAGGGCCAGTTCCCCATCCCATCCATCACCTGGGAACACACAGGGCGGTATCGCTGTTTCTACGGTAGCCACACTGCAGGCTGGTCAGAGCCCAG	leukocyte immunoglobulin like receptor A1
LILRA3	NM_006865.3	leukocyte immunoglobulin-like receptor, subfamily A (without TM domain), member 3	GCTGTGTCAGTCACAGGGAGGGATGCACACTTTCCTTTTGACCAAGGAGGGGGCAGCTGATTCCCCGCTGCGTCTAAAATCAAAGCGCCAATCTCATAAG	leukocyte immunoglobulin like receptor A3
LILRA4	NM_012276.3	leukocyte immunoglobulin-like receptor, subfamily A (with TM domain), member 4	CGAGGCACATATTAAAAACACTGGAGTCTGAAAACAAGGTCAAACTCTCCATCCCATCCATGATGTGGGAACATGCAGGGCGATATCACTGTTACTATCA	leukocyte immunoglobulin like receptor A4
LILRB1	NM_001081637.1	leukocyte immunoglobulin-like receptor, subfamily B (with TM and ITIM domains), member 1	TGTGTCAGTCACAGGGATGGATGCAAACTTTCCTTCTGACCAAGGAGGGGGCAGCTGATGACCCATGGCGTCTAAGATCAACGTACCAATCTCAAAAATA	leukocyte immunoglobulin like receptor B1
LILRB2	NM_001278405.1	leukocyte immunoglobulin-like receptor, subfamily B (with TM and ITIM domains), member 2	GATACGACCAGAGCTTGTGAAGAACGGCCAGTTCCACATCCCATCCATCACCTGGGAACACACAGGGCGATATGGCTGTCAGTATTACAGCCGCGCTCGG	leukocyte immunoglobulin like receptor B2
LILRB3	NM_006864.3	leukocyte immunoglobulin-like receptor, subfamily B (with TM and ITIM domains), member 3	CGGGCCCCACAGTGGCCTCAGGAGAGAACATGACCCTGCTGTGTCAGTCACGGGGGTATTTTGACACTTTCCTTCTGACCAAAGAAGGGGCAGCCCATCC	leukocyte immunoglobulin like receptor B3	LILRA6 (NM_001360167)
LILRB4	NM_001278429.3	leukocyte immunoglobulin-like receptor, subfamily B (with TM and ITIM domains), member 4	GTAAACCCACCCTTTCAGCCCTGCCGAGTCCTCTTGTGACCTCAGGAAAGAGCGTGACCCTGCTGTGTCAGTCACGGAGCCCAATGGACACTTTTCTTCT	leukocyte immunoglobulin like receptor B4
LPAR1	NM_001401.3	EDG2;endothelial differentiation, lysophosphatidic acid G-protein-coupled receptor, 2	CCTAATGGCTAATCTGGCTGCTGCAGACTTCTTTGCTGGGTTGGCCTACTTCTATCTCATGTTCAACACAGGACCCAATACTCGGAGACTGACTGTTAGC	lysophosphatidic acid receptor 1
LPL	NM_000237.2	LIPD	GTGTCCGCGGGCTACACCAAACTGGTGGGACAGGATGTGGCCCGGTTTATCAACTGGATGGAGGAGGAGTTTAACTACCCTCTGGACAATGTCCATCTCT	lipoprotein lipase
LRP6	NM_002336.1	low density lipoprotein receptor-related protein 6	CTTAGATTATCCAGAAGGCATGGCAGTAGACTGGCTTGGGAAGAACTTGTACTGGGCAGACACAGGAACGAATCGAATTGAGGTGTCAAAGTTGGATGGG	LDL receptor related protein 6
LRRK2	NM_198578.3	PARK8;Parkinson disease (autosomal dominant) 8	ACAGTGAAATGTCCAACTCTGAAACAGTTTAACCTGTCATATAACCAGCTGTCTTTTGTACCTGAGAACCTCACTGATGTGGTAGAGAAACTGGAGCAGC	leucine rich repeat kinase 2
LTBP1	NM_000627.3		AAGTTTCTTGTGCATTTGCCCAGCAGGATTTATGGCCAGTGAGGAGGGTACTAACTGCATAGATGTTGACGAATGCCTGAGGCCGGACGTCTGTGGGGAG	latent transforming growth factor beta binding protein 1
LYN	NM_002350.3	v-yes-1 Yamaguchi sarcoma viral related oncogene homolog	CCACGAATCACTTTTCCCTGTATCAGCGACATGATTAAACATTACCAAAAGCAGGCAGATGGCTTGTGCAGAAGATTGGAGAAGGCTTGTATTAGTCCCA	LYN proto-oncogene, Src family tyrosine kinase
MAGI2	NM_012301.3		TTCGGAGGATGGAGTCTGGATTTGGCTTCAGAATCCTCGGGGGAGATGAGCCTGGACAGCCTATTTTGATTGGAGCTGTCATTGCCATGGGCTCAGCCGA	membrane associated guanylate kinase, WW and PDZ domain containing 2
MALT1	NM_006785.2	MLT;mucosa associated lymphoid tissue lymphoma translocation gene 1	AGTGTTGATGGCGTCTCTGAATCCAAGTTGCAAATCTGTGTTGAACCAACTTCCCAAAAGCTGATGCCAGGCAGCACATTGGTTTTACAGTGTGTTGCTG	MALT1 paracaspase
MAML3	NM_018717.4	TNRC3;trinucleotide repeat containing 3,mastermind-like 3 (Drosophila)	TGGAAGCCATCAACAATTTGCCCAGTAACATGCCACTGCCTTCAGCTTCTCCTCTTCACCAACTTGACCTGAAACCTTCTTTGCCCTTGCAGAACAGTGG	mastermind like transcriptional coactivator 3
MAP2K2	NM_030662.3	PRKMK2	GGTCACGGGATGGATAGCCGGCCTGCCATGGCCATCTTTGAACTCCTGGACTATATTGTGAACGAGCCACCTCCTAAGCTGCCCAACGGTGTGTTCACCC	mitogen-activated protein kinase kinase 2
MAP3K13	NM_004721.3		ATCATGGAATACTGTGCCCATGGACAACTCTACGAGGTCTTACGAGCTGGCAGGAAGATCACACCTCGATTGCTAGTAGACTGGTCCACAGGAATTGCAA	mitogen-activated protein kinase kinase kinase 13	sub-maximal isoform coverage due to non-overlapping transcript variants
MAP3K8	NM_001244134.1	COT,ESTF	AGCCAGCAGTTTATGAACCCAGTCTAATGACCATGTGTCAAGACAGTAATCAAAACGATGAGCGTTCTAAGTCTCTGCTGCTTAGTGGCCAAGAGGTACC	mitogen-activated protein kinase kinase kinase 8
MAPK1	NM_138957.2	PRKM2,PRKM1	ACTGCCAGAGAACCCTGAGGGAGATAAAAATCTTACTGCGCTTCAGACATGAGAACATCATTGGAATCAATGACATTATTCGAGCACCAACCATCGAGCA	mitogen-activated protein kinase 1
MAPK10	NM_138981.2	PRKM10	ATGGATGCCAACTTATGTCAAGTGATTCAGATGGAATTAGACCATGAGCGAATGTCTTACCTGCTGTACCAAATGTTGTGTGGCATTAAGCACCTCCATT	mitogen-activated protein kinase 10
MAPK11	NM_002751.6	PRKM11	CACCCTGATGGGCGCCGACCTGAACAACATCGTCAAGTGCCAGGCGCTGAGCGACGAGCACGTTCAATTCCTGGTTTACCAGCTGCTGCGCGGGCTGAAG	mitogen-activated protein kinase 11
MAPK13	NM_002754.3	PRKM13	CGGAGGCCCAGCAGCCGTTTGATGATTCCTTAGAACACGAGAAACTCACAGTGGATGAATGGAAGCAGCACATCTACAAGGAGATTGTGAACTTCAGCCC	mitogen-activated protein kinase 13
MAPK14	NM_001315.2	CSPB1,CSBP1,CSBP2	GGTGACCCATCTCATGGGGGCAGATCTGAACAACATTGTGAAATGTCAGAAGCTTACAGATGACCATGTTCAGTTCCTTATCTACCAAATTCTCCGAGGT	mitogen-activated protein kinase 14
MAPK3	NM_001040056.1	PRKM3	AACGTGCTCCACCGAGATCTAAAGCCCTCCAACCTGCTCATCAACACCACCTGCGACCTTAAGATTTGTGATTTCGGCCTGGCCCGGATTGCCGATCCTG	mitogen-activated protein kinase 3
MAPK8	NM_002750.2	PRKM8	TCTCTGTAGATGAAGCTCTCCAACACCCGTACATCAATGTCTGGTATGATCCTTCTGAAGCAGAAGCTCCACCACCAAAGATCCCTGACAAGCAGTTAGA	mitogen-activated protein kinase 8
MAPK9	NM_139069.2	PRKM9	TGCATTTGATACAGTTCTTGGGATAAATGTTGCAGTCAAGAAACTAAGCCGTCCTTTTCAGAACCAAACTCATGCAAAGAGAGCTTATCGTGAACTTGTC	mitogen-activated protein kinase 9
MBD3	NM_001281453.2		GACTCCTCCAACCAGGTCAAGGGCAAGCCCGACCTGAACACGGCGCTGCCCGTGCGCCAGACGGCGTCCATCTTCAAGCAGCCGGTGACCAAGATTACCA	methyl-CpG binding domain protein 3
MCL1	NM_021960.5	myeloid cell leukemia sequence 1 (BCL2-related),myeloid cell leukemia 1,MCL1, BCL2 family apoptosis regulator	CAGGCCACCGGCGCCAAGGACACAAAGCCAATGGGCAGGTCTGGGGCCACCAGCAGGAAGGCGCTGGAGACCTTACGACGGGTTGGGGATGGCGTGCAGC	MCL1 apoptosis regulator, BCL2 family member
MCM5	NM_006739.3	CDC46;minichromosome maintenance deficient (S. cerevisiae) 5 (cell division cycle 46),MCM5 minichromosome maintenance deficient 5, cell division cycle 46 (S. cerevisiae)	ATGAGACGAAGGGGGAGGACAACATTGACTTCATGCCCACCATCTTGTCGCGCTTCGACATGATCTTCATCGTCAAGGATGAGCACAATGAGGAGAGGGA	minichromosome maintenance complex component 5
MCM7	NM_182776.1	MCM2;minichromosome maintenance deficient (S. cerevisiae) 7,MCM7 minichromosome maintenance deficient 7 (S. cerevisiae)	TGGGAAATATCCCTCGTAGTATCACGGTGCTGGTAGAAGGAGAGAACACAAGGATTGCCCAGCCTGGAGACCACGTCAGCGTCACTGGTATTTTCTTGCC	minichromosome maintenance complex component 7
MIF	NM_002415.1	GLIF;macrophage migration inhibitory factor (glycosylation-inhibiting factor)	TCCTACAGCAAGCTGCTGTGCGGCCTGCTGGCCGAGCGCCTGCGCATCAGCCCGGACAGGGTCTACATCAACTATTACGACATGAACGCGGCCAATGTGG	macrophage migration inhibitory factor
MMP14	NM_004995.2	matrix metalloproteinase 14 (membrane-inserted),matrix metallopeptidase 14 (membrane-inserted)	GACAAGATTGATGCTGCTCTCTTCTGGATGCCCAATGGAAAGACCTACTTCTTCCGTGGAAACAAGTACTACCGTTTCAACGAAGAGCTCAGGGCAGTGG	matrix metallopeptidase 14
MMP3	NM_002422.3	STMY1,STMY;matrix metalloproteinase 3 (stromelysin 1, progelatinase),stromelysin 1	AAATGAGGTACGAGCTGGATACCCAAGAGGCATCCACACCCTAGGTTTCCCTCCAACCGTGAGGAAAATCGATGCAGCCATTTCTGATAAGGAAAAGAAC	matrix metallopeptidase 3
MMP9	NM_004994.2	CLG4B;matrix metalloproteinase 9 (gelatinase B, 92kDa gelatinase, 92kDa type IV collagenase)	CACTACTGTGCCTTTGAGTCCGGTGGACGATGCCTGCAACGTGAACATCTTCGACGCCATCGCGGAGATTGGGAACCAGCTGTATTTGTTCAAGGATGGG	matrix metallopeptidase 9
MRAS	NM_012219.4		AAAAGAAATGGCGACCAAACACAATATTCCGTACATAGAAACCAGTGCCAAGGACCCACCTCTCAATGTCGACAAAGCCTTCCATGACCTCGTTAGAGTA	muscle RAS oncogene homolog
MS4A1	NM_152866.2	CD20;membrane-spanning 4-domains, subfamily A, member 1	CTTCTGATGATCCCAGCAGGGATCTATGCACCCATCTGTGTGACTGTGTGGTACCCTCTCTGGGGAGGCATTATGTATATTATTTCCGGATCACTCCTGG	membrane spanning 4-domains A1
MS4A2	NM_000139.3	FCER1B,IGER,APY;IgE responsiveness (atopic),membrane-spanning 4-domains, subfamily A, member 2 (Fc fragment of IgE, high affinity I, receptor for; beta polypeptide),membrane-spanning 4-domains, subfamily A, member 2	GCAAATCTTGCTCTCCCACAGGAGCCTTCCAGTGTGCCTGCATTTGAAGTCTTGGAAATATCTCCCCAGGAAGTATCTTCAGGCAGACTATTGAAGTCGG	membrane spanning 4-domains A2
MS4A4A	NM_001243266.1	MS4A4;membrane-spanning 4-domains, subfamily A, member 4,membrane-spanning 4-domains, subfamily A, member 4A	GCAAGAGAAGTTCTTGAAGGGAGAACCCAAAGTCCTTGGGGTTGTGCAGATTCTGACTGCCCTGATGAGCCTTAGCATGGGAATAACAATGATGTGTATG	membrane spanning 4-domains A4A
MST1R	NM_002447.1	RON,PTK8,SEA;PTK8 protein tyrosine kinase 8,S13 erythroblastosis (avian) oncogene homolog,S13 avian erythroblastosis oncogene homolog	CCACTTTGGAGTTGTCTACCACGGAGAATACATAGACCAGGCCCAGAATCGAATCCAATGTGCCATCAAGTCACTAAGTCGCATCACAGAGATGCAGCAG	macrophage stimulating 1 receptor
MX1	NM_002462.2	myxovirus (influenza) resistance 1, homolog of murine (interferon-inducible protein p78),myxovirus (influenza virus) resistance 1, interferon-inducible protein p78 (mouse)	GCCTTTAATCAGGACATCACTGCTCTCATGCAAGGAGAGGAAACTGTAGGGGAGGAAGACATTCGGCTGTTTACCAGACTCCGACACGAGTTCCACAAAT	MX dynamin like GTPase 1
MX2	NM_002463.1	myxovirus (influenza) resistance 2, homolog of murine,myxovirus (influenza virus) resistance 2 (mouse)	GACTGGCAGAAAGACTTACCACTGAACTCATCATGCATATCCAAAAATCGCTCCCGTTGTTAGAAGGACAAATAAGGGAGAGCCACCAGAAGGCGACCGA	MX dynamin like GTPase 2
MYSM1	NM_001085487.2	Myb-like, SWIRM and MPN domains 1	TAATAGGCCACAAACAGTTGACAAAGTACGAATCAGAGACAGAAAAGATGCAGTAGAAGCATACCAACTTGCCCAGCGTCTGCAGTCTATGCGTACAAGG	Myb like, SWIRM and MPN domains 1
NAA50	NM_025146.1	MAK3,NAT13;Mak3 homolog (S. cerevisiae),N-acetyltransferase 13,N-acetyltransferase 13 (GCN5-related),N(alpha)-acetyltransferase 50, NatE catalytic subunit	GCTGTAGGGTGGATCATTCACAGAATCAGAAGAGACTTTACATCATGACACTAGGATGTCTGGCACCTTACCGAAGGCTAGGAATAGGAACTAAAATGTT	N-alpha-acetyltransferase 50, NatE catalytic subunit
NCF4	NM_000631.4	neutrophil cytosolic factor 4 (40kD),neutrophil cytosolic factor 4, 40kDa	CGAGAGTGACTTTGAACAGCTTCCGGATGATGTTGCCATCTCGGCCAACATTGCTGACATCGAGGAGAAGAGAGGCTTCACCAGCCACTTTGTTTTCGTC	neutrophil cytosolic factor 4
NCR1	NM_004829.5	LY94;lymphocyte antigen 94 (mouse) homolog (activating NK-receptor; NK-p46)	CGATGTTTTGGCTCCTATAACAACCATGCCTGGTCTTTCCCCAGTGAGCCAGTGAAGCTCCTGGTCACAGGCGACATTGAGAACACCAGCCTTGCACCTG	natural cytotoxicity triggering receptor 1
NCR2	NM_004828.3	LY95;lymphocyte antigen 95 (activating NK-receptor; NK-p44)	ACGATGGCTTGGACCTCTCGATTCACAATCTGGGACGACCCTGATGCTGGCTTCTTCACTGTCACCATGACTGATCTGAGAGAGGAAGACTCAGGACATT	natural cytotoxicity triggering receptor 2
NCR3	NM_147130.2	LY117;lymphocyte antigen 117	ATCCTCAGCTAGGGGCTGGTACAGTCCTCCTCCTTCGGGCTGGATTCTATGCTGTCAGCTTTCTCTCTGTGGCCGTGGGCAGCACCGTCTATTACCAGGG	natural cytotoxicity triggering receptor 3
NFAT5	NM_173214.1	nuclear factor of activated T-cells 5, tonicity-responsive,nuclear factor of activated T-cells 5	CCCTGACAACTATTCAAACCCAGGACATCTCACAGCCTGGTACTTTTCCAGCAGTTTCTGCTTCTAGTCAGCTGCCCAACAGCGATGCACTATTGCAGCA	nuclear factor of activated T cells 5
NFATC1	NM_172389.1	nuclear factor of activated T-cells, cytoplasmic, calcineurin-dependent 1,nuclear factor of activated T-cells 1	CGAATTCTCTGGTGGTTGAGATCCCGCCATTTCGGAATCAGAGGATAACCAGCCCCGTTCACGTCAGTTTCTACGTCTGCAACGGGAAGAGAAAGCGAAG	nuclear factor of activated T cells 1
NFATC2	NM_012340.3	nuclear factor of activated T-cells, cytoplasmic, calcineurin-dependent 2,nuclear factor of activated T-cells 2	GACGGACATTGGAAGAAAGAACACGCGGGTGAGACTGGTTTTCCGAGTTCACATCCCAGAGTCCAGTGGCAGAATCGTCTCTTTACAGACTGCATCTAAC	nuclear factor of activated T cells 2
NFATC3	NM_004555.2	nuclear factor of activated T-cells, cytoplasmic, calcineurin-dependent 3,nuclear factor of activated T-cells 3	GTCCTTGAAGTTCCTCCATATCATAACCCAGCAGTTACAGCTGCAGTGCAGGTGCACTTTTATCTTTGCAATGGCAAGAGGAAAAAAAGCCAGTCTCAAC	nuclear factor of activated T cells 3
NFATC4	NM_001136022.2	nuclear factor of activated T-cells, cytoplasmic, calcineurin-dependent 4,nuclear factor of activated T-cells 4	ACAAGAGGGTTTCCCGGCCAGTCCAGGTCTACTTTTATGTCTCCAATGGGCGGAGGAAACGCAGTCCTACCCAGAGTTTCAGGTTTCTGCCTGTGATCTG	nuclear factor of activated T cells 4
NFE2L2	NM_006164.3	nuclear factor (erythroid-derived 2)-like 2,nuclear factor, erythroid 2-like 2	TCCCGGTCACATCGAGAGCCCAGTCTTCATTGCTACTAATCAGGCTCAGTCACCTGAAACTTCTGTTGCTCAGGTAGCCCCTGTTGATTTAGACGGTATG	nuclear factor, erythroid 2 like 2
NFIL3	NM_001289999.1	IL3BP1;interleukin-3 binding protein 1	CAACTGTGGTTAAAGTTCCAGAAGTGAATTCCTCTGCCTTGCCACACAAGCTCCGGATCAAAGCCAAAGCCATGCAGATCAAAGTAGAAGCCTTTGATAA	nuclear factor, interleukin 3 regulated
NFKB1	NM_003998.2	nuclear factor of kappa light polypeptide gene enhancer in B-cells 1	AGGGTATAGCTTCCCACACTATGGATTTCCTACTTATGGTGGGATTACTTTCCATCCTGGAACTACTAAATCTAATGCTGGGATGAAGCATGGAACCATG	nuclear factor kappa B subunit 1
NFKB2	NM_002502.2	nuclear factor of kappa light polypeptide gene enhancer in B-cells 2 (p49/p100)	ATCTCCGGGGGCATCAAACCTGAAGATTTCTCGAATGGACAAGACAGCAGGCTCTGTGCGGGGTGGAGATGAAGTTTATCTGCTTTGTGACAAGGTGCAG	nuclear factor kappa B subunit 2
NFKBIA	NM_020529.1	NFKBI;nuclear factor of kappa light polypeptide gene enhancer in B-cells inhibitor, alpha	GGATGAGGAGAGCTATGACACAGAGTCAGAGTTCACGGAGTTCACAGAGGACGAGCTGCCCTATGATGACTGTGTGTTTGGAGGCCAGCGTCTGACGTTA	NFKB inhibitor alpha
NFKBIB	NM_002503.5	nuclear factor of kappa light polypeptide gene enhancer in B-cells inhibitor, beta	GAGGCCCAGGCAGCCGATGTGCTGGAGCTTCTCCTGAGGGCAGGCGCGAACCCTGCTGCCCGCATGTACGGTGGCCGCACCCCACTCGGCAGTGCCATGC	NFKB inhibitor beta
NFKBIE	NM_004556.2	nuclear factor of kappa light polypeptide gene enhancer in B-cells inhibitor, epsilon	AGCTGCAAAACTGGCAAGGTCTGGCTTGTCTCCACATTGCCACCCTTCAGAAGAACCAACCACTCATGGAATTGCTGCTTCGGAATGGAGCTGACATTGA	NFKB inhibitor epsilon
NKG7	NM_005601.3	natural killer cell group 7 sequence	TGTGGCGGTCCCCGTCCTGGCTATGAAACCTTGTGAGCAGAAGGCAAGAGCGGCAAGATGAGTTTTGAGCGTTGTATTCCAAAGGCCTCATCTGGAGCCT	natural killer cell granule protein 7
NOS2	NM_000625.4	NOS2A;nitric oxide synthase 2A (inducible, hepatocytes),nitric oxide synthase 2, inducible	TTGCCTGGGGTCCATTATGACTCCCAAAAGTTTGACCAGAGGACCCAGGGACAAGCCTACCCCTCCAGATGAGCTTCTACCTCAAGCTATCGAATTTGTC	nitric oxide synthase 2
NOTCH2	NM_024408.3	Notch (Drosophila) homolog 2,Notch homolog 2 (Drosophila),notch 2	AAGAGTCACCAAATTTTGAGAGTTATACTTGCTTGTGTGCTCCTGGCTGGCAAGGTCAGCGGTGTACCATTGACATTGACGAGTGTATCTCCAAGCCCTG	notch receptor 2
NPRL3	NM_001039476.2	C16orf35;chromosome 16 open reading frame 35,nitrogen permease regulator-like 3 (S. cerevisiae),NPR3-like, GATOR1 complex subunit	TGCAGGTTTTCCAGCTTGCAGCTCATCTGGTGTACTGGGGCAAGGCCATCATCATCTACCCGCTGTGTGAGAACAACGTCTACATGCTGTCTCCCAATGC	NPR3 like, GATOR1 complex subunit
NR4A1	NM_173157.1	HMR,GFRP1;nuclear receptor subfamily 4, group A, member 1	ACCGGCTGCAGTGTGCCCGTGGCTTCGGGGACTGGATTGACAGTATCCTGGCCTTCTCAAGGTCCCTGCACAGCTTGCTTGTCGATGTCCCTGCCTTCGC	nuclear receptor subfamily 4 group A member 1
NRAS	NM_002524.4	neuroblastoma RAS viral (v-ras) oncogene homolog,neuroblastoma RAS viral oncogene homolog	TGGCCAAGAGTTACGGGATTCCATTCATTGAAACCTCAGCCAAGACCAGACAGGGTGTTGAAGATGCTTTTTACACACTGGTAAGAGAAATACGCCAGTA	NRAS proto-oncogene, GTPase
NRL	NM_006177.3		CTGTCACCCTGAGCAAATCAGTTGCTTCCTGGACTTGTGTTACTTCATCTAATTCTCATGTGGATTGGACGACTTCTGCTCCCTTTCCAGTTCTGGCATC	neural retina leucine zipper
NT5E	NM_002526.2	NT5;5' nucleotidase (CD73),5'-nucleotidase, ecto (CD73)	ATTCGGGTTTTGAAATGGATAAACTCATCGCTCAGAAAGTGAGGGGTGTGGACGTCGTGGTGGGAGGACACTCCAACACATTTCTTTACACAGGCAATCC	5'-nucleotidase ecto
NTF3	NM_002527.4		AAGGAGTTTGCCAGAAGACTCGCTCAATTCCCTCATTATTAAGCTGATCCAGGCAGATATTTTGAAAAACAAGCTCTCCAAGCAGATGGTGGACGTTAAG	neurotrophin 3
NUP54	NM_001278603.1	nucleoporin 54kDa	CCTATTATCTGGGAACAGGCCAAGGTAGATAACCCTGATTCTGAAAAGTTAATTCCTGTACCAATGGTGGGTTTTAAGGAACTTCTCCGAAGACTGAAGG	nucleoporin 54
OAS1	NM_001032409.1	OIAS;2',5'-oligoadenylate synthetase 1 (40-46 kD),2'-5'-oligoadenylate synthetase 1, 40/46kDa	CTCCTGACGGTCTATGCTTGGGAGCGAGGGAGCATGAAAACACATTTCAACACAGCCCAGGGATTTCGGACGGTCTTGGAATTAGTCATAAACTACCAGC	2'-5'-oligoadenylate synthetase 1
OAS2	NM_016817.2	2'-5'-oligoadenylate synthetase 2 (69-71 kD),2'-5'-oligoadenylate synthetase 2, 69/71kDa	TGAAAAACAATTTCGAGATCCAGAAGTCCCTTGATGGGTTCACCATCCAGGTGTTCACAAAAAATCAGAGAATCTCTTTCGAGGTGCTGGCCGCCTTCAA	2'-5'-oligoadenylate synthetase 2
OAS3	NM_006187.3	2'-5'-oligoadenylate synthetase 3 (100 kD),2'-5'-oligoadenylate synthetase 3, 100kDa	GGGGACCTTGACAAGTTCATCAGTGAATTTCTCCAGCCCAACCGCCAGTTCCTGGCCCAGGTGAACAAGGCCGTTGATACCATCTGTTCATTTTTGAAGG	2'-5'-oligoadenylate synthetase 3
OAT	NM_000274.3		CTGGAGCGTGCTCTTCAGGATCCAAATGTGGCTGCGTTCATGGTAGAACCAATTCAGGGTGAAGCAGGCGTTGTTGTTCCGGATCCAGGTTACCTAATGG	ornithine aminotransferase
ORC2	NM_006190.3	ORC2L;origin recognition complex, subunit 2 (yeast homolog)-like,origin recognition complex, subunit 2-like (yeast),origin recognition complex, subunit 2 homolog (yeast),origin recognition complex, subunit 2	GAAACCTCCTATGAGAACTCTCTTCTGGTAAAGCAGTCTGGATCCCTGCCACTTAGCTCCCTTACTCATGTCTTACGAAGCCTTACCCCTAATGCAAGGG	origin recognition complex subunit 2
ORC4	NM_181742.1	ORC4L;origin recognition complex, subunit 4 (yeast homolog)-like,origin recognition complex, subunit 4-like (yeast),origin recognition complex, subunit 4-like (S. cerevisiae),origin recognition complex, subunit 4 homolog (S. cerevisiae),origin recognition complex, subunit 4	TGCTGAGAAGTGGAATGAAAATGTTCAGTATCTCTCAGAAGATAGAAGTGTGCAAGAAGTACTACAGAAGCATTTCAATATCAGCAAAAACCTGCGGTCA	origin recognition complex subunit 4
OSM	NM_020530.4		TGCCTCGGATGCTTTTCAGCGCAAGCTGGAGGGCTGCAGGTTCCTGCATGGCTACCATCGCTTCATGCACTCAGTGGGGCGGGTCTTCAGCAAGTGGGGG	oncostatin M
OSMR	NM_003999.2		CCCTTTGGAATGTGCCACACACTTTGTAAGAATAAAGAGTTTGGTGGACGATGCCAAGTTCCCTGAGCCAAATTTCTGGAGCAACTGGAGTTCCTGGGAG	oncostatin M receptor
PBX1	NM_002585.3	pre-B-cell leukemia transcription factor 1,pre-B-cell leukemia homeobox 1	CCAGATGCAGCTCAAGCAGAGCACGTGCGAGGCGGTGATGATCCTGCGTTCCCGATTTCTGGATGCGCGGCGGAAGAGACGGAATTTCAACAAGCAAGCG	PBX homeobox 1
PBX3	NM_006195.5	pre-B-cell leukemia transcription factor 3,pre-B-cell leukemia homeobox 3	GATTTTAAGATCAAGGTTCCTTGATGCCAGACGGAAAAGGCGTAACTTCAGTAAACAGGCCACAGAAATCTTGAATGAATATTTTTACTCACACCTCAGC	PBX homeobox 3
PCK1	NM_002591.2	phosphoenolpyruvate carboxykinase 1 (soluble)	GGGCACATCAACATGATGGAGCTTTTCAGCATCTCCAAGGAATTCTGGGAGAAGGAGGTGGAAGACATCGAGAAGTATCTGGAGGATCAAGTCAATGCCG	phosphoenolpyruvate carboxykinase 1
PCTP	NM_001102402.2		TGGGACCAGTATGTTAAAGAACTCTATGAACAAGAATGCAACGGAGAGACTGTGGTCTACTGGGAAGTGAAGTACCCTTTTCCCATGTCCAACAGAGACT	phosphatidylcholine transfer protein
PDCD1	NM_005018.2	SLEB2;systemic lupus erythematosus susceptibility 2	CTTCCCCGAGGACCGCAGCCAGCCCGGCCAGGACTGCCGCTTCCGTGTCACACAACTGCCCAACGGGCGTGACTTCCACATGAGCGTGGTCAGGGCCCGG	programmed cell death 1
PDCD1LG2	NM_025239.3		TGTGGAGCTGTGGCAAGTCCTCATATCAAATACAGAACATGATCTTCCTCCTGCTAATGTTGAGCCTGGAATTGCAGCTTCACCAGATAGCAGCTTTATT	programmed cell death 1 ligand 2
PDGFD	NM_025208.4		CATACCATGACCGGAAGTCAAAAGTTGACCTGGATAGGCTCAATGATGATGCCAAGCGTTACAGTTGCACTCCCAGGAATTACTCGGTCAATATAAGAGA	platelet derived growth factor D
PDGFRA	NM_006206.3	platelet-derived growth factor receptor, alpha polypeptide	TAGTGCTTGGTCGGGTCTTGGGGTCTGGAGCGTTTGGGAAGGTGGTTGAAGGAACAGCCTATGGATTAAGCCGGTCCCAACCTGTCATGAAAGTTGCAGT	platelet derived growth factor receptor alpha
PDGFRB	NM_002609.3	PDGFR;platelet-derived growth factor receptor, beta polypeptide	CCCCTTCCTCCATCCCTCTGTTCTCCTGAGCCTTCAGGAGCCTGCACCAGTCCTGCCTGTCCTTCTACTCAGCTGTTACCCACTCTGGGACCAGCAGTCT	platelet derived growth factor receptor beta
PDHB	NM_000925.3	pyruvate dehydrogenase (lipoamide) beta	CTTAAAGGTGGTCAGTCCCTGGAATTCAGAGGATGCTAAAGGACTTATTAAATCAGCCATTCGGGATAACAATCCAGTGGTGGTGCTAGAGAATGAATTG	pyruvate dehydrogenase E1 subunit beta
PDK4	NM_002612.3	pyruvate dehydrogenase kinase, isoenzyme 4,pyruvate dehydrogenase kinase, isozyme 4	CGATTTTACATGAACCGTATTTCTACTCGGATGCTGATGAACCAGCACATTCTTATATTTAGTGACTCACAGACAGGAAACCCAAGCCACATTGGAAGCA	pyruvate dehydrogenase kinase 4
PECAM1	NM_000442.3	platelet/endothelial cell adhesion molecule 1	ATCTGCACTGCAGGTATTGACAAAGTGGTCAAGAAAAGCAACACAGTCCAGATAGTCGTATGTGAAATGCTCTCCCAGCCCAGGATTTCTTATGATGCCC	platelet and endothelial cell adhesion molecule 1
PGLYRP2	NM_052890.3		CCAGTACACCTCCAGCTTCAGTGCATGAGCCAAGAACAGCTGGCCCAGGTGGCTGCCAATGCTACCAAGGAATTCACTGAGGCCTTCCTGGGATGCCCGG	peptidoglycan recognition protein 2
PGLYRP3	NM_052891.1		TCTCCTATGCCATCCAGAAGGGTCACCTGTCGCCCAGGTATATTCAGCCACTTCTTCTGAAAGAAGAGACCTGCCTGGACCCTCAACATCCAGTGATGCC	peptidoglycan recognition protein 3
PHC3	NM_024947.3	polyhomeotic like 3 (Drosophila),polyhomeotic homolog 3 (Drosophila)	GTCTATGCAGTCTTTACAAGTGCAGCCTGAAATTCTGTCCCAGGGCCAGGTTTTGGTGCAGAATGCTTTGGTGTCAGAAGAGGAACTTCCAGCTGCAGAA	polyhomeotic homolog 3
PIAS1	NM_016166.1	DDXBP1;DEAD/H (Asp-Glu-Ala-Asp/His) box binding protein 1	AGTTAAGTGCAGGAGGCAGTACTTCTCTGCCAACCACCAATGGAAGCAGTAGTGGCAGTAACAGCAGCCTGGTTTCTTCCAACAGCCTAAGGGAAAGCCA	protein inhibitor of activated STAT 1
PIAS2	NM_004671.3		AATCATCGGTTTTCAGTTTGGATGGTGGCTCATCACCTGTAGAACCTGACTTGGCCGTGGCTGGAATCCACTCGTTGCCTTCCACTTCAGTTACACCTCA	protein inhibitor of activated STAT 2
PIK3AP1	NM_152309.2		GGGAATTTATTGTCCAATGCCGCGAATCCTGTGGAATTCATGTGTCAGGCCTTTAAAATTGTGCCCTACAACACAGAGACCCTTGATAAACTGCTAACCG	phosphoinositide-3-kinase adaptor protein 1
PIK3CA	NM_006218.2	phosphoinositide-3-kinase, catalytic, alpha polypeptide,phosphatidylinositol-4,5-bisphosphate 3-kinase, catalytic subunit alpha	CCTCAGGCTTGAAGAGTGTCGAATTATGTCCTCTGCAAAAAGGCCACTGTGGTTGAATTGGGAGAACCCAGACATCATGTCAGAGTTACTGTTTCAGAAC	phosphatidylinositol-4,5-bisphosphate 3-kinase catalytic subunit alpha
PIK3CB	NM_006219.1	PIK3C1;phosphoinositide-3-kinase, catalytic, beta polypeptide,phosphatidylinositol-4,5-bisphosphate 3-kinase, catalytic subunit beta	CCGCCAGTGTTGTGAGGATGCATATCTGATTTTACGACGGCATGGGAATCTCTTCATCACTCTCTTTGCGCTGATGTTGACTGCAGGGCTTCCTGAACTC	phosphatidylinositol-4,5-bisphosphate 3-kinase catalytic subunit beta
PIK3CD	NM_005026.3	phosphoinositide-3-kinase, catalytic, delta polypeptide,phosphatidylinositol-4,5-bisphosphate 3-kinase, catalytic subunit delta	GAATCAACCGCGAGCGTGTCCCATTCATCCTCACCTACGACTTTGTCCATGTGATTCAGCAGGGGAAGACTAATAATAGTGAGAAATTTGAACGGTTCCG	phosphatidylinositol-4,5-bisphosphate 3-kinase catalytic subunit delta
PIK3R1	NM_181504.2	phosphoinositide-3-kinase, regulatory subunit 1 (alpha)	TCATGATGAGAAGACATGGAATGTTGGAAGCAGCAACCGAAACAAAGCTGAAAACCTGTTGCGAGGGAAGCGAGATGGCACTTTTCTTGTCCGGGAGAGC	phosphoinositide-3-kinase regulatory subunit 1
PIK3R2	NM_005027.3	phosphoinositide-3-kinase, regulatory subunit 2 (beta)	AAAGGCGGGAACAATAAGCTGATCAAGGTCTTCCACCGAGATGGGCACTATGGCTTCTCAGAGCCACTCACCTTCTGCTCCGTTGTGGACCTCATCAATC	phosphoinositide-3-kinase regulatory subunit 2
PIK3R3	NM_001114172.1	phosphoinositide-3-kinase, regulatory subunit 3 (gamma)	TGGTAAAAGAAGATAATATTGATGCAGTAGGTAAAAAACTGCAAGAATACCACTCTCAGTATCAGGAGAAGAGTAAAGAGTATGATAGGCTGTATGAAGA	phosphoinositide-3-kinase regulatory subunit 3
PITX2	NM_000325.5	IRID2,IHG2,RIEG,RIEG1,RGS;paired-like homeodomain transcription factor 2,paired-like homeodomain 2	CCTGAATAACTTGAACAACCTGAGTAGCCCGTCGCTGAATTCCGCGGTGCCGACGCCTGCCTGTCCTTACGCGCCGCCGACTCCTCCGTATGTTTATAGG	paired like homeodomain 2
PKN2	NM_006256.1	PRKCL2;protein kinase C-like 2	TCTTATGGGCTGCCAAGATATCCTAGAGAATGTCCCTGGACGGTCAAAAGCAACATCAGTTGCACTGCCTGGTTGGAGTCCAAGTGAAACCAGATCATCT	protein kinase N2
PLCG1	NM_002660.2	PLC1;phospholipase C, gamma 1 (formerly subtype 148),phospholipase C, gamma 1	GTGATGCTAGGGAACTCGGAGTTCGACAGCCTTGTTGACCTCATCAGCTACTATGAGAAACACCCGCTATACCGCAAGATGAAGCTGCGCTATCCCATCA	phospholipase C gamma 1
PLCG2	NM_002661.2	phospholipase C, gamma 2 (phosphatidylinositol-specific)	GCTTGAAAATCTTACACCAGGAAGCGATGAATGCGTCCACGCCCACCATTATCGAGAGTTGGCTGAGAAAGCAGATATATTCTGTGGATCAAACCAGAAG	phospholipase C gamma 2
PLSCR1	NM_021105.2		TGATGAACAGTGTGTGGTTGGCAAAATTTCCAAGCACTGGACTGGAATTTTGAGAGAGGCATTTACAGACGCTGATAACTTTGGAATCCAGTTCCCTTTA	phospholipid scramblase 1
PML	NM_033238.2	promyelocytic leukemia	CAGACACACCCGCCCTGGATAACGTCTTTTTCGAGAGTCTGCAGCGGCGCCTGTCGGTGTACCGGCAGATTGTGGATGCGCAGGCTGTGTGCACCCGCTG	PML nuclear body scaffold
PNOC	NM_001284244.1		CGGGGCCCGGAAGTCGGCCAGGAAGTTGGCCAATCAGAAGCGGTTCAGTGAGTTTATGAGGCAATACTTGGTCCTGAGCATGCAGTCCAGCCAGCGCCGG	prepronociceptin
PPARG	NM_005037.5	peroxisome proliferative activated receptor, gamma,peroxisome proliferator-activated receptor gamma	CAGATCCAGTGGTTGCAGATTACAAGTATGACCTGAAACTTCAAGAGTACCAAAGTGCAATCAAAGTGGAGCCTGCATCTCCACCTTATTATTCTGAGAA	peroxisome proliferator activated receptor gamma
PPARGC1A	NM_013261.3	PPARGC1;peroxisome proliferative activated receptor, gamma, coactivator 1,peroxisome proliferative activated receptor, gamma, coactivator 1, alpha,peroxisome proliferator-activated receptor gamma, coactivator 1 alpha	CTCCAGGCAGTAGATCCTCTTCAAGATCCTGCTATTACTATGAGTCAAGCCACTACAGACACCGCACGCACCGAAATTCTCCCTTGTATGTGAGATCACG	PPARG coactivator 1 alpha
PPM1A	NM_021003.4	protein phosphatase 1A (formerly 2C), magnesium-dependent, alpha isoform,protein phosphatase, Mg2+/Mn2+ dependent, 1A	TTGAAATGGAGGATGCACATACGGCTGTGATCGGTTTGCCAAGTGGACTTGAATCGTGGTCATTCTTTGCTGTGTATGATGGGCATGCTGGTTCTCAGGT	protein phosphatase, Mg2+/Mn2+ dependent 1A
PPM1F	NM_014634.3	protein phosphatase 1F (PP2C domain containing),protein phosphatase, Mg2+/Mn2+ dependent, 1F	ACCTTAAACATAGTCGCTGTCATTCAGACATTCAGAGAATGGTTGGCCACAAACAATGACCAAGTATTGCTTGGCTTAACTTGAAGGCCTGCTGTCTCCT	protein phosphatase, Mg2+/Mn2+ dependent 1F
PPP1CB	NM_002709.2	protein phosphatase 1, catalytic subunit, beta isoform,protein phosphatase 1, catalytic subunit, beta isozyme	GCCTCATCACCCGGCTGCTGGAGGTACGAGGATGTCGTCCAGGAAAGATTGTGCAGATGACTGAAGCAGAAGTTCGAGGCTTATGTATCAAGTCTCGGGA	protein phosphatase 1 catalytic subunit beta
PPP2CA	NM_002715.2	protein phosphatase 2 (formerly 2A), catalytic subunit, alpha isoform,protein phosphatase 2, catalytic subunit, alpha isozyme	GACATTTAATCATGCCAATGGCCTCACGTTGGTGTCTAGAGCTCACCAGCTAGTGATGGAGGGATATAACTGGTGCCATGACCGGAATGTAGTAACGATT	protein phosphatase 2 catalytic subunit alpha
PPP2CB	NM_001009552.1	protein phosphatase 2 (formerly 2A), catalytic subunit, beta isoform,protein phosphatase 2, catalytic subunit, beta isozyme	GGACAAGACATTTCTGAAACCTTTAACCATGCCAATGGTCTCACACTGGTTTCTCGTGCCCACCAGCTTGTAATGGAGGGATACAATTGGTGTCATGATC	protein phosphatase 2 catalytic subunit beta
PPP2R1A	NM_014225.3	protein phosphatase 2 (formerly 2A), regulatory subunit A (PR 65), alpha isoform	AACTTAACTCCTTGTGCATGGCCTGGCTTGTGGATCATGTATATGCCATCCGCGAGGCAGCCACCAGCAACCTGAAGAAGCTAGTGGAAAAGTTTGGGAA	protein phosphatase 2 scaffold subunit Aalpha
PPP2R1B	NM_002716.4	protein phosphatase 2 (formerly 2A), regulatory subunit A (PR 65), beta isoform,protein phosphatase 2 regulatory subunit A, beta	GCTGAATTCTTTATGTATGGCTTGGCTCGTGGACCATGTATACGCCATCCGAGAAGCTGCCACCAACAACCTCATGAAACTAGTTCAGAAGTTTGGTACA	protein phosphatase 2 scaffold subunit Abeta
PPP2R5A	NM_001199756.1	protein phosphatase 2, regulatory subunit B (B56), alpha isoform	GGAGAGCCCTGATTTCCAGCCTAGCATTGCAAAACGATACATTGATCAGAAATTCGTACAACAGCTCCTGGAGCTTTTTGATAGTGAAGATCCCAGAGAA	protein phosphatase 2 regulatory subunit B'alpha
PPP2R5B	NM_006244.3	protein phosphatase 2, regulatory subunit B (B56), beta isoform	GGTATATGAGTTTTTCCTGCGTTTCTTGGAGAGCCCAGACTTCCAGCCCTCCGTGGCCAAGAGATATGTGGATCAAAAGTTTGTCCTGATGCTCCTGGAG	protein phosphatase 2 regulatory subunit B'beta
PPP2R5C	NM_002719.3	protein phosphatase 2, regulatory subunit B (B56), gamma isoform	GCCCATCATGTTTCCTTCCTTGTACCGCAACTCAAAGACCCATTGGAACAAGACAATACATGGCTTGATATACAACGCCCTGAAGCTCTTCATGGAGATG	protein phosphatase 2 regulatory subunit B'gamma
PPP2R5E	NM_001282179.1	protein phosphatase 2, regulatory subunit B (B56), epsilon isoform	TAGGATTTCAAAAGAACATTGGAATCCGGCTATTGTGGCGTTGGTGTACAATGTGTTGAAGGCATTTATGGAAATGAACAGCACCATGTTTGACGAGCTG	protein phosphatase 2 regulatory subunit B'epsilon
PPP3CA	NM_000944.4	CALN,CALNA;protein phosphatase 3 (formerly 2B), catalytic subunit, alpha isoform (calcineurin A alpha),protein phosphatase 3 (formerly 2B), catalytic subunit, alpha isoform,protein phosphatase 3, catalytic subunit, alpha isozyme	TTCTTACAGCACAATAACTTGTTATCTATACTCCGAGCCCACGAAGCCCAAGATGCAGGGTACCGCATGTACAGGAAAAGCCAAACAACAGGCTTCCCTT	protein phosphatase 3 catalytic subunit alpha
PPP3CC	NM_005605.4	protein phosphatase 3 (formerly 2B), catalytic subunit, gamma isoform (calcineurin A gamma),protein phosphatase 3 (formerly 2B), catalytic subunit, gamma isoform,protein phosphatase 3, catalytic subunit, gamma isozyme	AGCACAAGATCCGGAGTTTTGAAGAAGCGCGAGGTCTGGACCGAATTAATGAGCGAATGCCACCCCGAAAGGATAGCATACACGCTGGTGGGCCAATGAA	protein phosphatase 3 catalytic subunit gamma
PPP3R1	NM_000945.3	protein phosphatase 3 (formerly 2B), regulatory subunit B (19kD), alpha isoform (calcineurin B, type I),protein phosphatase 3 (formerly 2B), regulatory subunit B, 19kDa, alpha isoform (calcineurin B, type I),protein phosphatase 3 (formerly 2B), regulatory subunit B, alpha isoform,protein phosphatase 3, regulatory subunit B, alpha	GGGAAATGAGGCAAGTTATCCTTTGGAAATGTGCTCACACTTTGATGCGGATGAAATTAAAAGGCTAGGAAAGAGATTTAAGAAGCTTGATTTGGACAAT	protein phosphatase 3 regulatory subunit B, alpha
PPT1	NM_000310.3	PPT	AGCATCTTCTTGGCAGATATAAATCAGGAGCGGGGTATCAATGAGTCCTACAAGAAAAACCTGATGGCCCTGAAGAAGTTTGTGATGGTGAAATTCCTCA	palmitoyl-protein thioesterase 1
PRDM1	NM_182907.1	BLIMP1;PR domain containing 1, with ZNF domain,PR domain 1	CATCCCTGCCAACCAGGAACTTCTTGTGTGGTATTGTCGGGACTTTGCAGAAAGGCTTCACTACCCTTATCCCGGAGAGCTGACAATGATGAATCTCACA	PR/SET domain 1
PRDM16	NM_022114.3	PR domain containing 16,PR domain 16	GCGACCGCTCCTTCAGCATCTCTTCGAACCTCCAGCGGCACGTCCGGAACATCCACAACAAGGAGAAGCCTTTCAAGTGCCACCTGTGCAACCGCTGCTT	PR/SET domain 16
PRF1	NM_001083116.1	perforin 1 (pore forming protein)	TGCAGCCCAGAAGACCCACCAGGACCAGTACAGCTTCAGCACTGACACGGTGGAGTGCCGCTTCTACAGTTTCCATGTGGTACACACTCCCCCGCTGCAC	perforin 1
PRKAA1	NM_006251.5	protein kinase, AMP-activated, alpha 1 catalytic subunit	AGGCTGGATGAAAAAGAAAGTCGGCGTCTGTTCCAACAGATCCTTTCTGGTGTGGATTATTGTCACAGGCATATGGTGGTCCATAGAGATTTGAAACCTG	protein kinase AMP-activated catalytic subunit alpha 1
PRKAA2	NM_006252.2	PRKAA;protein kinase, AMP-activated, alpha 2 catalytic subunit	ATAGTGGTGACCCTCAAGACCAGCTTGCAGTGGCTTATCATCTTATCATTGACAATCGGAGAATAATGAACCAAGCCAGTGAGTTCTACCTCGCCTCTAG	protein kinase AMP-activated catalytic subunit alpha 2
PRKAG3	NM_017431.2	protein kinase, AMP-activated, gamma 3 non-catalytic subunit	GACATCTTTGTGGACCGGCGTGTGTCTGCACTGCCTGTGGTCAACGAATGTGGTCAGGTCGTGGGCCTCTATTCCCGCTTTGATGTGATTCACCTGGCTG	protein kinase AMP-activated non-catalytic subunit gamma 3
PRKCB	NM_212535.1	PRKCB2,PKCB,PRKCB1;protein kinase C, beta 1,protein kinase C, beta	GCATTTGGAGTCCTGCTGTATGAAATGTTGGCTGGGCAGGCACCCTTTGAAGGGGAGGATGAAGATGAACTCTTCCAATCCATCATGGAACACAACGTAG	protein kinase C beta
PRKCZ	NM_002744.4	protein kinase C, zeta	GAGCTACGCCAAGGTTCTCCTGGTGCGGTTGAAGAAGAATGACCAAATTTACGCCATGAAAGTGGTGAAGAAAGAGCTGGTGCATGATGACGAGGATATT	protein kinase C zeta
PRKDC	NM_001081640.1	HYRC,HYRC1;protein kinase, DNA-activated, catalytic polypeptide	ACCTGTCATTTTCCTGGATGTGTTCCTGCCTCGAGTCACAGAATTAGCGCTCACAGCCAGTGACAGACAAACTAAAGTTGCAGCCTGTGAACTTTTACAT	protein kinase, DNA-activated, catalytic subunit
PRL	NM_000948.3		AAGACTTTCTGAGCCTGATAGTCAGCATATTGCGATCCTGGAATGAGCCTCTGTATCATCTGGTCACGGAAGTACGTGGTATGCAAGAAGCCCCGGAGGC	prolactin
PSMA1	NM_148976.2	proteasome (prosome, macropain) subunit, alpha type, 1,proteasome subunit alpha 1	GGTTGCATTGAAAAGGGCGCAATCAGAGCTTGCAGCTCATCAGAAAAAAATTCTCCATGTTGACAACCATATTGGTATCTCAATTGCGGGGCTTACTGCT	proteasome 20S subunit alpha 1
PSMA6	NM_002791.2	proteasome (prosome, macropain) subunit, alpha type, 6,proteasome subunit alpha 6	CAAGATAACTGAAAACATTGGTTGTGTGATGACCGGAATGACAGCTGACAGCAGATCCCAGGTACAGAGGGCACGCTATGAGGCAGCTAACTGGAAATAC	proteasome 20S subunit alpha 6
PSMB10	NM_002801.3	MECL1;proteasome (prosome, macropain) subunit, beta type, 10,proteasome subunit beta 10	CCATCGCGGGCCTGGTGTTCCAAGACGGGGTCATTCTGGGCGCCGATACGCGAGCCACTAACGATTCGGTCGTGGCGGACAAGAGCTGCGAGAAGATCCA	proteasome 20S subunit beta 10
PSMB9	NM_002800.4	LMP2;proteasome (prosome, macropain) subunit, beta type, 9 (large multifunctional protease 2),large multifunctional peptidase 2,proteasome (prosome, macropain) subunit, beta type, 9,proteasome subunit beta 9	TCAGGTATATGGAACCCTGGGAGGAATGCTGACTCGACAGCCTTTTGCCATTGGTGGCTCCGGCAGCACCTTTATCTATGGTTATGTGGATGCAGCATAT	proteasome 20S subunit beta 9
PSMC6	NM_002806.3	proteasome (prosome, macropain) 26S subunit, ATPase, 6	ATGAGGACCCTGGGAATGTTTCTTATTCTGAGATTGGAGGGCTATCAGAACAGATCCGGGAATTAAGAGAGGTGATAGAATTACCTCTTACAAACCCAGA	proteasome 26S subunit, ATPase 6
PSMD6	NM_001271779.1	proteasome (prosome, macropain) 26S subunit, non-ATPase, 6	CCAGATCTCAGGGAAAAGGTCATTAAAGGAGCAGAGATTCTTGAAGTGTTGCACAGTCTTCCAGCAGTTCGGCAGTATCTGTTTTCACTCTATGAATGCC	proteasome 26S subunit, non-ATPase 6
PSME2	NM_002818.2	proteasome (prosome, macropain) activator subunit 2 (PA28 beta)	AGAAGAAAGAAGTCCATAAGTGTGGATTTCTCCCTGGGAATGAGAAAGTCCTGTCCCTGCTTGCCCTGGTTAAGCCAGAAGTCTGGACTCTCAAAGAGAA	proteasome activator subunit 2
PTAFR	NM_000952.3		CCTCACCGAAAAGTTCTACAGCATGCGCAGTAGCCGGAAATGCTCCCGGGCCACCACGGATACGGTCACTGAAGTGGTTGTGCCATTCAACCAGATCCCT	platelet activating factor receptor
PTGER4	NM_000958.2	prostaglandin E receptor 4 (subtype EP4)	CACTACGTGGACAAGCGATTGGCGGGCCTCACGCTCTTTGCAGTCTATGCGTCCAACGTGCTCTTTTGCGCGCTGCCCAACATGGGTCTCGGTAGCTCGC	prostaglandin E receptor 4
PTGR1	NM_001146109.1	LTB4DH;leukotriene B4 12-hydroxydehydrogenase	TGATAATGTAGGTGGAGAGTTTTCAAACACTGTTATCGGCCAGATGAAGAAATTTGGAAGGATTGCCATATGTGGAGCCATCTCTACATATAACAGAACC	prostaglandin reductase 1
PTGS2	NM_000963.1	prostaglandin-endoperoxide synthase 2 (prostaglandin G/H synthase and cyclooxygenase)	GCTACAAAAGCTGGGAAGCCTTCTCTAACCTCTCCTATTATACTAGAGCCCTTCCTCCTGTGCCTGATGATTGCCCGACTCCCTTGGGTGTCAAAGGTAA	prostaglandin-endoperoxide synthase 2
PTK2B	NM_004103.3	FAK2;FAK2	CCAGTAGATGTGGAAAAGGAGGACGTGCGTATCCTCAAGGTCTGCTTCTATAGCAACAGCTTCAATCCTGGGAAAAACTTCAAACTGGTCAAATGCACTG	protein tyrosine kinase 2 beta
PTPN11	NM_002834.3	NS1;Noonan syndrome 1,protein tyrosine phosphatase, non-receptor type 11	TGTCAAATACTGGCCTGATGAGTATGCTCTAAAAGAATATGGCGTCATGCGTGTTAGGAACGTCAAAGAAAGCGCCGCTCATGACTATACGCTAAGAGAA	protein tyrosine phosphatase non-receptor type 11
PTPN18	NM_014369.4	protein tyrosine phosphatase, non-receptor type 18 (brain-derived)	TGGCCAGACCGTGGGGTCCCCAGCAGTCCTGACCACATGCTCGCCATGGTGGAGGAAGCCCGTCGCCTCCAGGGATCTGGCCCTGAACCCCTCTGTGTCC	protein tyrosine phosphatase non-receptor type 18
PTPN2	NM_002828.3	PTPT	CAATGGGAACAGAATAGGTCTAGAAGAAGAAAAACTGACAGGTGACCGATGTACAGGACTTTCCTCTAAAATGCAAGATACAATGGAGGAGAACAGTGAG	protein tyrosine phosphatase non-receptor type 2
PTPN22	NM_012411.5	PTPN8;protein tyrosine phosphatase, non-receptor type 8,protein tyrosine phosphatase, non-receptor type 22 (lymphoid)	CCGGGTAGAACTATCCCTGATAACCTCTGATGAGGATTCCAGCTACATCAATGCCAACTTCATTAAGGGAGTTTATGGACCCAAGGCTTATATTGCCACC	protein tyrosine phosphatase non-receptor type 22
PTPN6	NM_002831.5		TGGTGCAGACGGAGGCGCAGTACAAGTTCATCTACGTGGCCATCGCCCAGTTCATTGAAACCACTAAGAAGAAGCTGGAGGTCCTGCAGTCGCAGAAGGG	protein tyrosine phosphatase non-receptor type 6
PTPN7	NM_001199797.1		CCTGGACATCCCTGGCCACGCCTCCAAGGACCGATACAAGACCATCTTGCCAAATCCCCAGAGCCGTGTCTGTCTAGGCCGGGCACAGAGCCAGGAGGAC	protein tyrosine phosphatase non-receptor type 7
PTPRC	NM_080921.3	CD45	CTAGCAAGTGGTTTGTTCTTAGGGTAACAGAGGAGGAAATTGTTCCTCGTCTGATAAGACAACAGTGGAGAAAGGACGCATGCTGTTTCTTAGGGACACG	protein tyrosine phosphatase receptor type C
PTPRJ	NM_001098503.1		CTGTTCCAGTTTCTGACTTCCGAGTGACAGTGGTCAGCACGACGGAGATCGGCTTAGCATGGAGCAGCCATGATGCAGAATCATTTCAGATGCATATCAC	protein tyrosine phosphatase receptor type J
PTPRK	NM_001135648.1		TGTACTTTTGATGATGGTCCAGGGGCCTGTGATTACCACCAGGATCTGTATGATGACTTTGAATGGGTGCATGTTAGTGCTCAAGAGCCTCATTATCTAC	protein tyrosine phosphatase receptor type K
PTPRS	NM_002850.3		TACAATGGGCTCACACTGGATGTGGATGGCCGTACCACCAAGAAGCTCATCACGCACCTCAAGCCCCACACCTTCTACAACTTTGTGCTGACCAATCGCG	protein tyrosine phosphatase receptor type S
PVRIG	NM_024070.3	poliovirus receptor related immunoglobulin domain containing	GAGGTGTGGGTTCAAGTTCGGATGGAGGCCACCGAGCTCTCGTCCTTCACCATCCGTTGTGGGTTCCTGGGGTCTGGCTCCATCTCCCTGGTGACTGTGA	PVR related immunoglobulin domain containing
PYCR1	NM_006907.2		TGGATGAAATAGGCGCCGACATTGAGGACAGACACATTGTGGTGTCCTGCGCGGCCGGCGTCACCATCAGCTCCATTGAGAAGAAGCTGTCAGCGTTTCG	pyrroline-5-carboxylate reductase 1
PYCR2	NM_001271681.1	pyrroline-5-carboxylate reductase family member 2	TATGCTCTGGCGCGGGGCTTCACGGCCGCAGGCATCCTGTCGGCTCACAAGATAATAGCCAGCTCCCCAGAAATGAACCTGCCCACGGTGTCCGCGCTCA	pyrroline-5-carboxylate reductase 2
RAC1	NM_006908.4	ras-related C3 botulinum toxin substrate 1 (rho family, small GTP binding protein Rac1)	CTGCATCATTTGAAAATGTCCGTGCAAAGTGGTATCCTGAGGTGCGGCACCACTGTCCCAACACTCCCATCATCCTAGTGGGAACTAAACTTGATCTTAG	Rac family small GTPase 1
RAG1	NM_000448.2	recombination activating gene 1	CAGTCTACATTTGTACTCTTTGTGATGCCACCCGTCTGGAAGCCTCTCAAAATCTTGTCTTCCACTCTATAACCAGAAGCCATGCTGAGAACCTGGAACG	recombination activating 1
RARA	NM_001024809.3	retinoic acid receptor, alpha	CCCCAAGATGCTAATGAAGATTACTGACCTGCGAAGCATCAGCGCCAAGGGGGCTGAGCGGGTGATCACGCTGAAGATGGAGATCCCGGGCTCCATGCCG	retinoic acid receptor alpha
RARB	NM_000965.5	retinoic acid receptor, beta	AAAATCACAGATCTCCGTAGCATCAGTGCTAAAGGTGCAGAGCGTGTAATTACCTTGAAAATGGAAATTCCTGGATCAATGCCACCTCTCATTCAAGAAA	retinoic acid receptor beta
RASGRF1	NM_001145648.1	GRF1	CTGGAGATCGCGGAGCAGCTGACCCTGCTAGATCACCTCGTCTTCAAGAAGATTCCTTATGAGGAGTTCTTCGGACAAGGATGGATGAAACTGGAAAAGA	Ras protein specific guanine nucleotide releasing factor 1
RASGRP1	NM_005739.3	RAS guanyl releasing protein 1 (calcium and DAG-regulated)	ACGATCTCATTGACAGCTGCATTCAATCTTTTGATGCAGATGGAAACCTGTGTCGAAGTAACCAACTGTTGCAAGTCATGCTGACCATGCACCGAATTGT	RAS guanyl releasing protein 1
RASGRP3	NM_170672.2	RAS guanyl releasing protein 3 (calcium and DAG-regulated)	ACAAAGTGAACATTGTGAAAATGCACCAGCTCTCCGTTACCCTGAGTGAACTAGTCTCCCTGCAGAATGCCTCTCACCACTTAGAACCCAACATGGATTT	RAS guanyl releasing protein 3
RBL2	NM_005611.3	retinoblastoma-like 2	GAATCTCCACACCACTAACTGGTGTTAGGTACATTAAGGAGAATAGCCCTTGTGTGACTCCAGTTTCTACAGCTACGCATAGCTTGAGTCGTCTTCACAC	RB transcriptional corepressor like 2
RBX1	NM_014248.2		ATTATGGATCTTTGCATAGAATGTCAAGCTAACCAGGCGTCCGCTACTTCAGAAGAGTGTACTGTCGCATGGGGAGTCTGTAACCATGCTTTTCACTTCC	ring-box 1
RELA	NM_021975.4	NFKB3;nuclear factor of kappa light polypeptide gene enhancer in B-cells 3,v-rel avian reticuloendotheliosis viral oncogene homolog A	TCCGCGGGCAGCATCCCAGGCGAGAGGAGCACAGATACCACCAAGACCCACCCCACCATCAAGATCAATGGCTACACAGGACCAGGGACAGTGCGCATCT	RELA proto-oncogene, NF-kB subunit
RELN	NM_005045.2		GGCAACCCCACCTACTACGTTCCGGGACAAGAATACCATGTGACAATTTCAACAAGCACCTTTTTTGACGGCTTGCTGGTGACAGGACTATACACATCTA	reelin
RGS16	NM_002928.2	regulator of G-protein signalling 16,regulator of G-protein signaling 16	CAAGACACGTCTGGGGATCTTTCTTCACAAATCAGAGCTGGGCTGCGATACTGGGAGTACTGGCAAGTTCGAGTGGGGCAGTAAACACAGCAAAGAGAAT	regulator of G protein signaling 16
RGS2	NM_002923.3	G0S8;regulator of G-protein signalling 2, 24kD,regulator of G-protein signalling 2, 24kDa,regulator of G-protein signaling 2, 24kDa,regulator of G-protein signaling 2	GACTTCATAGAAAAGGAAGCTCCAAAAGAGATAAACATAGATTTTCAAACCAAAACTCTGATTGCCCAGAATATACAAGAAGCTACAAGTGGCTGCTTTA	regulator of G protein signaling 2
RHEB	NM_005614.3	RHEB2;Ras homolog enriched in brain 2,Ras homolog enriched in brain	TGGCAAATTGTTGGATATGGTGGGGAAAGTACAAATACCTATTATGTTGGTTGGGAATAAGAAAGACCTGCATATGGAAAGGGTGATCAGTTATGAAGAA	Ras homolog, mTORC1 binding
RICTOR	NM_152756.3	RPTOR independent companion of MTOR, complex 2	ACTCGGAGTCAACCAGCTCTAGACATAATAGTGAAAGTGAATCTGTGCCATCGAGTATGTTCATATTGGAGGATGACCGGTTTGGCAGCAGCTCTACTAG	RPTOR independent companion of MTOR complex 2
RIMKLA	NM_173642.4	FAM80A;family with sequence similarity 80, member A	GCAACTGCTCTCTCGGTGGCGTGGGCGTCAAGTGTCCGCTGACAGAACAAGGCAAGCAGTTGGCTATTCAGGTGTCCAACATCCTAGGCATGGACTTCTG	ribosomal modification protein rimK like family member A
ROCK1	NM_005406.1		TCTTGCTACTCAGTTGGATCTAGCAGAAACAAAAGCTGAGTCTGAGCAGTTGGCGCGAGGCCTTCTGGAAGAACAGTATTTTGAATTGACGCAAGAAAGC	Rho associated coiled-coil containing protein kinase 1
RORA	NM_002943.3	RAR-related orphan receptor A	TCCAGCAGATAACGTGGCAGACCTTTTTACAGGAAGAAATTGAGAACTATCAAAACAAGCAGCGGGAGGTGATGTGGCAATTGTGTGCCATCAAAATTAC	RAR related orphan receptor A
RORg	NM_005060.3	RAR-related orphan receptor C	GGCCCCACAGAGACAGCACCGAGCCTCACGGGAGCTGCTGGCTGCAAAGAAGACCCACACCTCACAAATTGAAGTGATCCCTTGCAAAATCTGTGGGGAC	RAR related orphan receptor C	RORC (NM_001001523) isoform specific
RORgt	NM_001001523.1		GCTAGGTGCAGAGCTTCAGGCTGAGGCGCTGCTGAGAGGGCCTCGCCCCGCCTCTGCCGCCAGCTGCACCCCACTCCTGGACCACCCCCTGCTGAGAAGG	RAR related orphan receptor C t	RORC (NM_001001523) isoform specific
RRAGC	NM_001271851.1	Ras-related GTP binding C	TGAGGTTTTTGAGGTGGGTGTGACTTCTCACAGGAGCTGTGGTCACCAGACTAGTGCCTCCAGTCTGAAAGCGCTGACACACAATGGCACGCCACGAAAC	Ras related GTP binding C
RRAS	NM_006270.3	related RAS viral (r-ras) oncogene homolog	CAGTACATGCGTGCTGGCCACGGCTTCCTGCTGGTGTTCGCCATTAACGACCGGCAGAGTTTCAACGAGGTGGGCAAGCTCTTCACGCAGATTCTGCGGG	RAS related
RSAD2	NM_080657.4		ACCTTATTCTGGATGAATATATGCGCTTTCTGAACTGTAGAAAGGGACGGAAGGACCCTTCCAAGTCCATCCTGGATGTTGGTGTAGAAGAAGCTATAAA	radical S-adenosyl methionine domain containing 2
RXRG	NM_006917.3	retinoid X receptor, gamma	TATGTCATGCTGCTGACAAGCAGCTTTTCACCCTCGTTGAATGGGCCAAGCGTATTCCCCACTTCTCTGACCTCACCTTGGAGGACCAGGTCATTTTGCT	retinoid X receptor gamma	sub-maximal isoform coverage due to non-overlapping transcript variants
S100A12	NM_005621.1	S100 calcium-binding protein A12 (calgranulin C)	AGCTGTCATTGATGAAATATTCCAAGGCCTGGATGCTAATCAAGATGAACAGGTCGACTTTCAAGAATTCATATCCCTGGTAGCCATTGCGCTGAAGGCT	S100 calcium binding protein A12
S1PR1	NM_001400.4	EDG1;endothelial differentiation, sphingolipid G-protein-coupled receptor, 1	GCCTACACAGCTAACCTGCTCTTGTCTGGGGCCACCACCTACAAGCTCACTCCCGCCCAGTGGTTTCTGCGGGAAGGGAGTATGTTTGTGGCCCTGTCAG	sphingosine-1-phosphate receptor 1
SCN2A	NM_021007.2	SCN2A1,SCN2A2;sodium channel, voltage-gated, type II, alpha 2 polypeptide,sodium channel, voltage-gated, type II, alpha 1 polypeptide,sodium channel, voltage-gated, type II, alpha subunit,sodium channel, voltage gated, type II alpha subunit	AAACTGAATGAGAATTCAACTCCAGAGAAAACCGATATGACGCCTTCCACCACGTCTCCACCCTCGTATGATAGTGTGACCAAACCAGAAAAAGAAAAAT	sodium voltage-gated channel alpha subunit 2
SCP2	NM_001007100.2		AGTCGGCCTTCTTTCAAGGCAAATTGAAAATCACTGGCAACATGGGTCTCGCTATGAAGTTACAAAATCTTCAGCTTCAGCCAGGCAACGCTAAGCTCTG	sterol carrier protein 2	sub-maximal isoform coverage due to non-overlapping transcript variants
SEL1L	NM_005065.5	sel-1 suppressor of lin-12-like (C. elegans),SEL1L, ERAD E3 ligase adaptor subunit	GATGTATCAAACTGGAATGAAAATCCTTAATGGAAGCAATAAGAAAAGCCAAAAAAGAGAAGCATATCGGTATCTCCAAAAGGCAGCAAGCATGAACCAT	SEL1L adaptor subunit of ERAD E3 ubiquitin ligase
SELE	NM_000450.2	ELAM1,ELAM;endothelial adhesion molecule 1	AATTCACCTACAAGTCCTCTTGTGCCTTCAGCTGTGAGGAGGGATTTGAATTACATGGATCAACTCAACTTGAGTGCACATCTCAGGGACAATGGACAGA	selectin E
SELL	NM_000655.4	LYAM1,LNHR;lymphocyte adhesion molecule 1	AACCATTTGTGAATCATCTGGAATCTGGTCAAATCCTAGTCCAATATGTCAAAAATTGGACAAAAGTTTCTCAATGATTAAGGAGGGTGATTATAACCCC	selectin L
SEMA4D	NM_001142287.1	SEMAJ,C9orf164;chromosome 9 open reading frame 164,sema domain, immunoglobulin domain (Ig), transmembrane domain (TM) and short cytoplasmic domain, (semaphorin) 4D	AAGTGAACCCATCATCTCCCGAAATTCTTCCCACAGTCCTCTGAGGACAGAATATGCAATCCCTTGGCTGAACGAGCCTAGTTTCGTGTTTGCTGACGTG	semaphorin 4D
SESN1	NM_014454.2		GCAATCACAGTGTGGATGAGATGCCGGTCAACTCAGCAGAAAATGTTTCTGTAAGTGATTCTTTCTTTGAGGTTGAAGCCCTCATGGAAAAGATGAGGCA	sestrin 1
SESN2	NM_031459.4		CTTGCTGAAGACCGGCGAGCACACTTGGTCCCTGGCCGAGCTCATTCAGGCTCTGGTCCTGCTCACCCACTGCCACTCGCTCTCCTCCTTCGTGTTTGGC	sestrin 2
SESN3	NM_001271594.1		CTTGAAAGAAGCCTGAAGGTTTACATTAAGACAGTGACCTGCTATCCTGAGAGAACTACAAAACGCATGTATGATAGTTACTGGCGGCAGTTCAAACACT	sestrin 3
SF3B1	NM_001005526.1	splicing factor 3b, subunit 1, 155kD,splicing factor 3b, subunit 1, 155kDa	AGATATTGAAGCACAGATTCGAGAAATTCAAGGCAAGAAGGCAGCTCTTGATGAAGCTCAAGGAGTGGGCCTCGATTCTACAGGTTATTATGACCAGGAA	splicing factor 3b subunit 1
SFN	NM_006142.3		TGGGCCTGGCCCTGAACTTTTCCGTCTTCCACTACGAGATCGCCAACAGCCCCGAGGAGGCCATCTCTCTGGCCAAGACCACTTTCGACGAGGCCATGGC	stratifin
SFRP1	NM_003012.4		CCCAAGGCACAACGGTGTGTCCTCCCTGTGACAACGAGTTGAAATCTGAGGCCATCATTGAACATCTCTGTGCCAGCGAGTTTGCACTGAGGATGAAAAT	secreted frizzled related protein 1
SFTPA1	NM_005411.5	SFTP1;surfactant, pulmonary-associated protein A1	TCGTGAAGAAGTACAACACATATGCCTATGTAGGCCTGACTGAGGGTCCCAGCCCTGGAGACTTCCGCTACTCAGACGGGACCCCTGTAAACTACACCAA	surfactant protein A1	SFTPA2 (NM_001098668;NM_001320813;NM_001320814)
SH2D1A	NM_002351.4	IMD5,LYP;lymphoproliferative syndrome,SH2 domain protein 1A	GCTGTATCACGGTTACATTTATACATACCGAGTGTCCCAGACAGAAACAGGTTCTTGGAGTGCTGAGACAGCACCTGGGGTACATAAAAGATATTTCCGG	SH2 domain containing 1A
SHC4	NM_203349.2	SHC (Src homology 2 domain containing) family, member 4	AGCAGCCACCAGTAGGTGGTGTTTCAGATATGCGGATCAAAGTTCAAGCCACGGAACAAATGGCTTACTGCCCCATACAGTGTGAAAAGTTGTGCTATTT	SHC adaptor protein 4
SIGLEC1	NM_023068.3	SN;sialoadhesin,sialic acid binding Ig-like lectin 1, sialoadhesin	CAGCCCGAGGACTCTGGTTCCTACAACTTCCGCTTCGAGATCAGTGAGGTCAACCGCTGGTCAGATGTGAAAGGCACCTTGGTCACAGTAACAGAGGAGC	sialic acid binding Ig like lectin 1
SIGLEC5	NM_003830.3	CD33L2;sialic acid binding Ig-like lectin 5	GAGATCGAACCTCGGGACAGGAGTGGTTCCTGCAGCCCTTGGTGGTGCTGGTGTCATGGCCCTGCTCTGTATCTGTCTGTGCCTCATCTTCTTTTTAATA	sialic acid binding Ig like lectin 5
SIGLEC6	NM_001177548.1	CD33L,CD33L1;sialic acid binding Ig-like lectin 6	ATGCCCGGAGGAGGGACAATGCTGCATACTTCTTTCGGTTGAAGTCCAAATGGATGAAATACGGTTATACATCTTCCAAGCTCTCTGTGCGTGTGATGGC	sialic acid binding Ig like lectin 6
SLAMF6	NM_001184714.1		TCCAACGAACAACACTGTGTATGCTTCAGTCACTCATTCAAACAGGGAAACAGAAATCTGGACACCTAGAGAAAATGATACTATCACAATTTACTCCACA	SLAM family member 6
SLC2A12	NM_145176.2	solute carrier family 2 (facilitated glucose transporter), member 12	TTCTATCAACCAGTCCTTGGATGAGTCTGTGATTTATGGACCAGGAAACCTGTCAACCAACAACAATACTCTCAGAGACCACTTCAAAGGGATTTCTTCC	solute carrier family 2 member 12
SLC2A3/14	NM_006931.2	SLC2A3P3;solute carrier family 2 (facilitated glucose transporter), member 3 pseudogene 3,solute carrier family 2 (facilitated glucose transporter), member 14	GTGTTCTATTACTCAACAGGAATCTTCAAGGATGCAGGTGTTCAAGAGCCCATCTATGCCACCATCGGCGCGGGTGTGGTTAATACTATCTTCACTGTAG	solute carrier family 2 member 3/14
SLC2A6	NM_001145099.1	solute carrier family 2 (facilitated glucose transporter), member 6	GGGCGCGGGTCGGGACCCTGCAGAACAAAAGGGTGTTCCTGGCCACCTTCGCCGCAGTGCTCGGCAATTTCAGCTTTGGGTATGCCCTGGTCTACACATC	solute carrier family 2 member 6
SLC7A5	NM_003486.5	solute carrier family 7 (amino acid transporter light chain, L system), member 5	GGATGTGGGGAACATTGTGCTGGCATTATACAGCGGCCTCTTTGCCTATGGAGGATGGAATTACTTGAATTTCGTCACAGAGGAAATGATCAACCCCTAC	solute carrier family 7 member 5
SLC8A1	NM_021097.1	NCX1;solute carrier family 8 (sodium/calcium exchanger), member 1	GAGACCACCAAGACAACTGTGAGGATCTGGAATGAAACAGTTTCTAACCTGACCTTGATGGCCCTGGGATCTTCTGCTCCTGAGATTCTCCTTTCAGTAA	solute carrier family 8 member A1
SMAD2	NM_001003652.3	MADH2;MAD, mothers against decapentaplegic homolog 2 (Drosophila),SMAD, mothers against DPP homolog 2 (Drosophila)	GTATGTGTAAACCCTTACCACTATCAGAGAGTTGAGACACCAGTTTTGCCTCCAGTATTAGTGCCCCGACACACCGAGATCCTAACAGAACTTCCGCCTC	SMAD family member 2
SMAD3	NM_001145104.1	MADH3;MAD, mothers against decapentaplegic homolog 3 (Drosophila),SMAD, mothers against DPP homolog 3 (Drosophila)	AATAACTTGGACCTGCAGCCAGTTACCTACTGCGAGCCGGCCTTCTGGTGCTCCATCTCCTACTACGAGCTGAACCAGCGCGTCGGGGAGACATTCCACG	SMAD family member 3
SMAD4	NM_005359.3	MADH4;MAD, mothers against decapentaplegic homolog 4 (Drosophila),SMAD, mothers against DPP homolog 4 (Drosophila)	AGGTTGCACATAGGCAAAGGTGTGCAGTTGGAATGTAAAGGTGAAGGTGATGTTTGGGTCAGGTGCCTTAGTGACCACGCGGTCTTTGTACAGAGTTACT	SMAD family member 4
SMAD9	NM_001127217.2	MADH6,MADH9;MAD, mothers against decapentaplegic homolog 9 (Drosophila),SMAD, mothers against DPP homolog 9 (Drosophila)	CCAGCACTGGTGCTCGGTCGCCTACTATGAACTGAACAACCGAGTTGGGGAGACATTCCAGGCTTCCTCCCGAAGTGTGCTCATAGATGGGTTCACCGAC	SMAD family member 9
SMARCA4	NM_001128849.1	SNF2L4	GCAGAAGCACCAGGAATACCTCAATAGCATTCTCCAGCATGCCAAGGATTTCAAGGAATATCACAGATCCGTCACAGGCAAAATCCAGAAGCTGACCAAG	SWI/SNF related, matrix associated, actin dependent regulator of chromatin, subfamily a, member 4
SMC3	NM_005445.3	CSPG6;chondroitin sulfate proteoglycan 6 (bamacan)	TGTGACCCGGCTCCATTTTACTTGTTTGATGAAATTGACCAGGCTCTGGATGCTCAGCACAGAAAGGCTGTGTCAGATATGATTATGGAACTTGCTGTAC	structural maintenance of chromosomes 3
SNAI2	NM_003068.3	SLUG;slug homolog, zinc finger protein (chicken),snail homolog 2 (Drosophila),snail family zinc finger 2	GCGTTTTCCAGACCCTGGTTGCTTCAAGGACACATTAGAACTCACACGGGGGAGAAGCCTTTTTCTTGCCCTCACTGCAACAGAGCATTTGCAGACAGGT	snail family transcriptional repressor 2
SOCS1	NM_003745.1		AGATGGCCTCGGGACCCACGAGCATCCGCGTGCACTTTCAGGCCGGCCGCTTTCACCTGGATGGCAGCCGCGAGAGCTTCGACTGCCTCTTCGAGCTGCT	suppressor of cytokine signaling 1
SOCS2	NM_003877.3		GGAACGGCACTGTTCACCTTTATCTGACCAAACCGCTCTACACGTCAGCACCATCTCTGCAGCATCTCTGTAGGCTCACCATTAACAAATGTACCGGTGC	suppressor of cytokine signaling 2
SOCS3	NM_003955.4		AGAGCGGCTTCTACTGGAGCGCAGTGACCGGCGGCGAGGCGAACCTGCTGCTCAGTGCCGAGCCCGCCGGCACCTTTCTGATCCGCGACAGCTCGGACCA	suppressor of cytokine signaling 3
SOS1	NM_005633.2	GINGF;gingival fibromatosis, hereditary, 1,son of sevenless homolog 1 (Drosophila)	TACCGGAGTACACTGGAAAGGATGCTTGATGTAACAATGCTACAGGAAGAGAAAGAGGAGCAGATGAGGCTGCCTAGTGCTGATGTTTATAGATTTGCAG	SOS Ras/Rac guanine nucleotide exchange factor 1
SP100	NM_003113.3	nuclear antigen Sp100	TGGGGATGCTGGAAGGGAGATGCCCTGCCCGTTGCCCTGTGATGAAGAAAGCCCAGAGGCAGAGCTACACAACCATGGAATCCAAATTAATTCCTGTTCT	SP100 nuclear antigen
SPAG9	NM_001130528.2		CTCTCTTTGAAGAACTGTCTTCAGCTGGCTCAGGCCTAATAGGAGATGTGGATGAAGGAGCAGATTTACTAGGAATGGGTCGGGAAGTTGAGAATCTTAT	sperm associated antigen 9
SPIB	NM_003121.4	Spi-B transcription factor (Spi-1/PU.1 related)	CTCGCCCTGGAGGCTGCACAGCTCGACGGGCCACACTTCAGCTGTCTGTACCCAGATGGCGTCTTCTATGACCTGGACAGCTGCAAGCATTCCAGCTACC	Spi-B transcription factor
ST3GAL6	NM_001271148.1	SIAT10;sialyltransferase 10 (alpha-2,3-sialyltransferase VI)	AATACAACTTTTCTGACCTCAAGAGTCCTTTGCACTACTATGGGAATGCCACCATGTCTTTGATGAATAAGAACGCGTATCACAATGTGACTGCAGAGCA	ST3 beta-galactoside alpha-2,3-sialyltransferase 6
STAG2	NM_001042749.1		ATGTCCTCAGAAGGGAGGATTGAGGATCTTAATGAGGGAATGGATTTTGACACCATGGATATAGATTTGCCACCATCAAAGAACAGACGAGAGAGAACAG	stromal antigen 2
STAT1	NM_007315.3	signal transducer and activator of transcription 1, 91kD,signal transducer and activator of transcription 1, 91kDa	TCATTTGCTGTATGCCATCCTCGAGAGCTGTCTAGGTTAACGTTCGCACTCTGTGTATATAACCTCGACAGTCTTGGCACCTAACGTGCTGTGCGTAGCT	signal transducer and activator of transcription 1
STAT3	NM_003150.3	signal transducer and activator of transcription 3 (acute-phase response factor)	AAAGAAGGAGGCGTCACTTTCACTTGGGTGGAGAAGGACATCAGCGGTAAGACCCAGATCCAGTCCGTGGAACCATACACAAAGCAGCAGCTGAACAACA	signal transducer and activator of transcription 3
STAT4	NM_003151.2		AGACAATGGATCAGAGTGACAAGAATAGTGCCATGGTGAATCAGGAAGTTTTGACACTGCAGGAAATGCTTAACAGCCTCGATTTCAAGAGAAAGGAGGC	signal transducer and activator of transcription 4
STAT5A	NM_003152.3	STAT5	ACCATCGCCTGGAAGTTTGACTCCCCGGAACGCAACCTGTGGAACCTGAAACCATTCACCACGCGGGATTTCTCCATCAGGTCCCTGGCTGACCGGCTGG	signal transducer and activator of transcription 5A
STAT5B	NM_012448.3		AAGGAGAAGCCCTTCATCAGATGCAAGCGTTATATGGCCAGCATTTTCCCATTGAGGTGCGGCATTATTTATCCCAGTGGATTGAAAGCCAAGCATGGGA	signal transducer and activator of transcription 5B
STC1	NM_003155.2	STC	AGCATTCGTCAAAGAGAGCTTAAAATGCATCGCCAACGGGGTCACCTCCAAGGTCTTCCTCGCCATTCGGAGGTGCTCCACTTTCCAAAGGATGATTGCT	stanniocalcin 1
STC2	NM_003714.2		AGCACTGTTTGGTCAACGCTGGCGATGTGGGGTGTGGCGTGTTTGAATGTTTCGAGAACAACTCTTGTGAGATTCGGGGCTTACATGGGATTTGCATGAC	stanniocalcin 2
STIM1	NM_003156.4		CTTGACTCGCCATAATCACCTCAAGGACTTCATGCTGGTGGTGTCTATCGTTATTGGTGTGGGCGGCTGCTGGTTTGCCTATATCCAGAACCGTTACTCC	stromal interaction molecule 1
SUMO1	NM_003352.4	UBL1;ubiquitin-like 1 (sentrin),SMT3 suppressor of mif two 3 homolog 1 (yeast),SMT3 suppressor of mif two 3 homolog 1 (S. cerevisiae)	CTGTACAGTGATGATGTTAATGACTTTGAAGCACTGAAAGTTACTGAAGTGCCTTCTGAATCAAGGATTTAATTAAGGCCACAATACCTTTTTAATACTC	small ubiquitin like modifier 1
SYK	NM_003177.5	spleen tyrosine kinase	TCCTACGCCCTGTGCCTGCTGCACGAAGGGAAGGTGCTGCACTATCGCATCGACAAAGACAAGACAGGGAAGCTCTCCATCCCCGAGGGAAAGAAGTTCG	spleen associated tyrosine kinase
TAB2	NM_015093.3	MAP3K7IP2;mitogen-activated protein kinase kinase kinase 7 interacting protein 2,TGF-beta activated kinase 1/MAP3K7 binding protein 2	CATGCGGAATCAGCCCACACTCTTCATATCCACAAACTCTGGAGCATCTGCTGCCTCCAGGAACATGTCTGGGCAAGTGAGCATGGGTCCTGCCTTTATT	TGF-beta activated kinase 1 (MAP3K7) binding protein 2	sub-maximal isoform coverage due to non-overlapping transcript variants
TAF6L	NM_006473.3	TAF6-like RNA polymerase II, p300/CBP-associated factor (PCAF)-associated factor, 65 kD,TAF6-like RNA polymerase II, p300/CBP-associated factor (PCAF)-associated factor, 65kDa	CCAGGACTTGCAGACGAACTCCAAGATTGGGGCACTCCTGCCTTACTTTGTTTATGTGGTCAGTGGGGTGAAATCTGTAAGCCATGACCTGGAGCAACTG	TATA-box binding protein associated factor 6 like
TAPBP	NM_003190.4	TAP binding protein (tapasin)	CATGGGGCCCATGGACCGGAAATGGGACCTTCTGGCTGCCTACAGTTCAACCCTTTCAGGAGGGCACCTATCTGGCCACCATACACCTGCCATACCTGCA	TAP binding protein
TAX1BP1	NM_001206901.1	Tax1 (human T-cell leukemia virus type I) binding protein 1	TGACATCCTTTCAAGAAGTCCCATTGCAGACTTCCAACTTTGCCCATGTCATCTTTCAAAATGTGGCCAAGAGTTACCTTCCTAATGCACACCTGGAATG	Tax1 binding protein 1
TBK1	NM_013254.2	TANK-binding kinase 1	ACCAGTCTTCAGGATATCGACAGCAGATTATCTCCAGGTGGATCACTGGCAGACGCATGGGCACATCAAGAAGGCACTCATCCGAAAGACAGAAATGTAG	TANK binding kinase 1
TBL1XR1	NM_024665.4	transducin (beta)-like 1X-linked receptor 1,transducin beta like 1 X-linked receptor 1	GGGCAAGATGTTCCAAGCAACAAGGATGTCACATCTCTAGATTGGAATAGTGAAGGTACACTTCTAGCAACTGGTTCCTATGATGGGTTTGCCAGAATAT	TBL1X receptor 1
TBX21	NM_013351.1	T-box 21	ACACAGGAGCGCACTGGATGCGCCAGGAAGTTTCATTTGGGAAACTAAAGCTCACAAACAACAAGGGGGCGTCCAACAATGTGACCCAGATGATTGTGCT	T-box transcription factor 21
TCF7	NM_201633.2	transcription factor 7 (T-cell specific, HMG-box)	GGAGGCCAAGAAGCCAACCATCAAGAAGCCCCTCAATGCCTTCATGCTGTACATGAAGGAGATGAGAGCCAAGGTCATTGCAGAGTGCACACTTAAGGAG	transcription factor 7
TCL1A	NM_001098725.1	T cell leukemia/lymphoma 1A	GATGGACGATACCGATCCTCAGACTCCAGTTTCTGGCGCTTAGTGTACCACATCAAGATTGACGGCGTGGAGGACATGCTTCTCGAGCTGCTGCCAGATG	TCL1 family AKT coactivator A
TDRD1	NM_198795.1		GTGATGAGTTTTGTGGTGTGGTTGCCCACATTCAAACACCAGAAGACTTCTTTTGTCAACAACTGCAAAGTGGCCGAAAGCTTGCTGAACTTCAGGCATC	tudor domain containing 1
TELO2	NM_016111.3	TEL2, telomere maintenance 2, homolog (S. cerevisiae)	GAGCCAGCACCCTCAGAGGTTCGACTCGCCGTCCGGGAAGCCATTCATGCCCTCTCGTCTTCGGAGGATGGCGGCCACATCTTCTGCACCCTGGAGTCCC	telomere maintenance 2
TERT	NM_198253.2		TTTGGAAGAACCCCACATTTTTCCTGCGCGTCATCTCTGACACGGCCTCCCTCTGCTACTCCATCCTGAAAGCCAAGAACGCAGGGATGTCGCTGGGGGC	telomerase reverse transcriptase
TGFB1	NM_000660.3	TGFB,DPD1;transforming growth factor, beta 1	TATATGTTCTTCAACACATCAGAGCTCCGAGAAGCGGTACCTGAACCCGTGTTGCTCTCCCGGGCAGAGCTGCGTCTGCTGAGGCTCAAGTTAAAAGTGG	transforming growth factor beta 1
TGFB2	NM_003238.2	transforming growth factor, beta 2	AAGCCAGAGTGCCTGAACAACGGATTGAGCTATATCAGATTCTCAAGTCCAAAGATTTAACATCTCCAACCCAGCGCTACATCGACAGCAAAGTTGTGAA	transforming growth factor beta 2
TICAM1	NM_014261.1	toll-like receptor adaptor molecule 1	CCCCAGTCTCTCCCCTTGCCTATTCTGGAGCCGGTCAAAAACCCCTGCTCTGTCAAAGACCAGACGCCACTCCAACTTTCTGTAGAAGATACCACCTCTC	toll like receptor adaptor molecule 1
TIGIT	NM_173799.2	VSIG9,VSTM3;VSIG9, VSTM3	TGGATCTTAGAAGACTTTTATCCTTCCACCATCTCTCTCAGAGGAATGAGCGGGGAGGTTGGATTTACTGGTGACTGATTTTCTTTCATGGGCCAAGGAA	T cell immunoreceptor with Ig and ITIM domains
TIMP1	NM_003254.2	TIMP,CLGI;tissue inhibitor of metalloproteinase 1 (erythroid potentiating activity, collagenase inhibitor)	CGTGGGGACACCAGAAGTCAACCAGACCACCTTATACCAGCGTTATGAGATCAAGATGACCAAGATGTATAAAGGGTTCCAAGCCTTAGGGGATGCCGCT	TIMP metallopeptidase inhibitor 1
TLE4	NM_007005.3	transducin-like enhancer of split 4 (E(sp1) homolog, Drosophila),transducin like enhancer of split 4	CTTTGGCCTCAAGCCTAAGGACCCCAATGGCAGTACCTTGTCCATATCCAACTCCATTTGGGATTGTGCCCCATGCTGGAATGAACGGAGAGCTGACCAG	TLE family member 4, transcriptional corepressor
TLR1	NM_003263.3	toll-like receptor 1	TCAACCAGGAATTGGAATACTTGGATTTGTCCCACAACAAGTTGGTGAAGATTTCTTGCCACCCTACTGTGAACCTCAAGCACTTGGACCTGTCATTTAA	toll like receptor 1
TLR10	NM_030956.2	toll-like receptor 10	TGGTTGGATGGTCAGATTCATACACCTGTGAATACCCTTTAAACCTAAGGGGAACTAGGTTAAAAGACGTTCATCTCCACGAATTATCTTGCAACACAGC	toll like receptor 10
TLR2	NM_003264.3	toll-like receptor 2	CAATGATGCTGCCATTCTCATTCTTCTGGAGCCCATTGAGAAAAAAGCCATTCCCCAGCGCTTCTGCAAGCTGCGGAAGATAATGAACACCAAGACCTAC	toll like receptor 2
TLR7	NM_016562.3	toll-like receptor 7	TCTTGATATTTCTTGAGAAGCCCTTTCAGAAGTCCAAGTTCCTCCAGCTCCGGAAAAGGCTCTGTGGGAGTTCTGTCCTTGAGTGGCCAACAAACCCGCA	toll like receptor 7
TMED2	NM_006815.3	transmembrane emp24 domain trafficking protein 2	AGAGCCATCAACGACAACACAAACAGCAGAGTGGTCCTTTGGTCCTTCTTTGAAGCTCTTGTTCTAGTTGCCATGACATTGGGACAGATCTACTACCTGA	transmembrane p24 trafficking protein 2
TNF	NM_000594.2	TNFA;tumor necrosis factor (TNF superfamily, member 2)	CTCTGGCCCAGGCAGTCAGATCATCTTCTCGAACCCCGAGTGACAAGCCTGTAGCCCATGTTGTAGCAAACCCTCAAGCTGAGGGGCAGCTCCAGTGGCT	tumor necrosis factor
TNFAIP3	NM_006290.2	tumor necrosis factor, alpha-induced protein 3	CAAAGCCCTCATCGACAGAAACATCCAGGCCACCCTGGAAAGCCAGAAGAAACTCAACTGGTGTCGAGAAGTCCGGAAGCTTGTGGCGCTGAAAACGAAC	TNF alpha induced protein 3
TNFRSF10A	NM_003844.2	tumor necrosis factor receptor superfamily, member 10a	CACAACGAGATTCTGAGCAACGCAGACTCGCTGTCCACTTTCGTCTCTGAGCAGCAAATGGAAAGCCAGGAGCCGGCAGATTTGACAGGTGTCACTGTAC	TNF receptor superfamily member 10a
TNFRSF14	NM_003820.3	tumor necrosis factor receptor superfamily, member 14 (herpesvirus entry mediator),tumor necrosis factor receptor superfamily, member 14	CTGCAGCCCAGGCCACTTCTGCATCGTCCAGGACGGGGACCACTGCGCCGCGTGCCGCGCTTACGCCACCTCCAGCCCGGGCCAGAGGGTGCAGAAGGGA	TNF receptor superfamily member 14
TNFRSF17	NM_001192.2	BCMA;tumor necrosis factor receptor superfamily, member 17	TCTGACCATTGCTTTCCACTCCCAGCTATGGAGGAAGGCGCAACCATTCTTGTCACCACGAAAACGAATGACTATTGCAAGAGCCTGCCAGCTGCTTTGA	TNF receptor superfamily member 17
TNFRSF18	NM_148901.1	tumor necrosis factor receptor superfamily, member 18	GCGCTGCTGCCGCGATTACCCGGGCGAGGAGTGCTGTTCCGAGTGGGACTGCATGTGTGTCCAGCCTGAATTCCACTGCGGAGACCCTTGCTGCACGACC	TNF receptor superfamily member 18
TNFRSF1A	NM_001065.2	TNFR1;tumor necrosis factor receptor superfamily, member 1A	ACGGACTGCAGGGAGTGTGAGAGCGGCTCCTTCACCGCTTCAGAAAACCACCTCAGACACTGCCTCAGCTGCTCCAAATGCCGAAAGGAAATGGGTCAGG	TNF receptor superfamily member 1A
TNFRSF1B	NM_001066.2	TNFR2;tumor necrosis factor receptor superfamily, member 1B	CCCAGCTGAAGGGAGCACTGGCGACTTCGCTCTTCCAGTTGGACTGATTGTGGGTGTGACAGCCTTGGGTCTACTAATAATAGGAGTGGTGAACTGTGTC	TNF receptor superfamily member 1B
TNFRSF4	NM_003327.3	TXGP1L;tumor necrosis factor receptor superfamily, member 4	AGGCGACAACCAGGCCTGCAAGCCCTGGACCAACTGCACCTTGGCTGGGAAGCACACCCTGCAGCCGGCCAGCAATAGCTCGGACGCAATCTGTGAGGAC	TNF receptor superfamily member 4
TNFRSF9	NM_001561.4	ILA;tumor necrosis factor receptor superfamily, member 9	AGATTTGCAGTCCCTGTCCTCCAAATAGTTTCTCCAGCGCAGGTGGACAAAGGACCTGTGACATATGCAGGCAGTGTAAAGGTGTTTTCAGGACCAGGAA	TNF receptor superfamily member 9
TNFSF10	NM_003810.2	tumor necrosis factor (ligand) superfamily, member 10	GGGGGGACCCAGCCTGGGACAGACCTGCGTGCTGATCGTGATCTTCACAGTGCTCCTGCAGTCTCTCTGTGTGGCTGTAACTTACGTGTACTTTACCAAC	TNF superfamily member 10
TNFSF18	NM_005092.2	tumor necrosis factor (ligand) superfamily, member 18	GACTGCTAAGGAGCCCTGTATGGCTAAGTTTGGACCATTACCCTCAAAATGGCAAATGGCATCTTCTGAACCTCCTTGCGTGAATAAGGTGTCTGACTGG	TNF superfamily member 18
TNFSF4	NM_003326.2	TXGP1;tax-transcriptionally activated glycoprotein 1, 34kD,tumor necrosis factor (ligand) superfamily, member 4	GAAGGTCAGGTCTGTCAACTCCTTGATGGTGGCCTCTCTGACTTACAAAGACAAAGTCTACTTGAATGTGACCACTGACAATACCTCCCTGGATGACTTC	TNF superfamily member 4
TNFSF9	NM_003811.3	tumor necrosis factor (ligand) superfamily, member 9	ACGGGGGGCCTGAGCTACAAAGAGGACACGAAGGAGCTGGTGGTGGCCAAGGCTGGAGTCTACTATGTCTTCTTTCAACTAGAGCTGCGGCGCGTGGTGG	TNF superfamily member 9
TOX	NM_014729.2		CACAGTCTCCAATATGCTGGGCCAGGATGGAACACTGCTTTCTAATTCCATTTCTGTGATGCCAGATATACGAAACCCAGAAGGAACTCAGTACAGTTCC	thymocyte selection associated high mobility group box
TOX2	NM_001098798.1	C20orf100;chromosome 20 open reading frame 100	GAAGCCTGTGTCGGCCTACGCACTCTTCTTCAGAGACACTCAGGCCGCCATCAAGGGTCAGAACCCCAGTGCCACTTTCGGTGACGTGTCCAAAATCGTG	TOX high mobility group box family member 2
TOX3	NM_001080430.4	TNRC9;trinucleotide repeat containing 9	AGCAGACCCTGGCGTCGACCAATCTAACATCCTCTCTCCTTCTCAACACTCCACTGTCTCAACATGGAACAGTGTCAGCATCACCTCAGACTCTCCAGCA	TOX high mobility group box family member 3
TOX4	NM_014828.2	C14orf92,KIAA0737;chromosome 14 open reading frame 92,KIAA0737	TGTTGTTAACTCCACCCTTTCATCCTATGTGGCAAACCAGGCATCTTCTGGAGCTGGGGGTCAGCCCAATATCACCAAGTTGATTATTACCAAACAAATG	TOX high mobility group box family member 4
TPP2	NM_003291.2	tripeptidyl peptidase II	AAGAAGCCCAAGAATATGGCTCTTTTGGCACAGCTGAGATGTTGAATTACTCCGTTAATATATACGATGATGGAAACCTGCTCTCCATTGTGACCAGTGG	tripeptidyl peptidase 2
TPSAB1/B2	NM_003294.3		GCAGGTGAAGGTCCCCATAATGGAAAACCACATTTGTGACGCAAAATACCACCTTGGCGCCTACACGGGAGACGACGTCCGCATCGTCCGTGACGACATG	tryptase alpha/beta 1/2
TRAC	ENST00000611116.1		AATCCTCCTCCTGAAAGTGGCCGGGTTTAATCTGCTCATGACGCTGCGGCTGTGGTCCAGCTGAGATCTGCAAGATTGTAAGACAGCCTGTGCTCCCTCG	T cell receptor alpha constant
TRAF2	NM_021138.3		GTGGCCCTTCAACCAGAAGGTGACCTTAATGCTGCTCGACCAGAATAACCGGGAGCACGTGATTGACGCCTTCAGGCCCGACGTGACTTCATCCTCTTTT	TNF receptor associated factor 2
TRAT1	NM_016388.3	TCRIM;TCRIM	GTTAAGGGGAAGCGTAGAAAGCCCAGGAAACAGAATACTCATTTCTCAGACAAGGATGGAGATGAGCAACTACATGCAATAGATGCCAGCGTTTCTAAGA	T cell receptor associated transmembrane adaptor 1
TRBC1/2	ENST00000466254.1		GCTGTCAAGTCCAGTTCTACGGGCTCTCGGAGAATGACGAGTGGACCCAGGATAGGGCCAAACCTGTCACCCAGATCGTCAGCGCCGAGGCCTGGGGTAG	T cell receptor beta constant 1/2
TRDC	ENST00000390477.1		AAAGCAACCTTCAAAGAGCTGCCATAAACCCAAAGCCATAGTTCATACCGAGAAGGTGAACATGATGTCCCTCACAGTGCTTGGGCTACGAATGCTGTTT	T cell receptor delta constant
TRDV1	ENST00000390452.1		ATGCAAAAAGTGGTCGCTATTCTGTCAACTTCAAGAAAGCAGCGAAATCCGTCGCCTTAACCATTTCAGCCTTACAGCTAGAAGATTCAGCAAAGTACTT	T cell receptor delta variable 1
TRDV2	ENST00000390469.1		CCATGCAGAGGATCTCCTCCCTCATCCATCTCTCTCTCTTCTGGGCAGGAGTCATGTCAGCCATTGAGTTGGTGCCTGAACACCAAACAGTGCCTGTGTC	T cell receptor delta variable 2
TRDV3	ENST00000535880.1		GGATAACAGCAGATCAGAAGGTGCAGATTTTACTCAAGGACGGTTTTCTGTGAAACACATTCTGACCCAGAAAGCCTTTCACTTGGTGATCTCTCCAGTA	T cell receptor delta variable 3
TREM2	NM_018965.3	triggering receptor expressed on myeloid cells 2a	CACAGACGATACCCTGGGTGGCACTCTCACCATTACGCTGCGGAATCTACAACCCCATGATGCGGGTCTCTACCAGTGCCAGAGCCTCCATGGCAGTGAG	triggering receptor expressed on myeloid cells 2
TRGC1	ENST00000443402.1	TCRGC1;TCRGC1	TTTAATTGGATGACATCAAATTGAACATCCAAGGTAAGAAACAGCATGGCAATTGGGCTGTGGAATTCTGTATTGGTTGTAAGAATGGTCCAACACCCCA	T cell receptor gamma constant 1
TRGC2	ENST00000436911.1	TCRGC2;TCRGC2	ATCAAGAAATTATCTTTCCTCCAATAAAGACAGATGTCACCACAGTGGATCCCAAATACAATTATTCAAAGGATGCAAATGATGTCATCACAATGGATCC	T cell receptor gamma constant 2
TRGV2	ENST00000426402.1	TCRGV2;TCRGV2	GCGTCTTCAGTACTATGACTCCTACAACTCCAAGGTTGTGTTGGAATCAGGAGTCAGTCCAGGGAAGTATTATACTTACGCAAGCACAAGGAACAACTTG	T cell receptor gamma variable 2
TRGV3/5	ENST00000390346.1	TCRGV5;TCRGV5	TTCTGTACTATGACGTCTCCACCGCAAGGGATGTGTTGGAATCAGGACTCAGTCCAGGAAAGTATTATACTCATACACCCAGGAGGTGGAGCTGGATATT	T cell receptor gamma variable 3/5
TRGV4	ENST00000390345.1	TCRGV4;TCRGV4	CTGAGCTCTCCTGGCCCCTGGCTCTCTTCTGCAGAGGGCCTGCTCTCAGCTGCCACAAGAGGGCGCCGGAGAACGGACCTGAGCAAGAGAGGCAGGAGCT	T cell receptor gamma variable 4
TRGV8	ENST00000390343.1	TCRGV8;TCRGV8	ATGACTCCTACAACTCCAGGGTTGTGTTGGAATCAGGAATCAGTCGAGAAAAGTATCATACTTATGCAAGCACAGGGAAGAGCCTTAAATTTATACTGGA	T cell receptor gamma variable 8
TRGV9	ENST00000444775.1	TCRGV9;TCRGV9	TGGCTATGAGCAGACTTTGTTTGAGATCCCATGTCAGACGTACTTGAAAATGTCCAAGAGTTAGCTGGATATGGGTACAGACAGCTTTCGATTTAACTGA	T cell receptor gamma variable 9
TRIM2	NM_001302694.1	tripartite motif-containing 2	GGATGGCCAGTGAAGGCACCAACATCCCAAGTCCTGTGGTGCGCCAGATTGACAAGCAGTTTCTGATTTGCAGTATATGCCTGGAACGGTACAAGAATCC	tripartite motif containing 2
TRIM29	NM_001330382.1	tripartite motif-containing 29	CGTTGAGAAGATGTGCAAGGCGGACCTGAGCCGTAACTTCATTGAGAGGAACCACATGGAGAACGGTGGTGACCATCGCTATGTGAACAACTACACGAAC	tripartite motif containing 29
TRIM33	NM_015906.3	tripartite motif-containing 33	TTCAGAAGTAGCTCAGGCAGGGAAAGCAGTTGCATTGTACTTTGAAGATAAACTCACAGAGATCTACTCAGACAGGACCTTCGCACCTTTGCCAGAGTTT	tripartite motif containing 33
TRIM35	NM_171982.3	tripartite motif-containing 35	CCAGAGCCAGTCCAGCCCGGCATGCTTATCGATGTCTGCAAGTACCTGGGCTCCCTGCAGTACCGCGTCTGGAAGAAGATGCTTGCATCTGTGGAATCTG	tripartite motif containing 35
TRIM36	NM_001017397.1	tripartite motif-containing 36	GCGGGGAGCTCGGCAAAACTCAGACTAAAAACAGAAAAAGAGAAAAGAAAGGACAAATTCGATACACCCGCGTCGGTCCTCCAGAGTTTGTGAAGGGGTG	tripartite motif containing 36	sub-maximal isoform coverage due to non-overlapping transcript variants
TRIM46	NM_025058.4	tripartite motif-containing 46	GGGCCTTATGTGCCCAGACCACAAGGAAGAGGTGACCCACTACTGCAAGACATGCCAACGCCTGGTATGTCAACTCTGCCGGGTGCGGCGCACCCACAGC	tripartite motif containing 46
TRIM48	NM_024114.3	tripartite motif-containing 48	GCTTGTGAAAATCAGAGAAACCTGAATGTGGAAACCACCAGAATCAGCCACTGGAAGGCTTTTGGAGACATATTATACAGGAGTGAGTCCGTGCTGCTGC	tripartite motif containing 48
TRIM9	NM_015163.5	tripartite motif-containing 9	AGGTCTCATGGAGTACTGCTTGGAGGTGATTAAGGAAAATGATCCTAGTGGTTTTTTGCAGATTTCTGACGCCCTCATAAGAAGAGTGCACCTGACTGAG	tripartite motif containing 9
TRPC1	NM_003304.4	transient receptor potential cation channel, subfamily C, member 1	AGAGTTTGTCTCCCAGTCTAACTGCCAGCAGTTCCTGAACACTGTTTGGTTTGGACAGATGTCGGGTTACCGACGCAAGCCCACCTGTAAGAAGATAATG	transient receptor potential cation channel subfamily C member 1
TRPC6	NM_004621.5	FSGS2;focal segmental glomerulosclerosis 2,transient receptor potential cation channel, subfamily C, member 6	AGCAACCAGCCCTAGCCAGTCTGAACTCCAGCAAGATGATTTTTATGCCTATGATGAAGATGGGACACGGTTCTCCCATGATGTGACTCCAATCATTCTG	transient receptor potential cation channel subfamily C member 6
TRPM7	NM_017672.4	transient receptor potential cation channel, subfamily M, member 7	TATATAATAGTCTTGGTGGAAATAATCGGAGGTCTGGCCGAAATACCTCCAGCAGCACTCCTCAGTTGCGAAAGAGTCATGAATCTTTTGGCAATAGGGC	transient receptor potential cation channel subfamily M member 7
TSLP	NM_033035.4		CCACATTGCCTTACTGAAATCCAGAGCCTAACCTTCAATCCCACCGCCGGCTGCGCGTCGCTCGCCAAAGAAATGTTCGCCATGAAAACTAAGGCTGCCT	thymic stromal lymphopoietin
TTK	NM_003318.3		AACCAGAGGTTCCAGAGAGTAACCAGAAACAGTGGCAATCTAAGAGAAAGTCAGAGTGTATTAACCAGAATCCTGCTGCATCTTCAAATCACTGGCAGAT	TTK protein kinase
TUSC2	NM_007275.2	PDAP2;PDGFA associated protein 2,tumor suppressor candidate 2	GCCGCGGCTCTATGTTCTATGATGAGGATGGGGATCTGGCTCACGAGTTCTATGAGGAGACAATCGTCACCAAGAACGGGCAGAAGCGGGCCAAGCTGAG	tumor suppressor 2, mitochondrial calcium regulator
TWIST1	NM_000474.3	ACS3,BPES3,TWIST,CRS;blepharophimosis, epicanthus inversus and ptosis 3,acrocephalosyndactyly 3,twist homolog 1 (Drosophila),twist basic helix-loop-helix transcription factor 1,craniosynostosis	CGCGCGGGGGAAGCTGGCGGGCTGAGGCGCCCCGCTCTTCTCCTCTGCCCCGGGCCCGCGAGGCCACGCGTCGCCGCTCGAGAGATGATGCAGGACGTGT	twist family bHLH transcription factor 1
TYK2	NM_003331.4		GGCTGCTTGCTGAGGGCCGGGGATGACTGCTTCTCTCTGCGTCGCTGTTGCCTGCCCCAACCAGGAGAAACCTCCAATCTCATCATCATGCGGGGGGCTC	tyrosine kinase 2
TYROBP	NM_003332.3	PLOSL;polycystic lipomembranous osteodysplasia with sclerosing leukoencephalopathy,TYRO protein tyrosine kinase binding protein	TACGGTGAGCCCGGGCGTGCTGGCAGGGATCGTGATGGGAGACCTGGTGCTGACAGTGCTCATTGCCCTGGCCGTGTACTTCCTGGGCCGGCTGGTCCCT	transmembrane immune signaling adaptor TYROBP
UBE2D1	NM_003338.4	SFT;stimulator of Fe transport,ubiquitin-conjugating enzyme E2D 1 (UBC4/5 homolog, yeast),ubiquitin-conjugating enzyme E2D 1	TACTTTGTGATCCTAATCCAGATGACCCCTTAGTACCAGATATTGCACAAATCTATAAATCAGACAAAGAAAAATACAACAGACATGCAAGAGAATGGAC	ubiquitin conjugating enzyme E2 D1
UBE2I	NM_194260.2	ubiquitin-conjugating enzyme E2I (homologous to yeast UBC9),ubiquitin-conjugating enzyme E2I (UBC9 homolog, yeast),ubiquitin-conjugating enzyme E2I	CGCCCAGGAGAGGAAAGCATGGAGGAAAGACCACCCATTTGGTTTCGTGGCTGTCCCAACAAAAAATCCCGATGGCACGATGAACCTCATGAACTGGGAG	ubiquitin conjugating enzyme E2 I
UCP1	NM_021833.4	UCP;uncoupling protein 1 (mitochondrial, proton carrier)	AATGCGTACAGAATAATAGCAACAACCGAAGGCTTGACGGGTCTTTGGAAAGGGACTACTCCCAATCTGATGAGAAGTGTCATCATCAATTGTACAGAGC	uncoupling protein 1
UHRF1	NM_001290050.1		AGACTGACAGCAGGCCAGCCGATGAGGACATGTGGGATGAGACGGAATTGGGGCTGTACAAGGTCAATGAGTACGTCGATGCTCGGGACACGAACATGGG	ubiquitin like with PHD and ring finger domains 1
ULBP2	NM_025217.3		GGTCCCGGGCTGGGCGAGCCGACCCTCACTCTCTTTGCTATGACATCACCGTCATCCCTAAGTTCAGACCTGGACCACGGTGGTGTGCGGTTCAAGGCCA	UL16 binding protein 2	RAET1L (NM_130900)
ULBP3	NM_024518.1		CCGCGCCTCGCGATTCTTCCGTACCTGCTATTCGACTGGTCCGGGACGGGGCGGGCCGACGCTCACTCTCTCTGGTATAACTTCACCATCATTCATTTGC	UL16 binding protein 3
USP15	NM_001252078.1	ubiquitin specific protease 15	GGGACACCTGGTACCTAGTCGATAGTCGCTGGTTCAAACAGTGGAAAAAATATGTTGGCTTTGACAGTTGGGACAAATACCAGATGGGAGATCAAAATGT	ubiquitin specific peptidase 15
VAV2	NM_001134398.1	vav 2 oncogene,vav 2 guanine nucleotide exchange factor	CACAGTTTCCAGATGTACACGTTTGACAAGACCACCAACTGCAAAGCCTGCAAAATGTTCCTCAGGGGCACCTTCTACCAGGGATACATGTGTACCAAGT	vav guanine nucleotide exchange factor 2
VAV3	NM_001079874.1	vav 3 oncogene,vav 3 guanine nucleotide exchange factor	GCAGTCAAGCCTTGCCCATGTGTGCCCAAACCAGTAGATTATTCTTGCCAACCCTGGTATGCTGGAGCAATGGAAAGATTGCAAGCAGAGACCGAACTTA	vav guanine nucleotide exchange factor 3
VCAM1	NM_001199834.1		CCTTGGAGCCTCAAATATACTTTGGATAATGTTTGCAGCTTCTCAAGCTTTTAAAATCGAGACCACCCCAGAATCTAGATATCTTGCTCAGATTGGTGAC	vascular cell adhesion molecule 1
VDAC1	NM_003374.3		CAAGTATCAGATTGACCCTGACGCCTGCTTCTCGGCTAAAGTGAACAACTCCAGCCTGATAGGTTTAGGATACACTCAGACTCTAAAGCCAGGTATTAAA	voltage dependent anion channel 1
VEGFA	NM_001025366.1	VEGF;vascular endothelial growth factor	GAGTCCAACATCACCATGCAGATTATGCGGATCAAACCTCACCAAGGCCAGCACATAGGAGAGATGAGCTTCCTACAGCACAACAAATGTGAATGCAGAC	vascular endothelial growth factor A
VSIR	NM_022153.1	C10orf54;chromosome 10 open reading frame 54	ATCCCTGCTCTTCGCTCTCTTCCTGGCTGCGTCCCTAGGTCCGGTGGCAGCCTTCAAGGTCGCCACGCCGTATTCCCTGTATGTCTGTCCCGAGGGGCAG	V-set immunoregulatory receptor
VTCN1	NM_001253849.1		AATGACATTGCCAAAGCAACAGGGGATATCAAAGTGACAGAATCGGAGATCAAAAGGCGGAGTCACCTACAGCTGCTAAACTCAAAGGCTTCTCTGTGTG	V-set domain containing T cell activation inhibitor 1
WNT11	NM_004626.2	wingless-type MMTV integration site family, member 11	CCTGACTTCTGCATGAAGAATGAGAAGGTGGGCTCCCACGGGACACAAGACAGGCAGTGCAACAAGACATCCAACGGAAGCGACAGCTGCGACCTTATGT	Wnt family member 11
WNT2	NM_003391.2	INT1L1;wingless-type MMTV integration site family member 2	TTCAGGAAAACGGGCGATTATCTCTGGAGGAAGTACAATGGGGCCATCCAGGTGGTCATGAACCAGGATGGCACAGGTTTCACTGTGGCTAACGAGAGGT	Wnt family member 2
WNT3	NM_030753.4	INT4;wingless-type MMTV integration site family, member 3	GCGCGCGAGAACAGGCCGGACGCGCGCTCGGCCATGAACAAGCACAACAACGAGGCGGGCCGCACGACTATCCTGGACCACATGCACCTCAAATGCAAGT	Wnt family member 3
WNT3A	NM_033131.3	wingless-type MMTV integration site family, member 3A	CTACCAGGGAGTCGGCCTTTGTCCACGCCATTGCCTCAGCCGGTGTGGCCTTTGCAGTGACACGCTCATGTGCAGAAGGCACGGCCGCCATCTGTGGCTG	Wnt family member 3A
WNT4	NM_030761.5	wingless-type MMTV integration site family, member 4	GGGCCTGATCCAGAGGCAGGTGCAGATGTGCAAGCGGAACCTGGAAGTCATGGACTCGGTGCGCCGCGGTGCCCAGCTGGCCATTGAGGAGTGCCAGTAC	Wnt family member 4
WNT6	NM_006522.3	wingless-type MMTV integration site family, member 6	ACCGCCAGGAGAGCGTGCAGCTCGAAGAGAACTGCCTGTGCCGCTTCCACTGGTGCTGCGTAGTACAGTGCCACCGCTGCCGTGTGCGCAAGGAGCTCAG	Wnt family member 6
XAF1	NM_199139.2		GGCTTACTGCCTGCGGTTCCTGGTCCTGTGTCCGGAGTGTGAGGAGCCTGTCCCCAAGGAAACCATGGAGGAGCACTGCAAGCTTGAGCACCAGCAGGCC	XIAP associated factor 1
XCL1/2	NM_002995.2	SCYC2;small inducible cytokine subfamily C, member 2,chemokine (C motif) ligand 2	CCTCACTACCCAGCGACTGCCGGTTAGCAGAATCAAGACCTACACCATCACGGAAGGCTCCTTGAGAGCAGTAATTTTTATTACCAAACGTGGCCTAAAA	X-C motif chemokine ligand 1/2
XIAP	NM_001167.3	API3,BIRC4;baculoviral IAP repeat-containing 4,X-linked inhibitor of apoptosis, E3 ubiquitin protein ligase	GAGCAACTATAAATCACTTGAGGTTCTGGTTGCAGATCTAGTGAATGCTCAGAAAGACAGTATGCAAGATGAGTCAAGTCAGACTTCATTACAGAAAGAG	X-linked inhibitor of apoptosis
YES1	NM_005433.3	v-yes-1 Yamaguchi sarcoma viral oncogene homolog 1	ATACAGACCTGAAAATACTCCAGAGCCTGTCAGTACAAGTGTGAGCCATTATGGAGCAGAACCCACTACAGTGTCACCATGTCCGTCATCTTCAGCAAAG	YES proto-oncogene 1, Src family tyrosine kinase
YWHAZ	NM_001135699.1	YWHAD;tyrosine 3-monooxygenase/tryptophan 5-monooxygenase activation protein, delta polypeptide,tyrosine 3-monooxygenase/tryptophan 5-monooxygenase activation protein, zeta polypeptide	ATGAAAGGAGATTACTACCGTTACTTGGCTGAGGTTGCCGCTGGTGATGACAAGAAAGGGATTGTCGATCAGTCACAACAAGCATACCAAGAAGCTTTTG	tyrosine 3-monooxygenase/tryptophan 5-monooxygenase activation protein zeta
YY1	NM_003403.3		GACCCTGGAGGGCGAGTTCTCGGTCACCATGTGGTCCTCAGATGAAAAAAAAGATATTGACCATGAGACAGTGGTTGAAGAACAGATCATTGGAGAGAAC	YY1 transcription factor
ZAP70	NM_001079.3	SRK;SRK	GGAGCTCAAGGACAAGAAGCTCTTCCTGAAGCGCGATAACCTCCTCATAGCTGACATTGAACTTGGCTGCGGCAACTTTGGCTCAGTGCGCCAGGGCGTG	zeta chain of T cell receptor associated protein kinase 70
ZBTB16	NM_006006.4	ZNF145;zinc finger protein 145 (Kruppel-like, expressed in promyelocytic leukemia)	CATGGTGGACCAGAGCCCTTCAGTCTCCACTTCATTTGGTCTTTCAGCCATGAGTCCCACCAAGGCTGCAGTGGACAGTTTGATGACCATAGGACAGTCT	zinc finger and BTB domain containing 16
ZFP36L2	NM_006887.4	BRF2;butyrate response factor 2 (EGF-response factor 2),zinc finger protein 36, C3H type-like 2	CGGCGGCCGGCGGTCCGACCTCCTACGGCACCCTTAAGGAGCCGTCGGGGGGCGGCGGCACAGCCCTGCTCAACAAGGAGAACAAATTCCGGGACCGCTC	ZFP36 ring finger protein like 2
ZNF683	NM_001114759.1		ATCTTATGGCGGTGGCATCTGAGAAACACATGGGCTATGACATAGATGAGGTCAAAGTGTCCTCGACATCCCAGGGGAAAGCAAGAGCAGTGAGCCTGAG	zinc finger protein 683
Internal Reference Genes
ABCF1	NM_001090.2	ABC50;ATP-binding cassette, sub-family F (GCN20), member 1;EST123147	TCCCGCCAAGCCATGTTAGAAAATGCATCTGACATCAAGCTGGAGAAGTTCAGCATCTCCGCTCATGGCAAGGAGCTGTTCGTCAATGCAGACCTGTACA	ATP binding cassette subfamily F member 1
G6PD	NM_000402.4	G6PD1	ACATCGCCTGCGTTATCCTCACCTTCAAGGAGCCCTTTGGCACTGAGGGTCGCGGGGGCTATTTCGATGAATTTGGGATCATCCGGGACGTGATGCAGAA	glucose-6-phosphate dehydrogenase
NRDE2	NM_017970.3	C14orf102;chromosome 14 open reading frame 102;FLJ14051	TGGAGGTCCTATGTACAGATTCAGAATAAGTCCCACAGTGCCAGCAAAACCAGGAGATTTTTTGACACAATCACCAGGTCTGCCAAACCCTTGGAGCCTT	NRDE-2, necessary for RNA interference, domain containing
OAZ1	NM_004152.2	OAZ;AZI,MGC138338,AZ1	GGTGGGCGAGGGAATAGTCAGAGGGATCACAATCTTTCAGCTAACTTATTCTACTCCGATGATCGGCTGAATGTAACAGAGGAACTAACGTCCAACGACA	ornithine decarboxylase antizyme 1
PGK1	NM_000291.2		GCAAGAAGTATGCTGAGGCTGTCACTCGGGCTAAGCAGATTGTGTGGAATGGTCCTGTGGGGGTATTTGAATGGGAAGCTTTTGCCCGGGGAACCAAAGC	phosphoglycerate kinase 1
POLR2A	NM_000937.2	POLR2;polymerase (RNA) II (DNA directed) polypeptide A, 220kDa;POLRA,RPB1	TTCCAAGAAGCCAAAGACTCCTTCGCTTACTGTCTTCCTGTTGGGCCAGTCCGCTCGAGATGCTGAGAGAGCCAAGGATATTCTGTGCCGTCTGGAGCAT	RNA polymerase II subunit A
PPIA	NM_021130.4	CYPA	AGTGGTTGGATGGCAAGCATGTGGTGTTTGGCAAAGTGAAAGAAGGCATGAATATTGTGGAGGCCATGGAGCGCTTTGGGTCCAGGAATGGCAAGACCAG	peptidylprolyl isomerase A
SDHA	NM_004168.3	SDH2;succinate dehydrogenase complex, subunit A, flavoprotein (Fp),succinate dehydrogenase complex subunit A, flavoprotein (Fp);FP,SDHF	AGGGGCAGGCTTGCGAGCTGCATTTGGCCTTTCTGAGGCAGGGTTTAATACAGCATGTGTTACCAAGCTGTTTCCTACCAGGTCACACACTGTTGCAGCA	succinate dehydrogenase complex flavoprotein subunit A
STK11IP	NM_052902.2	LIP1,KIAA1898,LKB1IP,STK11IP1	GCTCTGCTTTCTGCCAACTTCAGCTACAATGCACTGACCGCCTTAGACAGCTCCCTGCGCCTCTTGTCAGCTCTGCGTTTCTTGAACCTAAGCCACAATC	serine/threonine kinase 11 interacting protein
TBC1D10B	NM_015527.3	TBC1 domain family, member 10B;DKFZP434P1750,Rab27A-GAPbeta,FLJ13130,EPI64B	GCGTTGGCCTGGGGTGGGGGTGCTCGCTTTGTCTTCTGTCCTTTGGTTCTCCTTCCATAATGCTCCTGTACCCAGTTTATTTAAGGGGACATGCACTGGA	TBC1 domain family member 10B
TBP	NM_001172085.1	GTF2D1,SCA17;TFIID	ACAGTGAATCTTGGTTGTAAACTTGACCTAAAGACCATTGCACTTCGTGCCCGAAACGCCGAATATAATCCCAAGCGGTTTGCTGCGGTAATCATGAGGA	TATA-box binding protein
UBB	NM_018955.3	MGC8385,FLJ25987	ACCTGGTCCTGCGCCTGAGGGGTGGCTGTTAATTCTTCAGTCATGGCATTCGCAGTGCCCAGTGATGGCATTACTCTGCACTATAGCCATTTGCCCCAAC	ubiquitin B
© 2020 NanoString Technologies, all rights reserved					LBL-10807-01

## Sheet: Annotations
nCounter® Immune Exhaustion Panel - Annotations
Gene	Cell Type	Internal Reference Gene	Anergy	Antigen Presentation	AP-1 Signaling	Apoptosis	B Cell Exhaustion	B Cell Memory	BCR Signaling	Cell Cycle	Chemokine Signaling	CTLA4 Signaling	Cytotoxicity	DAP12 Signaling	Epigenetic Modification	Fatty Acid Metabolism	Glutamine Metabolism	Glycolysis and Glucose Import	Hypoxia Response	IL-1 Signaling	IL-10 Signaling	IL-2 Signaling	IL-6 Signaling	IL-7 Signaling	JAK/STAT Signaling	MAPK Signaling	mTOR Signaling	Myeloid Immune Evasion	Naïve	NF-kB Signaling	NK Activity	NK Exhaustion	NK Receptors	Notch Signaling	Other Interleukin Signaling	PD1 Signaling	PI3K-AKT Pathway	PPAR signaling	RAR Signaling	Senescence & Quiescence	T Cell Checkpoint Signaling	T Cell Exhaustion	T Cell Memory	TCR Signaling	TGF-beta Signaling	TLR Signaling	TNF Signaling	Type I Interferon	Type II Interferon
AK4		-	-	-	-	-	-	-	-	-	-	-	-	-	-	-	-	-	+	-	-	-	-	-	-	-	-	-	-	-	-	-	-	-	-	-	-	-	-	-	-	-	-	-	-	-	-	-	-
ASB4		-	-	+	-	-	-	-	-	-	-	-	-	-	-	-	-	-	-	-	-	-	-	-	-	-	-	-	-	-	-	-	-	-	-	-	-	-	-	-	-	-	-	-	-	-	-	-	-
BCL2		-	-	-	-	+	-	-	-	-	-	-	-	-	-	-	-	-	-	-	-	-	-	-	-	-	-	-	-	-	-	-	-	-	-	-	+	-	-	-	-	-	-	-	-	-	-	-	-
BCL2L1		-	-	-	-	+	-	-	-	-	-	-	-	-	-	-	-	-	-	-	-	-	-	-	-	-	-	-	-	-	-	-	-	-	-	-	+	-	-	-	-	-	-	-	-	-	-	-	-
BPI		-	-	-	-	-	-	-	-	-	-	-	-	-	-	-	-	-	-	-	-	-	-	-	-	-	-	-	-	-	-	-	-	-	-	-	-	-	-	-	-	-	-	-	-	+	-	-	-
CAMK2D		-	-	-	-	-	-	-	-	-	-	-	-	-	+	-	-	-	+	-	-	-	-	-	-	-	-	-	-	-	-	-	-	-	-	-	-	-	-	-	-	-	-	-	-	-	-	-	+
CARD11		-	-	-	-	-	-	-	+	-	-	-	-	-	-	-	-	-	-	-	-	-	-	-	-	-	-	-	-	+	-	-	-	-	-	-	-	-	-	-	-	-	-	+	-	-	-	-	-
CASP8		-	-	-	-	+	-	-	-	-	-	-	-	-	-	-	-	-	-	-	-	-	-	-	-	-	-	-	-	-	+	-	-	-	-	-	-	-	-	-	-	-	-	-	-	+	+	-	-
CCL22		-	-	-	-	-	-	-	-	-	+	-	-	-	-	-	-	-	-	-	+	-	-	-	-	-	-	-	-	-	-	-	-	-	+	-	-	-	-	-	-	-	-	-	-	-	-	-	-
CCL5		-	-	-	-	-	-	-	-	-	+	-	-	-	-	-	-	-	-	-	+	-	-	-	-	-	-	-	-	-	-	-	-	-	-	-	-	-	-	-	-	-	-	-	-	+	+	-	-
CCNB3		-	-	-	-	-	-	-	-	+	-	-	-	-	-	-	-	-	-	-	-	-	-	-	-	-	-	-	-	-	-	-	-	-	-	-	-	-	-	+	-	-	-	-	-	-	-	-	-
CD180		-	-	-	-	-	-	-	-	-	-	-	-	-	-	-	-	-	-	-	-	-	-	-	-	-	-	-	-	-	-	-	-	-	-	-	-	-	-	-	-	-	-	-	-	+	-	-	-
CIITA		-	-	-	-	-	-	-	-	-	-	-	-	-	-	-	-	-	-	-	-	-	-	-	-	-	-	-	-	-	-	-	-	-	-	-	-	-	-	-	-	-	-	-	-	-	-	-	+
CREBBP		-	-	-	-	-	-	-	-	+	-	-	-	-	+	-	-	-	+	-	-	-	-	-	+	-	-	-	-	-	-	-	-	+	-	-	-	-	-	-	-	-	-	-	+	-	-	-	-
CUL2		-	-	+	-	-	-	-	-	-	-	-	-	-	-	-	-	-	+	-	-	-	-	-	-	-	-	-	-	-	-	-	-	-	-	-	-	-	-	-	-	-	-	-	-	-	-	-	-
CYP4A11/22		-	-	-	-	-	-	-	-	-	-	-	-	-	-	+	-	-	-	-	-	-	-	-	-	-	-	-	-	-	-	-	-	-	-	-	-	+	-	-	-	-	-	-	-	-	-	-	-
DIABLO		-	-	-	-	+	-	-	-	-	-	-	-	-	-	-	-	-	-	-	-	-	-	-	-	-	-	-	-	-	-	-	-	-	-	-	-	-	-	-	-	-	-	-	-	-	-	-	-
FAS		-	-	-	-	+	-	-	-	-	-	-	+	-	-	-	-	-	-	-	-	-	-	-	-	-	-	-	-	-	-	-	-	-	-	-	-	-	-	-	-	-	-	-	-	-	+	-	-
GBP3		-	+	-	-	-	-	-	-	-	-	-	-	-	-	-	-	-	-	-	-	-	-	-	-	-	-	-	-	-	-	-	-	-	-	-	-	-	-	-	-	-	-	-	-	-	-	-	+
IL6		-	-	-	-	-	-	-	-	-	-	-	-	-	-	-	-	-	-	-	-	-	+	-	-	-	-	-	-	-	-	-	-	-	-	-	-	-	-	-	-	-	-	-	-	-	-	-	-
INPP5D		-	-	-	-	-	-	-	+	-	-	-	-	-	-	-	-	-	-	-	-	+	-	-	-	-	-	-	-	-	-	-	-	-	+	-	-	-	-	-	-	-	-	+	-	-	-	-	-
ITCH		-	-	-	-	-	-	-	-	-	-	-	-	-	-	-	-	-	-	-	-	-	-	-	-	-	-	-	-	-	-	-	-	+	-	-	-	-	-	-	-	-	-	-	-	-	+	-	-
ITGA10		-	-	-	-	-	-	-	-	-	-	-	-	-	-	-	-	-	-	-	-	-	-	-	-	-	-	-	-	-	-	-	-	-	-	-	+	-	-	-	-	-	-	-	-	-	-	-	-
ITGAV		-	-	+	-	-	-	-	-	-	-	-	-	-	-	-	-	-	-	-	-	-	-	-	-	-	-	-	-	-	-	-	-	-	-	-	+	-	-	-	-	-	-	-	-	-	-	-	-
JAK3		-	-	-	-	-	-	-	-	-	-	-	-	-	-	-	-	-	-	-	-	-	-	-	+	-	-	-	-	-	-	-	-	-	-	-	-	-	-	-	-	-	-	-	-	-	-	-	-
KLRC2/3		-	-	-	-	-	-	-	-	-	-	-	+	+	-	-	-	-	-	-	-	-	-	-	-	-	-	-	-	-	-	-	-	-	-	-	-	-	-	-	-	-	-	-	-	-	-	-	-
LAG3	Exhausted CD8	-	-	-	-	-	-	-	-	-	-	-	-	-	-	-	-	-	-	-	-	-	-	-	-	-	-	-	-	-	-	+	-	-	-	-	-	-	-	-	+	+	-	-	-	-	-	-	-
MAP3K8		-	-	-	-	-	-	-	-	-	-	-	-	-	-	-	-	-	-	-	-	-	-	-	-	+	-	-	-	-	-	-	-	-	-	-	-	-	-	-	-	-	-	+	-	-	-	-	-
NFATC2		-	-	-	-	-	-	-	+	-	-	-	-	-	-	-	-	-	-	-	-	-	-	-	-	-	-	-	-	-	-	-	-	-	-	-	-	-	-	+	-	-	-	+	-	-	-	-	-
NFIL3		-	-	-	-	-	-	-	-	-	-	-	-	-	-	-	-	-	-	-	-	-	-	-	-	-	-	-	-	-	-	-	-	-	+	-	-	-	-	-	-	+	-	-	-	-	-	-	-
NFKB2		-	-	-	-	-	-	-	-	-	-	-	-	-	-	-	-	-	-	-	-	-	-	-	-	-	-	-	-	+	-	-	-	-	-	-	-	-	-	-	-	-	-	-	-	-	-	-	-
NFKBIE		-	-	-	-	-	-	-	-	-	-	-	-	-	-	-	-	-	-	-	-	-	-	-	-	-	-	-	-	-	-	-	-	-	-	-	-	-	-	-	-	-	-	+	-	-	-	-	-
PDGFRA		-	-	-	-	-	-	-	-	-	-	-	-	-	-	-	-	-	-	-	-	-	-	-	+	+	-	-	-	-	-	-	-	-	-	-	+	-	-	-	-	-	-	-	-	-	-	-	-
PIK3R3		-	-	-	-	-	-	-	-	-	-	-	-	-	-	-	-	-	-	-	-	-	-	-	-	-	-	-	-	-	-	-	-	-	-	-	+	-	-	-	-	-	-	-	-	-	-	-	-
PRDM1		-	-	-	-	-	-	-	-	-	-	-	-	-	-	-	-	-	-	-	-	-	-	-	-	-	-	-	-	-	+	-	-	-	-	-	-	-	-	-	-	-	-	-	-	-	-	-	-
PTPRK		-	+	-	-	-	-	-	-	-	-	-	-	-	-	-	-	-	-	-	-	-	-	-	-	-	-	-	-	-	-	-	-	-	-	-	-	-	-	-	-	-	-	-	-	-	-	-	-
RGS16		-	-	-	-	-	-	-	-	-	-	-	-	-	-	-	-	-	-	-	-	-	-	-	-	-	-	-	-	-	-	-	-	-	-	-	-	-	-	-	-	+	-	-	-	-	-	-	-
RORA		-	-	-	-	-	-	-	-	-	-	-	-	-	-	-	-	-	+	-	-	-	-	-	-	-	-	-	-	-	-	-	-	-	+	-	-	-	-	-	-	-	-	-	-	-	-	-	-
SLC2A3/14		-	-	-	-	-	-	-	-	-	-	-	-	-	-	-	-	+	-	-	-	-	-	-	-	-	-	-	-	-	-	-	-	-	-	-	-	-	-	-	-	-	-	-	-	-	-	-	-
STAT4		-	-	-	-	-	-	-	-	-	-	-	-	-	-	-	-	-	-	-	-	-	-	-	+	-	-	-	-	-	-	-	-	-	-	-	-	-	-	-	-	-	-	-	-	-	-	-	-
TBK1		-	-	-	-	-	-	-	-	-	-	-	-	-	-	-	-	-	-	-	-	-	-	-	-	-	-	-	-	-	-	-	-	-	-	-	-	-	-	-	-	-	-	-	-	+	-	-	-
TELO2		-	-	-	-	-	-	-	-	-	-	-	-	-	-	-	-	-	-	-	-	-	-	-	-	-	+	-	-	-	-	-	-	-	-	-	-	-	-	-	-	-	-	-	-	-	-	-	-
TNFAIP3		-	-	-	-	-	-	-	-	-	-	-	-	-	-	-	-	-	-	-	-	-	-	-	-	-	-	-	-	+	-	-	-	-	-	-	-	-	-	-	-	-	-	-	-	-	+	-	-
TRGV4		-	-	-	-	-	-	-	-	-	-	-	-	-	-	-	-	-	-	-	-	-	-	-	-	-	-	-	-	-	-	-	-	-	-	-	-	-	-	-	-	-	-	+	-	-	-	-	-
TRGV9		-	-	-	-	-	-	-	-	-	-	-	-	-	-	-	-	-	-	-	-	-	-	-	-	-	-	-	-	-	-	-	-	-	-	-	-	-	-	-	-	-	-	+	-	-	-	-	-
TRIM29		-	-	-	-	-	-	-	-	-	-	-	-	-	-	-	-	-	-	-	-	-	-	-	-	-	-	-	-	-	-	-	-	-	-	-	-	-	-	-	-	-	-	-	-	-	-	-	+
USP15		-	-	-	-	-	-	-	-	-	-	-	-	-	+	-	-	-	-	-	-	-	-	-	-	-	-	-	-	-	-	-	-	-	-	-	-	-	-	-	-	-	-	-	+	-	-	-	-
YES1		-	-	-	-	-	-	-	-	-	-	+	-	-	-	-	-	-	-	-	-	-	-	-	-	-	-	-	-	-	-	-	-	-	+	-	-	-	-	-	-	-	-	-	-	-	-	-	-
ZBTB16		-	-	+	-	-	-	-	-	-	-	-	-	-	-	-	-	-	-	-	-	-	-	-	-	-	-	-	-	-	-	-	-	-	-	-	-	-	-	-	-	-	-	-	-	-	-	-	-
ZFP36L2		-	-	-	-	-	-	-	-	-	-	-	-	-	-	-	-	-	-	-	-	-	-	-	-	-	-	-	-	-	-	-	-	-	-	-	-	-	-	+	-	-	-	-	-	-	-	-	-
ABCF1		+	-	-	-	-	-	-	-	-	-	-	-	-	-	-	-	-	-	-	-	-	-	-	-	-	-	-	-	-	-	-	-	-	-	-	-	-	-	-	-	-	-	-	-	-	-	-	-
ACACA		-	-	-	-	-	-	-	-	-	-	-	-	-	-	+	-	-	-	-	-	-	-	-	-	-	-	-	-	-	-	-	-	-	-	-	-	-	-	-	-	-	-	-	-	-	-	-	-
ACADL		-	-	-	-	-	-	-	-	-	-	-	-	-	-	+	-	-	-	-	-	-	-	-	-	-	-	-	-	-	-	-	-	-	-	-	-	+	-	-	-	-	-	-	-	-	-	-	-
ACADVL		-	-	-	-	-	-	-	-	-	-	-	-	-	-	+	-	-	-	-	-	-	-	-	-	-	-	-	-	-	-	-	-	-	-	-	-	-	-	-	-	-	-	-	-	-	-	-	-
ACAT2		-	-	-	-	-	-	-	-	-	-	-	-	-	-	+	-	-	-	-	-	-	-	-	-	-	-	-	-	-	-	-	-	-	-	-	-	-	-	-	-	-	-	-	-	-	-	-	-
ACOT1/2		-	-	-	-	-	-	-	-	-	-	-	-	-	-	+	-	-	-	-	-	-	-	-	-	-	-	-	-	-	-	-	-	-	-	-	-	-	-	-	-	-	-	-	-	-	-	-	-
ACSL3		-	-	-	-	-	-	-	-	-	-	-	-	-	-	+	-	-	-	-	-	-	-	-	-	-	-	-	-	-	-	-	-	-	-	-	-	+	-	-	-	-	-	-	-	-	-	-	-
ACSL4		-	-	-	-	-	-	-	-	-	-	-	-	-	-	+	-	-	-	-	-	-	-	-	-	-	-	-	-	-	-	-	-	-	-	-	-	+	-	-	-	-	-	-	-	-	-	-	-
ACSL6		-	-	-	-	-	-	-	-	-	-	-	-	-	-	+	-	-	-	-	-	-	-	-	-	-	-	-	-	-	-	-	-	-	-	-	-	+	-	-	-	-	-	-	-	-	-	-	-
ADH1A/B/C		-	-	-	-	-	-	-	-	-	-	-	-	-	-	+	-	+	-	-	-	-	-	-	-	-	-	-	-	-	-	-	-	-	-	-	-	-	-	-	-	-	-	-	-	-	-	-	-
ADH6		-	-	-	-	-	-	-	-	-	-	-	-	-	-	+	-	+	-	-	-	-	-	-	-	-	-	-	-	-	-	-	-	-	-	-	-	-	-	-	-	-	-	-	-	-	-	-	-
ADORA2A		-	-	-	-	-	-	-	-	-	-	-	-	-	-	-	-	-	-	-	-	-	-	-	-	-	-	+	-	-	-	-	-	-	-	-	-	-	-	-	+	-	-	-	-	-	-	-	-
ADORA2B		-	-	-	-	-	-	-	-	-	-	-	-	-	-	-	-	-	-	-	-	-	-	-	-	-	-	+	-	-	-	-	-	-	-	-	-	-	-	-	-	-	-	-	-	-	-	-	-
AHR		-	-	-	-	-	-	-	-	-	-	-	-	-	-	-	-	-	-	-	-	-	-	-	-	-	-	+	-	-	-	-	-	-	-	-	-	-	-	-	-	+	-	-	-	-	-	-	-
AIFM1		-	-	-	-	+	-	-	-	-	-	-	-	-	-	-	-	-	-	-	-	-	-	-	-	-	-	-	-	-	-	-	-	-	-	-	-	-	-	-	-	-	-	-	-	-	-	-	-
AKT1		-	-	-	-	-	-	-	-	-	-	-	-	-	-	-	-	-	-	-	-	-	-	-	-	-	-	-	-	-	-	-	-	-	-	-	+	-	-	-	-	-	-	-	-	-	-	-	-
AKT2		-	-	-	-	-	-	-	-	-	-	-	-	-	-	-	-	-	-	-	-	-	-	-	-	-	-	-	-	-	-	-	-	-	-	-	+	-	-	-	-	-	-	-	-	-	-	-	-
AKT3		-	-	-	-	-	-	-	-	-	-	-	-	-	-	-	-	-	-	-	-	-	-	-	-	-	-	-	-	-	-	-	-	-	-	-	+	-	-	-	-	-	-	-	-	-	-	-	-
ALDH1A1		-	-	-	-	-	-	-	-	-	-	-	-	-	-	-	-	-	-	-	-	-	-	-	-	-	-	-	-	-	-	-	-	-	-	-	-	-	+	-	-	-	-	-	-	-	-	-	-
ALDH1A3		-	-	-	-	-	-	-	-	-	-	-	-	-	-	-	-	+	-	-	-	-	-	-	-	-	-	-	-	-	-	-	-	-	-	-	-	-	+	-	-	-	-	-	-	-	-	-	-
ALDH1B1		-	-	-	-	-	-	-	-	-	-	-	-	-	-	+	-	+	-	-	-	-	-	-	-	-	-	-	-	-	-	-	-	-	-	-	-	-	-	-	-	-	-	-	-	-	-	-	-
ALDH3A1		-	-	-	-	-	-	-	-	-	-	-	-	-	-	-	-	+	-	-	-	-	-	-	-	-	-	-	-	-	-	-	-	-	-	-	-	-	-	-	-	-	-	-	-	-	-	-	-
ALDH3B2		-	-	-	-	-	-	-	-	-	-	-	-	-	-	-	-	+	-	-	-	-	-	-	-	-	-	-	-	-	-	-	-	-	-	-	-	-	-	-	-	-	-	-	-	-	-	-	-
ALDOA		-	-	-	-	-	-	-	-	-	-	-	-	-	-	-	-	+	+	-	-	-	-	-	-	-	-	-	-	-	-	-	-	-	-	-	-	-	-	-	-	-	-	-	-	-	-	-	-
ALDOB		-	-	-	-	-	-	-	-	-	-	-	-	-	-	-	-	+	+	-	-	-	-	-	-	-	-	-	-	-	-	-	-	-	-	-	-	-	-	-	-	-	-	-	-	-	-	-	-
ALOX5		-	-	-	-	-	-	-	-	-	-	-	-	-	-	-	-	-	-	+	-	-	-	-	-	-	-	-	-	-	-	-	-	-	+	-	-	-	-	-	-	-	-	-	-	-	-	-	-
ANAPC4		-	-	-	-	-	-	-	-	+	-	-	-	-	-	-	-	-	-	-	-	-	-	-	-	-	-	-	-	-	-	-	-	-	-	-	-	-	-	+	-	-	-	-	-	-	-	-	-
ANGPT1		-	-	-	-	-	-	-	-	-	-	-	-	-	-	-	-	-	+	-	-	-	-	-	-	+	-	-	-	-	-	-	-	-	-	-	-	-	-	-	-	-	-	-	-	-	-	-	-
APH1A		-	-	-	-	-	-	-	-	-	-	-	-	-	-	-	-	-	-	-	-	-	-	-	-	-	-	-	-	-	-	-	-	+	-	-	-	-	-	-	-	-	-	-	-	-	-	-	-
APOB		-	-	-	-	-	-	-	-	-	-	-	-	-	-	-	-	-	-	-	-	-	-	-	-	-	-	-	-	-	-	-	-	-	-	-	-	-	-	-	-	-	-	-	-	+	-	-	-
APOC3		-	-	-	-	-	-	-	-	-	-	-	-	-	-	-	-	-	-	-	-	-	-	-	-	-	-	-	-	-	-	-	-	-	-	-	-	+	-	-	-	-	-	-	-	-	-	-	-
AQP1		-	-	-	-	-	-	-	-	-	-	-	-	-	-	-	-	-	+	-	-	-	-	-	-	-	-	-	-	-	-	-	-	-	-	-	-	-	-	-	-	-	-	-	-	-	-	-	-
AQP7		-	-	-	-	-	-	-	-	-	-	-	-	-	-	-	-	-	-	-	-	-	-	-	-	-	-	-	-	-	-	-	-	-	-	-	-	+	-	-	-	-	-	-	-	-	-	-	-
ARG1		-	-	-	-	-	-	-	-	-	-	-	-	-	-	-	-	-	-	-	-	-	-	-	-	-	-	+	-	-	-	-	-	-	-	-	-	-	-	-	-	-	-	-	-	-	-	-	-
ATF4		-	-	-	+	-	-	-	-	-	-	-	-	-	-	-	-	-	-	-	-	-	-	-	-	+	-	-	-	-	-	-	-	-	-	-	+	-	-	-	-	-	-	-	-	-	+	-	-
ATM		-	-	-	-	-	-	-	-	+	-	-	-	-	+	-	-	-	-	-	-	-	-	-	-	-	-	-	-	+	-	-	-	-	-	-	-	-	-	+	-	-	-	-	-	-	-	-	-
ATP6V1G3		-	-	-	-	-	-	-	-	-	-	-	-	-	-	-	-	-	-	-	-	-	-	-	-	-	+	-	-	-	-	-	-	-	-	-	-	-	-	-	-	-	-	-	-	-	-	-	-
ATP7A		-	-	-	-	-	-	-	-	-	-	-	-	-	-	-	-	-	+	-	-	-	-	-	-	-	-	-	-	-	-	-	-	-	-	-	-	-	-	-	-	-	-	-	-	-	-	-	-
ATR		-	-	-	-	-	-	-	-	+	-	-	-	-	-	-	-	-	-	-	-	-	-	-	-	-	-	-	-	-	-	-	-	-	-	-	-	-	-	+	-	-	-	-	-	-	-	-	-
B4GALT1		-	-	-	-	-	-	-	-	-	-	-	-	-	-	-	-	-	-	-	-	-	-	-	-	-	-	-	-	-	-	-	-	+	-	-	-	-	-	-	-	-	-	-	-	-	-	-	-
BAK1		-	-	-	-	+	-	-	-	-	-	-	-	-	-	-	-	-	-	-	-	-	-	-	-	-	-	-	-	-	-	-	-	-	-	-	-	-	-	-	-	-	-	-	-	-	-	-	-
BATF		-	-	-	+	-	-	-	-	-	-	-	-	-	-	-	-	-	-	-	-	-	-	-	-	-	-	-	-	-	-	-	-	-	+	-	-	-	-	-	-	+	-	-	-	-	-	-	-
BAX		-	-	-	-	+	-	-	-	-	-	-	-	-	-	-	-	-	-	-	-	-	-	-	-	-	-	-	-	-	-	-	-	-	-	-	-	-	-	-	-	-	-	-	-	-	-	-	-
BCL6		-	-	-	-	-	-	-	-	-	-	-	-	-	+	-	-	-	-	-	-	-	-	-	-	-	-	-	-	-	-	-	-	-	-	-	-	-	-	-	-	-	-	-	-	-	-	-	-
BID		-	-	-	-	+	-	-	-	-	-	-	+	-	-	-	-	-	-	-	-	-	-	-	-	-	-	-	-	-	-	-	-	-	-	-	-	-	-	-	-	-	-	-	-	-	-	-	-
BLK	B-cells	-	-	-	-	-	-	-	+	-	-	-	-	-	-	-	-	-	-	-	-	-	-	-	-	-	-	-	-	-	-	-	-	-	-	-	-	-	-	-	-	-	-	-	-	-	-	-	-
BMP2		-	-	-	-	-	-	-	-	-	-	-	-	-	-	-	-	-	-	-	-	-	-	-	-	-	-	-	-	-	-	-	-	-	-	-	-	-	-	-	-	-	-	-	+	-	-	-	-
BMP8A/B		-	-	-	-	-	-	-	-	-	-	-	-	-	-	-	-	-	-	-	-	-	-	-	-	-	-	-	-	-	-	-	-	-	-	-	-	-	-	-	-	-	-	-	+	-	-	-	-
BRWD1		-	-	-	-	-	-	-	-	-	-	-	-	-	-	-	-	-	-	-	-	-	-	+	-	-	-	-	-	-	-	-	-	-	-	-	-	-	-	-	-	-	-	-	-	-	-	-	-
BST2		-	-	-	-	-	-	-	-	-	-	-	-	-	-	-	-	-	-	-	-	-	-	-	-	-	-	-	-	-	-	-	-	-	-	-	-	-	-	-	-	-	-	-	-	-	-	+	-
BTK		-	-	-	-	-	-	-	+	-	-	-	-	+	-	-	-	-	-	-	-	-	-	-	-	-	-	-	-	+	-	-	-	-	-	-	-	-	-	-	-	-	-	-	-	+	-	-	-
BTLA		-	-	-	-	-	-	-	-	-	-	-	-	-	-	-	-	-	-	-	-	-	-	-	-	-	-	-	-	-	-	-	-	-	-	-	-	-	-	-	+	-	-	-	-	-	-	-	-
BTRC		-	-	+	-	-	-	-	+	-	-	-	-	-	-	-	-	-	-	+	-	-	-	-	-	-	-	-	-	-	-	-	-	-	+	-	-	-	-	+	-	-	-	+	-	+	-	-	-
CACNB2		-	-	-	-	-	-	-	-	-	-	-	-	-	-	-	-	-	-	-	-	-	-	-	-	+	-	-	-	-	-	-	-	-	-	-	-	-	-	-	-	-	-	-	-	-	-	-	-
CACNB4		-	-	-	-	-	-	-	-	-	-	-	-	-	-	-	-	-	-	-	-	-	-	-	-	+	-	-	-	-	-	-	-	-	-	-	-	-	-	-	-	-	-	-	-	-	-	-	-
CALM1		-	-	-	-	-	-	-	+	-	-	-	-	-	-	-	-	-	-	-	-	-	-	-	-	-	-	-	-	-	-	-	-	-	-	-	-	-	-	+	-	-	-	-	-	-	-	-	-
CARD16		-	-	-	-	-	-	-	-	-	-	-	-	-	-	-	-	-	+	-	-	-	-	-	-	-	-	-	-	-	-	-	-	-	-	-	-	-	-	-	-	-	-	-	-	-	-	-	-
CASP3		-	+	-	-	+	-	-	-	-	-	-	+	-	-	-	-	-	-	-	-	-	-	-	-	-	-	-	-	-	-	-	-	-	-	-	-	-	-	-	-	+	-	-	-	-	+	-	-
CASP9		-	-	-	-	+	-	-	-	-	-	-	-	-	-	-	-	-	-	-	-	-	-	-	-	-	-	-	-	-	-	-	-	-	-	-	+	-	-	-	-	-	-	-	-	-	-	-	-
CBL		-	-	-	-	-	-	-	-	-	-	-	-	-	-	-	-	-	-	-	-	-	+	-	-	-	-	-	-	-	-	-	-	-	+	-	-	-	-	-	-	-	-	-	+	-	-	-	-
CBLB		-	-	+	-	-	-	-	-	-	-	-	-	-	-	-	-	-	-	-	-	-	-	-	-	-	-	-	-	-	-	-	-	-	-	-	-	-	-	-	-	-	-	+	-	-	-	-	-
CCL13	DC	-	-	-	-	-	-	-	-	-	+	-	-	-	-	-	-	-	-	-	-	-	-	-	-	-	-	-	-	+	-	-	-	-	-	-	-	-	-	-	-	-	-	-	-	-	-	-	-
CCL2		-	-	-	-	-	-	-	-	-	+	-	-	-	-	-	-	-	-	-	+	-	-	-	-	-	-	-	-	-	-	-	-	-	+	-	-	-	-	-	-	-	-	-	-	-	+	-	-
CCL20		-	-	-	-	-	-	-	-	-	+	-	-	-	-	-	-	-	-	-	+	-	-	-	-	-	-	-	-	-	-	-	-	-	-	-	-	-	-	-	-	-	-	-	-	-	+	-	-
CCL21		-	-	-	-	-	-	-	-	-	+	-	-	-	-	-	-	-	-	-	-	-	-	-	-	-	-	-	-	+	-	-	-	-	-	-	-	-	-	-	-	-	-	-	-	-	-	-	-
CCL3/L1		-	-	-	-	-	-	-	-	-	+	-	-	-	-	-	-	-	-	-	+	-	-	-	-	-	-	-	-	-	-	-	-	-	-	-	-	-	-	-	-	+	-	-	-	+	-	-	-
CCL4/L1		-	-	-	-	-	-	-	-	-	+	-	-	-	-	-	-	-	-	-	+	-	-	-	-	-	-	-	-	+	-	-	-	-	-	-	-	-	-	-	-	-	-	-	-	+	-	-	-
CCNA1		-	-	-	-	-	-	-	-	+	-	-	-	-	-	-	-	-	-	-	-	-	-	-	-	-	-	-	-	-	-	-	-	-	-	-	-	-	-	+	-	-	-	-	-	-	-	-	-
CCNB1		-	-	-	-	-	-	-	-	+	-	-	-	-	+	-	-	-	-	-	-	-	-	-	-	-	-	-	-	-	-	-	-	-	-	-	-	-	-	+	-	-	-	-	-	-	-	-	-
CCNC		-	-	-	-	-	-	-	-	-	-	-	-	-	-	-	-	-	-	-	-	-	-	-	-	-	-	-	-	-	-	-	-	+	-	-	-	-	-	-	-	-	-	-	+	-	-	-	-
CCNT1		-	-	-	-	-	-	-	-	-	-	-	-	-	-	-	-	-	-	-	-	-	-	-	-	-	-	-	-	-	-	-	-	-	-	-	-	-	-	-	-	-	-	-	+	-	-	-	-
CCNT2		-	-	-	-	-	-	-	-	-	-	-	-	-	-	-	-	-	-	-	-	-	-	-	-	-	-	-	-	-	-	-	-	-	-	-	-	-	-	-	-	-	-	-	+	-	-	-	-
CCR1		-	-	-	-	-	-	-	-	-	+	-	-	-	-	-	-	-	-	-	+	-	-	-	-	-	-	-	-	-	-	-	-	-	-	-	-	-	-	-	-	-	-	-	-	-	-	-	-
CCR2		-	-	-	-	-	-	-	-	-	+	-	-	-	-	-	-	-	-	-	+	-	-	-	-	-	-	-	-	-	-	-	-	-	-	-	-	-	-	-	-	-	-	-	-	-	-	-	-
CCR5		-	-	-	-	-	-	-	-	-	+	-	-	-	-	-	-	-	-	-	+	-	-	-	-	-	-	-	-	-	-	-	-	-	-	-	-	-	-	-	-	-	-	-	-	-	-	-	-
CCR7		-	-	-	-	-	-	-	-	-	+	-	-	-	-	-	-	-	-	-	-	-	-	-	-	-	-	-	+	-	-	-	-	-	-	-	-	-	-	-	-	-	+	-	-	-	-	-	-
CD101		-	-	-	-	-	-	-	-	-	-	-	-	-	-	-	-	-	-	-	-	-	-	-	-	-	-	-	-	-	-	-	-	-	-	-	-	-	-	-	-	-	-	+	-	-	-	-	-
CD14		-	-	+	-	-	-	-	-	-	-	-	-	-	-	-	-	-	-	-	-	-	-	-	-	+	-	+	-	+	-	-	-	-	-	-	-	-	-	-	-	-	-	-	-	+	-	-	-
CD160		-	-	-	-	-	-	-	-	-	-	-	-	-	-	-	-	-	-	-	-	-	-	-	-	-	-	-	-	-	+	+	+	-	-	-	-	-	-	-	-	+	-	-	-	-	-	-	-
CD163	Macrophages	-	-	-	-	-	-	-	-	-	-	-	-	-	-	-	-	-	-	-	-	-	-	-	-	-	-	+	-	-	-	-	-	-	-	-	-	-	-	-	-	-	-	-	-	-	-	-	-
CD19	B-cells	-	-	-	-	-	-	-	+	-	-	-	-	-	-	-	-	-	-	-	-	-	-	-	-	-	-	-	-	-	-	-	-	-	-	-	-	-	-	-	-	-	-	-	-	-	-	-	-
CD200R1		-	-	-	-	-	-	-	-	-	-	-	-	-	-	-	-	-	-	-	-	-	-	-	-	-	-	-	-	-	-	-	-	-	-	-	-	-	-	-	+	-	-	-	-	-	-	-	-
CD209	DC	-	-	-	-	-	-	-	-	-	-	-	-	-	-	-	-	-	-	-	-	-	-	-	-	-	-	+	-	-	-	-	-	-	-	-	-	-	-	-	-	-	-	-	-	-	-	-	-
CD22		-	-	-	-	-	+	-	+	-	-	-	-	-	-	-	-	-	-	-	-	-	-	-	-	-	-	-	-	-	-	-	+	-	-	-	-	-	-	-	-	-	-	-	-	-	-	-	-
CD226		-	-	-	-	-	-	-	-	-	-	-	-	-	-	-	-	-	-	-	-	-	-	-	-	-	-	-	-	-	-	+	+	-	-	-	-	-	-	-	-	-	-	-	-	-	-	-	-
CD244	Exhausted CD8	-	-	-	-	-	-	-	-	-	-	-	+	-	-	-	-	-	-	-	-	-	-	-	-	-	-	-	-	-	+	+	+	-	-	-	-	-	-	-	-	+	-	-	-	-	-	-	-
CD27		-	-	-	-	-	+	+	-	-	-	-	-	-	-	-	-	-	-	-	-	-	-	-	-	-	-	-	-	-	-	-	+	-	-	-	-	-	-	-	+	-	-	-	-	-	-	-	-
CD274		-	-	-	-	-	-	-	-	-	-	-	-	-	-	-	-	-	-	-	-	-	-	-	-	-	-	-	-	-	-	-	-	-	-	+	-	-	-	-	+	-	-	-	-	-	-	-	-
CD276		-	-	-	-	-	-	-	-	-	-	-	-	-	-	-	-	-	-	-	-	-	-	-	-	-	-	-	-	-	-	-	-	-	-	-	-	-	-	-	+	-	-	-	-	-	-	-	-
CD28		-	-	-	-	-	-	-	-	-	-	-	-	-	-	-	-	-	-	-	-	-	-	-	-	-	-	-	-	-	-	-	-	-	-	-	-	-	-	-	+	-	-	+	-	-	-	-	-
CD33		-	-	-	-	-	-	-	-	-	-	-	-	-	-	-	-	-	-	-	-	-	-	-	-	-	-	+	-	-	-	-	+	-	-	-	-	-	-	-	-	-	-	-	-	-	-	-	-
CD38		-	-	-	-	-	-	-	-	-	-	-	-	-	-	-	-	-	-	-	-	-	-	-	-	-	-	+	-	-	-	-	-	-	-	-	-	-	-	-	-	-	-	-	-	-	-	-	-
CD3D	T-cells	-	-	-	-	-	-	-	-	-	-	-	-	-	-	-	-	-	-	-	-	-	-	-	-	-	-	-	-	-	-	-	-	-	-	+	-	-	-	-	-	-	-	+	-	-	-	-	-
CD3E	T-cells	-	-	-	-	-	-	-	-	-	-	-	-	-	-	-	-	-	-	-	-	-	-	-	-	-	-	-	-	-	-	-	-	-	-	+	-	-	-	-	-	-	-	+	-	-	-	-	-
CD3G	T-cells	-	-	-	-	-	-	-	-	-	-	-	-	-	-	-	-	-	-	-	-	-	-	-	-	-	-	-	-	-	-	-	-	-	-	+	-	-	-	-	-	-	-	+	-	-	-	-	-
CD4		-	-	-	-	-	-	-	-	-	-	-	-	-	-	-	-	-	-	-	-	-	-	-	-	-	-	-	-	-	-	-	-	-	-	+	-	-	-	-	-	-	-	+	-	-	-	-	-
CD40		-	-	-	-	-	-	+	-	-	-	-	-	-	-	-	-	-	-	-	-	-	-	-	-	-	-	-	-	+	-	-	-	-	-	-	-	-	-	-	+	-	-	-	-	+	-	-	-
CD40LG		-	-	-	-	-	-	-	-	-	-	-	-	-	-	-	-	-	-	-	-	-	-	-	-	-	-	-	-	+	-	-	-	-	-	-	-	-	-	-	+	-	-	+	-	-	-	-	-
CD45R0		-	-	-	-	-	-	-	-	-	-	-	-	-	-	-	-	-	-	-	-	-	-	-	-	-	-	-	-	-	+	-	-	-	-	-	-	-	-	-	-	-	+	+	-	-	-	-	-
CD45RA		-	-	-	-	-	-	-	-	-	-	-	-	-	-	-	-	-	-	-	-	-	-	-	-	-	-	-	+	-	+	-	-	-	-	-	-	-	-	-	-	-	+	+	-	-	-	-	-
CD48		-	-	-	-	-	-	-	-	-	-	-	+	-	-	-	-	-	-	-	-	-	-	-	-	-	-	-	-	-	-	-	-	-	-	-	-	-	-	-	-	-	-	-	-	-	-	-	-
CD5		-	-	-	-	-	-	-	+	-	-	-	-	-	-	-	-	-	-	-	-	-	-	-	-	-	-	-	-	-	-	-	-	-	-	-	-	-	-	-	-	-	-	-	-	-	-	-	-
CD6	T-cells	-	-	-	-	-	-	-	-	-	-	-	-	-	-	-	-	-	-	-	-	-	-	-	-	-	-	-	-	-	-	-	-	-	-	-	-	-	-	-	-	-	-	+	-	-	-	-	-
CD68	Macrophages	-	-	-	-	-	-	-	-	-	-	-	-	-	-	-	-	-	-	-	-	-	-	-	-	-	-	+	-	-	-	-	-	-	-	-	-	-	-	-	-	-	-	-	-	-	-	-	-
CD69		-	-	-	-	-	-	-	-	-	-	-	-	-	-	-	-	-	-	-	-	-	-	-	-	-	-	-	-	-	+	-	-	-	-	-	-	-	-	-	-	-	-	+	-	-	-	-	-
CD70		-	-	-	-	-	-	-	-	-	-	-	-	-	-	-	-	-	-	-	-	-	-	-	-	-	-	-	-	-	-	-	-	-	-	-	-	-	-	-	+	-	-	-	-	-	-	-	-
CD72		-	-	-	-	-	+	-	+	-	-	-	-	-	-	-	-	-	-	-	-	-	-	-	-	-	-	-	-	-	-	-	-	-	-	-	-	-	-	-	-	-	-	-	-	-	-	-	-
CD79B		-	-	-	-	-	-	-	+	-	-	-	-	-	-	-	-	-	-	-	-	-	-	-	-	-	-	-	-	-	-	-	-	-	-	-	-	-	-	-	-	-	-	-	-	-	-	-	-
CD80		-	-	-	-	-	-	+	-	-	-	+	-	-	-	-	-	-	-	-	+	-	-	-	-	-	-	-	-	-	-	-	-	-	-	-	-	-	-	-	+	-	-	-	-	+	-	-	-
CD84	Macrophages	-	-	-	-	-	-	-	-	-	-	-	-	-	-	-	-	-	-	-	-	-	-	-	-	-	-	+	-	-	-	-	-	-	-	-	-	-	-	-	-	-	-	-	-	-	-	-	-
CD86		-	-	-	-	-	-	-	-	-	-	+	-	-	-	-	-	-	-	-	+	-	-	-	-	-	-	-	-	-	-	-	-	-	-	-	-	-	-	-	+	+	-	-	-	+	-	-	-
CD8A	CD8 T cells	-	-	-	-	-	-	-	-	-	-	-	-	-	-	-	-	-	-	-	-	-	-	-	-	-	-	-	-	-	-	-	-	-	-	-	-	-	-	-	-	-	-	+	-	-	-	-	-
CD8B	CD8 T cells	-	-	-	-	-	-	-	-	-	-	-	-	-	-	-	-	-	-	-	-	-	-	-	-	-	-	-	-	-	-	-	-	-	-	-	-	-	-	-	-	-	-	+	-	-	-	-	-
CD96		-	-	-	-	-	-	-	-	-	-	-	-	-	-	-	-	-	-	-	-	-	-	-	-	-	-	-	-	-	-	+	+	-	-	-	-	-	-	-	-	-	-	-	-	-	-	-	-
CDC14B		-	-	-	-	-	-	-	-	+	-	-	-	-	-	-	-	-	-	-	-	-	-	-	-	-	-	-	-	-	-	-	-	-	-	-	-	-	-	-	-	-	-	-	-	-	-	-	-
CDC16		-	-	+	-	-	-	-	-	+	-	-	-	-	-	-	-	-	-	-	-	-	-	-	-	-	-	-	-	-	-	-	-	-	-	-	-	-	-	+	-	-	-	-	-	-	-	-	-
CDC20		-	-	-	-	-	-	-	-	+	-	-	-	-	-	-	-	-	-	-	-	-	-	-	-	-	-	-	-	-	-	-	-	-	-	-	-	-	-	-	-	-	-	-	-	-	-	-	-
CDC25A		-	-	-	-	-	-	-	-	+	-	-	-	-	-	-	-	-	-	-	-	-	-	-	-	-	-	-	-	-	-	-	-	-	-	-	-	-	-	+	-	-	-	-	-	-	-	-	-
CDC42		-	-	-	-	-	-	-	-	-	-	-	-	-	-	-	-	-	-	-	-	-	-	-	-	+	-	-	-	-	-	-	-	-	+	-	-	-	-	-	-	-	-	+	-	-	-	-	-
CDH1		-	-	-	-	-	-	-	-	-	-	-	-	-	-	-	-	-	-	-	-	-	-	-	-	-	-	-	-	-	-	-	-	-	-	-	-	-	-	-	+	-	-	-	-	-	-	-	-
CDKN1C		-	-	-	-	-	-	-	-	+	-	-	-	-	-	-	-	-	-	-	-	-	-	-	-	-	-	-	-	-	-	-	-	-	-	-	-	-	-	-	-	-	-	-	-	-	-	-	-
CDKN2C		-	-	-	-	-	-	-	-	+	-	-	-	-	-	-	-	-	-	-	-	-	-	-	-	-	-	-	-	-	-	-	-	-	-	-	-	-	-	+	-	-	-	-	-	-	-	-	-
CDY2A		-	-	-	-	-	-	-	-	-	-	-	-	-	+	-	-	-	-	-	-	-	-	-	-	-	-	-	-	-	-	-	-	-	-	-	-	-	-	-	-	-	-	-	-	-	-	-	-
CEACAM1		-	-	-	-	-	-	-	-	-	-	-	-	-	-	-	-	-	-	-	-	-	-	-	-	-	-	-	-	-	-	-	+	-	-	-	-	-	-	-	-	-	-	-	-	-	-	-	-
CEACAM3	Neutrophils	-	-	-	-	-	-	-	-	-	-	-	-	-	-	-	-	-	-	-	-	-	-	-	-	-	-	-	-	-	-	-	-	-	-	-	-	-	-	-	-	-	-	-	-	-	-	-	-
CEBPB		-	-	-	+	-	-	-	-	-	-	-	-	-	-	-	-	-	-	-	-	-	-	-	-	-	-	-	-	-	-	-	-	-	-	-	-	-	-	+	-	-	-	-	-	-	+	-	-
CEBPD		-	-	-	-	-	-	-	-	-	-	-	-	-	-	-	-	-	-	-	-	-	-	-	-	-	-	-	-	-	-	-	-	-	+	-	-	-	-	-	-	-	-	-	-	-	-	-	-
CER1		-	-	-	-	-	-	-	-	-	-	-	-	-	-	-	-	-	-	-	-	-	-	-	-	-	-	-	-	-	-	-	-	-	-	-	-	-	-	-	-	-	-	-	+	-	-	-	-
CFLAR		-	-	-	-	+	-	-	-	-	-	-	-	-	-	-	-	-	+	-	-	-	-	-	-	-	-	-	-	+	-	-	-	-	-	-	-	-	-	-	-	-	-	-	-	-	+	-	-
CHEK1		-	-	-	-	-	-	-	-	+	-	-	-	-	+	-	-	-	-	-	-	-	-	-	-	-	-	-	-	-	-	-	-	-	-	-	-	-	-	+	-	-	-	-	-	-	-	-	-
CHRD		-	-	-	-	-	-	-	-	-	-	-	-	-	-	-	-	-	-	-	-	-	-	-	-	-	-	-	-	-	-	-	-	-	-	-	-	-	-	-	-	-	-	-	+	-	-	-	-
CHRDL1		-	-	-	-	-	-	-	-	-	-	-	-	-	-	-	-	-	-	-	-	-	-	-	-	-	-	-	-	-	-	-	-	-	-	-	-	-	-	-	-	-	-	-	+	-	-	-	-
CHUK		-	-	-	-	-	-	-	-	-	-	-	-	-	-	-	-	-	-	-	-	-	-	-	-	-	-	-	-	+	-	-	-	-	-	-	-	-	-	-	-	-	-	-	-	-	-	-	-
CISH		-	-	-	-	-	-	-	-	-	-	-	-	-	-	-	-	-	-	-	-	-	-	+	+	-	-	-	-	-	-	-	-	-	-	-	-	-	-	-	-	-	-	-	-	-	-	-	-
CLCA1		-	-	-	-	-	-	-	-	-	-	-	-	-	-	-	-	-	+	-	-	-	-	-	-	-	-	-	-	-	-	-	-	-	-	-	-	-	-	-	-	-	-	-	-	-	-	-	-
CLCF1		-	-	-	-	-	-	-	-	-	-	-	-	-	-	-	-	-	-	-	-	-	+	-	-	-	-	-	-	-	-	-	-	-	-	-	-	-	-	-	-	-	-	-	-	-	-	-	-
CMKLR1		-	-	-	-	-	-	-	-	-	+	-	-	-	-	-	-	-	-	-	-	-	-	-	-	-	-	-	-	-	-	-	-	-	-	-	-	-	-	-	-	-	-	-	-	-	-	-	-
CMV UL83		-	-	-	-	-	-	-	-	-	-	-	-	-	-	-	-	-	-	-	-	-	-	-	-	-	-	-	-	-	-	-	-	-	-	-	-	-	-	-	-	-	-	-	-	-	-	-	-
CNTF		-	-	-	-	-	-	-	-	-	-	-	-	-	-	-	-	-	-	-	-	-	+	-	+	-	-	-	-	-	-	-	-	-	-	-	-	-	-	-	-	-	-	-	-	-	-	-	-
CPA3	Mast cells	-	-	-	-	-	-	-	-	-	-	-	-	-	-	-	-	-	-	-	-	-	-	-	-	-	-	+	-	-	-	-	-	-	-	-	-	-	-	-	-	-	-	-	-	-	-	-	-
CPA4		-	-	-	-	-	-	-	-	-	-	-	-	-	+	-	-	-	-	-	-	-	-	-	-	-	-	-	-	-	-	-	-	-	-	-	-	-	-	-	-	-	-	-	-	-	-	-	-
CPT1C		-	-	-	-	-	-	-	-	-	-	-	-	-	-	+	-	-	-	-	-	-	-	-	-	-	-	-	-	-	-	-	-	-	-	-	-	+	-	-	-	-	-	-	-	-	-	-	-
CR2		-	-	-	-	-	+	-	+	-	-	-	-	-	-	-	-	-	-	-	-	-	-	-	-	-	-	-	-	-	-	-	-	-	-	-	-	-	-	-	-	-	-	-	-	-	-	-	-
CREB3L2		-	-	-	-	-	-	-	-	-	-	-	-	-	-	-	-	-	-	-	-	-	-	-	-	-	-	-	-	-	-	-	-	-	-	-	+	-	-	-	-	-	-	-	-	-	+	-	-
CREB5		-	-	-	-	-	-	-	-	-	-	-	-	-	-	-	-	-	-	-	-	-	-	-	-	-	-	-	-	-	-	-	-	-	-	-	+	-	-	-	-	-	-	-	-	-	+	-	-
CRLF1		-	-	-	-	-	-	-	-	-	-	-	-	-	-	-	-	-	-	-	-	-	+	-	-	-	-	-	-	-	-	-	-	-	+	-	-	-	-	-	-	-	-	-	-	-	-	-	-
CRLF2		-	-	-	-	-	-	-	-	-	-	-	-	-	-	-	-	-	-	-	-	-	-	+	+	-	-	-	-	-	-	-	-	-	-	-	-	-	-	-	-	-	-	-	-	-	-	-	-
CRTAM		-	-	-	-	-	-	-	-	-	-	-	-	-	-	-	-	-	-	-	-	-	-	-	-	-	-	-	-	-	-	-	+	-	-	-	-	-	-	-	-	-	-	-	-	-	-	-	-
CSF1		-	-	-	-	-	-	-	-	-	-	-	-	-	-	-	-	-	-	-	+	-	-	-	-	+	-	-	-	-	-	-	-	-	-	-	-	-	-	-	-	-	-	-	-	-	+	-	-
CSF1R		-	-	-	-	-	-	-	-	-	-	-	-	-	-	-	-	-	-	-	-	-	-	-	-	+	-	-	-	-	-	-	-	-	-	-	-	-	-	-	-	-	-	-	-	-	-	-	-
CSF2		-	-	-	-	-	-	-	-	-	-	-	+	-	-	-	-	-	-	-	+	+	-	-	+	-	-	-	-	-	-	-	-	-	+	-	-	-	-	-	-	-	-	+	-	-	+	-	-
CSF3		-	-	-	-	-	-	-	-	-	-	-	-	-	-	-	-	-	-	-	+	-	-	-	+	-	-	-	-	-	-	-	-	-	-	-	-	-	-	-	-	-	-	-	-	-	-	-	-
CSF3R	Neutrophils	-	-	-	-	-	-	-	-	-	-	-	-	-	-	-	-	-	-	-	-	-	-	-	+	-	-	-	-	-	-	-	-	-	-	-	-	-	-	-	-	-	-	-	-	-	-	-	-
CSH2/GH2		-	-	-	-	-	-	-	-	-	-	-	-	-	-	-	-	-	-	-	-	-	-	-	+	-	-	-	-	-	-	-	-	-	-	-	+	-	-	-	-	-	-	-	-	-	-	-	-
CTBP2		-	-	-	-	-	-	-	-	-	-	-	-	-	-	-	-	-	-	-	-	-	-	-	-	-	-	-	-	-	-	-	-	+	-	-	-	-	-	-	-	-	-	-	-	-	-	-	-
CTF1		-	-	-	-	-	-	-	-	-	-	-	-	-	-	-	-	-	-	-	-	-	+	-	+	-	-	-	-	-	-	-	-	-	-	-	-	-	-	-	-	-	-	-	-	-	-	-	-
CTLA4		-	-	-	-	-	-	-	-	-	-	+	-	-	-	-	-	-	-	-	-	-	-	-	-	-	-	-	-	-	-	+	-	-	-	-	-	-	-	-	+	+	-	+	-	-	-	-	-
CTSW	Cytotoxic cells	-	-	-	-	-	-	-	-	-	-	-	+	-	-	-	-	-	-	-	-	-	-	-	-	-	-	-	-	-	-	-	-	-	-	-	-	-	-	-	-	-	-	-	-	-	-	-	-
CUL1		-	-	+	-	-	-	-	+	+	-	-	-	-	-	-	-	-	-	+	-	-	-	-	-	-	-	-	-	-	-	-	-	+	+	-	-	-	-	-	-	-	-	+	+	+	-	-	-
CXCL1/2/3		-	-	-	-	-	-	-	-	-	+	-	-	-	-	-	-	-	-	-	-	-	-	-	-	-	-	-	-	+	-	-	-	-	-	-	-	-	-	-	-	-	-	-	-	-	+	-	-
CXCL11		-	-	-	-	-	-	-	-	-	+	-	-	-	-	-	-	-	-	-	-	-	-	-	-	-	-	-	-	-	-	-	-	-	-	-	-	-	-	-	-	-	-	-	-	+	-	-	-
CXCL8		-	-	-	-	-	-	-	-	-	+	-	-	-	-	-	-	-	-	-	+	-	-	-	-	-	-	-	-	+	-	-	-	-	+	-	-	-	-	+	-	-	-	-	-	+	-	-	-
CXCL9		-	-	-	-	-	-	-	-	-	+	-	-	-	-	-	-	-	-	-	-	-	-	-	-	-	-	-	-	-	-	-	-	-	-	-	-	-	-	-	-	-	-	-	-	+	-	-	-
CXCR3		-	-	-	-	-	+	-	-	-	+	-	-	-	-	-	-	-	-	-	-	-	-	-	-	-	-	-	-	-	-	-	-	-	-	-	-	-	-	-	-	-	-	-	-	-	-	-	-
CXCR6		-	-	-	-	-	-	-	-	-	+	-	-	-	-	-	-	-	-	-	-	-	-	-	-	-	-	-	-	-	-	-	-	-	-	-	-	-	-	-	-	-	-	-	-	-	-	-	-
CYLD		-	-	-	-	-	-	-	-	-	-	-	-	-	-	-	-	-	-	-	-	-	-	-	-	-	-	-	-	+	-	-	-	-	-	-	-	-	-	-	-	-	-	-	-	-	+	-	-
CYP26A1		-	-	-	-	-	-	-	-	-	-	-	-	-	-	-	-	-	-	-	-	-	-	-	-	-	-	-	-	-	-	-	-	-	-	-	-	-	+	-	-	-	-	-	-	-	-	-	-
CYP26C1		-	-	-	-	-	-	-	-	-	-	-	-	-	-	-	-	-	-	-	-	-	-	-	-	-	-	-	-	-	-	-	-	-	-	-	-	-	+	-	-	-	-	-	-	-	-	-	-
CYP7A1		-	-	-	-	-	-	-	-	-	-	-	-	-	-	-	-	-	-	-	-	-	-	-	-	-	-	-	-	-	-	-	-	-	-	-	-	+	-	-	-	-	-	-	-	-	-	-	-
CYP8B1		-	-	-	-	-	-	-	-	-	-	-	-	-	-	-	-	-	-	-	-	-	-	-	-	-	-	-	-	-	-	-	-	-	-	-	-	+	-	-	-	-	-	-	-	-	-	-	-
DAPP1		-	-	-	-	-	-	-	+	-	-	-	-	-	-	-	-	-	-	-	-	-	-	-	-	-	-	-	-	-	-	-	-	-	-	-	-	-	-	-	-	-	-	-	-	-	-	-	-
DCN		-	-	-	-	-	-	-	-	-	-	-	-	-	-	-	-	-	-	-	-	-	-	-	-	-	-	-	-	-	-	-	-	-	-	-	-	-	-	-	-	-	-	-	+	-	-	-	-
DCTN6		-	-	+	-	-	-	-	-	-	-	-	-	-	-	-	-	-	-	-	-	-	-	-	-	-	-	-	-	-	-	-	-	-	-	-	-	-	-	-	-	-	-	-	-	-	-	-	-
DGKA		-	+	-	-	-	-	-	-	-	-	-	-	-	-	-	-	-	-	-	-	-	-	-	-	-	-	-	-	-	-	-	-	-	-	-	-	-	-	-	-	+	-	-	-	-	-	-	-
DGKZ		-	-	-	-	-	-	-	-	-	-	-	-	-	-	-	-	-	-	-	-	-	-	-	-	-	-	-	-	-	-	-	-	-	-	-	-	-	-	-	-	+	-	-	-	-	-	-	-
DHRS3		-	-	-	-	-	-	-	-	-	-	-	-	-	-	-	-	-	-	-	-	-	-	-	-	-	-	-	-	-	-	-	-	-	-	-	-	-	+	-	-	-	-	-	-	-	-	-	-
DLD		-	-	-	-	-	-	-	-	-	-	-	-	-	-	-	-	+	-	-	-	-	-	-	-	-	-	-	-	-	-	-	-	-	-	-	-	-	+	-	-	-	-	-	-	-	-	-	-
DLL3		-	-	-	-	-	-	-	-	-	-	-	-	-	-	-	-	-	-	-	-	-	-	-	-	-	-	-	-	-	-	-	-	+	-	-	-	-	-	-	-	-	-	-	-	-	-	-	-
DLL4		-	-	-	-	-	-	-	-	-	-	-	-	-	-	-	-	-	-	-	-	-	-	-	-	-	-	-	-	-	-	-	-	+	-	-	-	-	-	-	-	-	-	-	-	-	-	-	-
DNM1L		-	-	-	-	-	-	-	-	-	-	-	-	-	-	-	-	-	-	-	-	-	-	-	-	-	-	-	-	-	-	-	-	-	-	-	-	-	-	-	-	-	-	-	-	-	+	-	-
DNMT3A		-	-	-	-	-	-	-	-	-	-	-	-	-	+	-	-	-	+	-	-	-	-	-	-	-	-	-	-	-	-	-	-	-	-	-	-	-	-	-	-	-	-	-	-	-	-	-	-
DNMT3L		-	-	-	-	-	-	-	-	-	-	-	-	-	+	-	-	-	-	-	-	-	-	-	-	-	-	-	-	-	-	-	-	-	-	-	-	-	-	-	-	-	-	-	-	-	-	-	-
DRAP1		-	-	-	-	-	-	-	-	-	-	-	-	-	-	-	-	-	-	-	-	-	-	-	-	-	-	-	-	-	-	-	-	-	-	-	-	-	-	-	-	-	-	-	+	-	-	-	-
DTX4		-	-	-	-	-	-	-	-	-	-	-	-	-	-	-	-	-	-	-	-	-	-	-	-	-	-	-	-	-	-	-	-	+	-	-	-	-	-	-	-	-	-	-	-	-	-	-	-
DUSP1		-	-	-	-	-	-	-	-	-	-	-	-	-	-	-	-	-	-	-	-	-	-	-	-	+	-	-	-	-	-	-	-	-	-	-	-	-	-	-	-	-	-	-	-	-	-	-	-
DUSP9		-	-	-	-	-	-	-	-	-	-	-	-	-	-	-	-	-	-	-	-	-	-	-	-	+	-	-	-	-	-	-	-	-	-	-	-	-	-	-	-	-	-	-	-	-	-	-	-
DVL1		-	-	-	-	-	-	-	-	-	-	-	-	-	-	-	-	-	-	-	-	-	-	-	-	-	+	-	-	-	-	-	-	+	-	-	-	-	-	-	-	-	-	-	-	-	-	-	-
DYDC1		-	-	-	-	-	-	-	-	-	-	-	-	-	+	-	-	-	-	-	-	-	-	-	-	-	-	-	-	-	-	-	-	-	-	-	-	-	-	-	-	-	-	-	-	-	-	-	-
E2F1		-	-	-	-	-	-	-	-	+	-	-	-	-	-	-	-	-	+	-	-	-	-	-	-	-	-	-	-	-	-	-	-	+	-	-	-	-	-	+	-	-	-	-	-	-	-	-	-
E2F2		-	-	-	-	-	-	-	-	+	-	-	-	-	-	-	-	-	-	-	-	-	-	-	-	-	-	-	-	-	-	-	-	-	-	-	-	-	-	+	-	-	-	-	-	-	-	-	-
E2F5		-	-	-	-	-	-	-	-	+	-	-	-	-	-	-	-	-	-	-	-	-	-	-	-	-	-	-	-	-	-	-	-	-	-	-	-	-	-	+	-	-	-	-	+	-	-	-	-
EBV LMP2		-	-	-	-	-	-	-	-	-	-	-	-	-	-	-	-	-	-	-	-	-	-	-	-	-	-	-	-	-	-	-	-	-	-	-	-	-	-	-	-	-	-	-	-	-	-	-	-
ECHS1		-	-	-	-	-	-	-	-	-	-	-	-	-	-	+	-	-	-	-	-	-	-	-	-	-	-	-	-	-	-	-	-	-	-	-	-	-	-	-	-	-	-	-	-	-	-	-	-
EFNA1		-	-	-	-	-	-	-	-	-	-	-	-	-	-	-	-	-	-	-	-	-	-	-	-	+	-	-	-	-	-	-	-	-	-	-	+	-	-	-	-	-	-	-	-	-	-	-	-
EGF		-	-	-	-	-	-	-	-	-	-	-	-	-	-	-	-	-	+	-	-	-	-	-	-	+	-	-	-	-	-	-	-	-	-	-	-	-	-	-	-	-	-	-	-	-	-	-	-
EGFR		-	-	-	-	-	-	-	-	-	-	-	-	-	-	-	-	-	+	-	-	-	-	-	-	+	-	-	-	-	-	-	-	-	-	-	-	-	-	-	-	-	-	-	-	-	-	-	-
EHHADH		-	-	-	-	-	-	-	-	-	-	-	-	-	-	+	-	-	-	-	-	-	-	-	-	-	-	-	-	-	-	-	-	-	-	-	-	+	-	-	-	-	-	-	-	-	-	-	-
EIF4B		-	-	-	-	-	-	-	-	-	-	-	-	-	-	-	-	-	-	-	-	-	-	-	-	-	+	-	-	-	-	-	-	-	-	-	+	-	-	-	-	-	-	-	-	-	-	-	-
ELOVL2		-	-	-	-	-	-	-	-	-	-	-	-	-	-	+	-	-	-	-	-	-	-	-	-	-	-	-	-	-	-	-	-	-	-	-	-	-	-	-	-	-	-	-	-	-	-	-	-
ELOVL3		-	-	-	-	-	-	-	-	-	-	-	-	-	-	+	-	-	-	-	-	-	-	-	-	-	-	-	-	-	-	-	-	-	-	-	-	-	-	-	-	-	-	-	-	-	-	-	-
ELOVL4		-	-	-	-	-	-	-	-	-	-	-	-	-	-	+	-	-	-	-	-	-	-	-	-	-	-	-	-	-	-	-	-	-	-	-	-	-	-	-	-	-	-	-	-	-	-	-	-
ELOVL7		-	-	-	-	-	-	-	-	-	-	-	-	-	-	+	-	-	-	-	-	-	-	-	-	-	-	-	-	-	-	-	-	-	-	-	-	-	-	-	-	-	-	-	-	-	-	-	-
ENTPD1		-	-	-	-	-	-	-	-	-	-	-	-	-	-	-	-	-	-	-	-	-	-	-	-	-	-	+	-	-	-	-	-	-	-	-	-	-	-	-	-	-	-	-	-	-	-	-	-
ENTPD2		-	-	-	-	-	-	-	-	-	-	-	-	-	-	-	-	-	-	-	-	-	-	-	-	-	-	+	-	-	-	-	-	-	-	-	-	-	-	-	-	-	-	-	-	-	-	-	-
EOMES	Exhausted CD8	-	-	-	-	-	-	-	-	-	-	-	-	-	-	-	-	-	-	-	-	-	-	-	-	-	-	-	-	-	-	-	-	-	-	-	-	-	-	-	-	+	-	-	-	-	-	-	-
EYA1		-	-	-	-	-	-	-	-	-	-	-	-	-	+	-	-	-	-	-	-	-	-	-	-	-	-	-	-	-	-	-	-	-	-	-	-	-	-	-	-	-	-	-	-	-	-	-	-
EYA4		-	-	-	-	-	-	-	-	-	-	-	-	-	+	-	-	-	-	-	-	-	-	-	-	-	-	-	-	-	-	-	-	-	-	-	-	-	-	-	-	-	-	-	-	-	-	-	-
FABP1		-	-	-	-	-	-	-	-	-	-	-	-	-	-	-	-	-	+	-	-	-	-	-	-	-	-	-	-	-	-	-	-	-	-	-	-	+	-	-	-	-	-	-	-	-	-	-	-
FABP4		-	-	-	-	-	-	-	-	-	-	-	-	-	-	-	-	-	-	-	-	-	-	-	-	-	-	-	-	-	-	-	-	-	-	-	-	+	-	-	-	-	-	-	-	-	-	-	-
FADD		-	-	-	-	+	-	-	-	-	-	-	-	-	-	-	-	-	-	-	-	-	-	-	-	-	-	-	-	-	-	-	-	-	-	-	-	-	-	-	-	-	-	-	-	+	+	-	-
FAM30A	B-cells	-	-	-	-	-	-	-	-	-	-	-	-	-	-	-	-	-	-	-	-	-	-	-	-	-	-	-	-	-	-	-	-	-	-	-	-	-	-	-	-	-	-	-	-	-	-	-	-
FASLG		-	+	-	-	+	-	-	-	-	-	-	+	-	-	-	-	-	-	-	-	-	-	-	-	-	-	-	-	-	-	+	-	-	+	-	-	-	-	-	-	+	-	-	-	-	-	-	-
FBLL1		-	-	-	-	-	-	-	-	-	-	-	-	-	+	-	-	-	-	-	-	-	-	-	-	-	-	-	-	-	-	-	-	-	-	-	-	-	-	-	-	-	-	-	-	-	-	-	-
FBP2		-	-	-	-	-	-	-	-	-	-	-	-	-	-	-	-	+	-	-	-	-	-	-	-	-	-	-	-	-	-	-	-	-	-	-	-	-	-	-	-	-	-	-	-	-	-	-	-
FBXW4		-	-	+	-	-	-	-	-	-	-	-	-	-	-	-	-	-	-	-	-	-	-	-	-	-	-	-	-	-	-	-	-	-	-	-	-	-	-	-	-	-	-	-	-	-	-	-	-
FCAR	Neutrophils	-	-	-	-	-	-	-	-	-	-	-	-	-	-	-	-	-	-	-	-	-	-	-	-	-	-	-	-	-	-	-	-	-	-	-	-	-	-	-	-	-	-	-	-	-	-	-	-
FCER1G		-	-	-	-	-	-	-	-	-	-	-	+	-	-	-	-	-	-	-	-	-	-	-	-	-	-	-	-	-	-	-	+	-	-	-	-	-	-	-	-	-	-	-	-	-	-	-	-
FCER2		-	-	-	-	-	-	-	-	-	-	-	-	-	-	-	-	-	-	-	+	-	-	-	-	-	-	-	-	-	-	-	-	+	+	-	-	-	-	-	-	-	-	-	-	-	-	-	-
FCGR1A/B		-	-	+	-	-	-	-	-	-	-	-	-	-	-	-	-	-	-	-	-	-	-	-	-	-	-	-	-	-	-	-	-	-	-	-	-	-	-	-	-	-	-	-	-	-	-	-	+
FCGR2B		-	-	-	-	-	+	-	+	-	-	-	-	-	-	-	-	-	-	-	-	-	-	-	-	-	-	-	-	-	-	-	-	-	-	-	-	-	-	-	-	-	-	-	-	-	-	-	-
FCGR3A/B	Neutrophils	-	-	-	-	-	-	-	-	-	-	-	+	-	-	-	-	-	-	-	-	-	-	-	-	-	-	-	-	-	-	-	-	-	-	-	-	-	-	-	-	-	-	-	-	-	-	-	-
FCRL2	B-cells	-	-	-	-	-	-	-	-	-	-	-	-	-	-	-	-	-	-	-	-	-	-	-	-	-	-	-	-	-	-	-	-	-	-	-	-	-	-	-	-	-	-	-	-	-	-	-	-
FCRL4		-	-	-	-	-	+	-	-	-	-	-	-	-	-	-	-	-	-	-	-	-	-	-	-	-	-	-	-	-	-	-	-	-	-	-	-	-	-	-	-	-	-	-	-	-	-	-	-
FGA		-	-	-	-	-	-	-	-	-	-	-	-	-	-	-	-	-	-	-	-	-	-	-	-	-	-	-	-	-	-	-	-	-	-	-	-	-	-	-	-	-	-	-	-	+	-	-	-
FGF10		-	-	-	-	-	-	-	-	-	-	-	-	-	-	-	-	-	-	-	-	-	-	-	-	+	-	-	-	-	-	-	-	-	-	-	-	-	-	-	-	-	-	-	-	-	-	-	-
FGF18		-	-	-	-	-	-	-	-	-	-	-	-	-	-	-	-	-	-	-	-	-	-	-	-	+	-	-	-	-	-	-	-	-	-	-	-	-	-	-	-	-	-	-	-	-	-	-	-
FGF19		-	-	-	-	-	-	-	-	-	-	-	-	-	-	-	-	-	-	-	-	-	-	-	-	+	-	-	-	-	-	-	-	-	-	-	-	-	-	-	-	-	-	-	-	-	-	-	-
FGF2		-	-	-	-	-	-	-	-	-	-	-	-	-	-	-	-	-	-	-	-	-	-	-	-	+	-	-	-	-	-	-	-	-	+	-	-	-	-	-	-	-	-	-	-	-	-	-	-
FGF22		-	-	-	-	-	-	-	-	-	-	-	-	-	-	-	-	-	-	-	-	-	-	-	-	+	-	-	-	-	-	-	-	-	-	-	-	-	-	-	-	-	-	-	-	-	-	-	-
FOS		-	-	-	+	-	-	-	-	-	-	-	-	-	-	-	-	-	-	-	-	-	-	-	-	-	-	-	-	-	-	-	-	-	-	-	-	-	-	-	-	-	-	-	-	-	-	-	-
FOXO1		-	-	-	-	-	-	-	-	-	-	-	-	-	-	-	-	-	-	-	-	-	-	-	-	-	-	-	-	-	-	-	-	-	+	-	-	-	-	+	-	-	-	-	-	-	-	-	-
FOXO3		-	-	-	-	-	-	-	-	-	-	-	-	-	-	-	-	-	+	-	-	-	-	-	-	-	-	-	-	-	-	-	-	-	+	-	+	-	-	+	-	-	-	-	-	-	-	-	-
FOXP3	Treg	-	-	-	-	-	-	-	-	-	-	-	-	-	+	-	-	-	-	-	-	-	-	-	-	-	-	-	-	-	-	-	-	-	-	-	-	-	-	-	-	-	-	-	-	-	-	-	-
FPR1	Neutrophils	-	-	-	-	-	-	-	-	-	-	-	-	-	-	-	-	-	-	-	+	-	-	-	-	-	-	-	-	-	-	-	-	-	-	-	-	-	-	-	-	-	-	-	-	-	-	-	-
FUT4		-	-	-	-	-	-	-	-	-	-	-	-	-	-	-	-	-	-	-	-	-	-	-	-	-	-	+	-	-	-	-	-	-	-	-	-	-	-	-	-	-	-	-	-	-	-	-	-
FYN		-	-	-	-	-	-	-	+	-	-	+	+	+	-	-	-	-	-	-	-	-	-	-	-	-	-	-	-	-	-	-	-	-	+	-	-	-	-	-	-	-	-	+	-	-	-	-	-
FZD2		-	-	-	-	-	-	-	-	-	-	-	-	-	-	-	-	-	-	-	-	-	-	-	-	-	+	-	-	-	-	-	-	-	-	-	-	-	-	-	-	-	-	-	-	-	-	-	-
FZD7		-	-	-	-	-	-	-	-	-	-	-	-	-	-	-	-	-	-	-	-	-	-	-	-	-	+	-	-	-	-	-	-	-	-	-	-	-	-	-	-	-	-	-	-	-	-	-	-
G6PD		+	-	-	-	-	-	-	-	-	-	-	-	-	-	-	-	-	-	-	-	-	-	-	-	-	-	-	-	-	-	-	-	-	-	-	-	-	-	-	-	-	-	-	-	-	-	-	-
GADD45A		-	-	-	-	-	-	-	-	+	-	-	-	-	-	-	-	-	-	-	-	-	-	-	-	+	-	-	-	+	-	-	-	-	-	-	-	-	-	+	-	-	-	-	-	-	-	-	-
GAPDHS		-	-	-	-	-	-	-	-	-	-	-	-	-	-	-	-	+	-	-	-	-	-	-	-	-	-	-	-	-	-	-	-	-	-	-	-	-	-	-	-	-	-	-	-	-	-	-	-
GATA3		-	-	-	-	-	-	-	-	-	-	-	-	-	+	-	-	-	-	-	-	-	-	-	-	-	-	-	-	-	-	-	-	-	+	-	-	-	-	-	-	-	-	-	-	-	-	-	-
GATA6		-	-	-	-	-	-	-	-	-	-	-	-	-	-	-	-	-	+	-	-	-	-	-	-	-	-	-	-	-	-	-	-	-	-	-	-	-	-	-	-	-	-	-	-	-	-	-	-
GBP2		-	-	-	-	-	-	-	-	-	-	-	-	-	-	-	-	-	-	-	-	-	-	-	-	-	-	-	-	-	-	-	-	-	-	-	-	-	-	-	-	-	-	-	-	-	-	+	+
GCKR		-	-	-	-	-	-	-	-	-	-	-	-	-	-	-	-	+	-	-	-	-	-	-	-	-	-	-	-	-	-	-	-	-	-	-	-	-	-	-	-	-	-	-	-	-	-	-	-
GDF6		-	-	-	-	-	-	-	-	-	-	-	-	-	-	-	-	-	-	-	-	-	-	-	-	-	-	-	-	-	-	-	-	-	-	-	-	-	-	-	-	-	-	-	+	-	-	-	-
GHR		-	-	-	-	-	-	-	-	-	-	-	-	-	-	-	-	-	-	-	-	-	-	-	+	-	-	-	-	-	-	-	-	-	-	-	+	-	-	-	-	-	-	-	-	-	-	-	-
GK		-	-	-	-	-	-	-	-	-	-	-	-	-	-	-	-	-	-	-	-	-	-	-	-	-	-	-	-	-	-	-	-	-	-	-	-	+	-	-	-	-	-	-	-	-	-	-	-
GLS		-	-	-	-	-	-	-	-	-	-	-	-	-	-	-	+	-	-	-	-	-	-	-	-	-	-	-	-	-	-	-	-	-	-	-	-	-	-	-	-	-	-	-	-	-	-	-	-
GLS2		-	-	-	-	-	-	-	-	-	-	-	-	-	-	-	+	-	-	-	-	-	-	-	-	-	-	-	-	-	-	-	-	-	-	-	-	-	-	-	-	-	-	-	-	-	-	-	-
GLUD1/2		-	-	-	-	-	-	-	-	-	-	-	-	-	-	-	+	-	-	-	-	-	-	-	-	-	-	-	-	-	-	-	-	-	-	-	-	-	-	-	-	-	-	-	-	-	-	-	-
GNG12		-	-	-	-	-	-	-	-	-	-	-	-	-	-	-	-	-	-	-	-	-	-	-	-	+	-	-	-	-	-	-	-	-	-	-	+	-	-	-	-	-	-	-	-	-	-	-	-
GNLY	Cytotoxic cells	-	-	-	-	-	-	-	-	-	-	-	+	-	-	-	-	-	-	-	-	-	-	-	-	-	-	-	-	-	-	-	-	-	-	-	-	-	-	-	-	-	-	-	-	-	-	-	-
GOT2		-	-	-	-	-	-	-	-	-	-	-	-	-	-	-	+	-	-	-	-	-	-	-	-	-	-	-	-	-	-	-	-	-	-	-	-	-	-	-	-	-	-	-	-	-	-	-	-
GRAP2		-	-	-	-	-	-	-	-	-	-	-	-	+	-	-	-	-	-	-	-	-	-	-	-	-	-	-	-	-	-	-	-	-	-	-	-	-	-	-	-	-	-	+	-	-	-	-	-
GRB10		-	-	-	-	-	-	-	-	-	-	-	-	-	-	-	-	-	-	-	-	-	-	-	-	-	+	-	-	-	-	-	-	-	-	-	-	-	-	-	-	-	-	-	-	-	-	-	-
GRB2		-	-	-	-	-	-	-	+	-	-	-	+	-	-	-	-	-	-	-	-	+	-	-	+	+	+	-	-	-	-	-	-	-	-	-	+	-	-	-	-	-	-	+	-	-	-	-	-
GREM2		-	-	-	-	-	-	-	-	-	-	-	-	-	-	-	-	-	-	-	-	-	-	-	-	-	-	-	-	-	-	-	-	-	-	-	-	-	-	-	-	-	-	-	+	-	-	-	-
GSK3B		-	-	-	-	-	-	-	+	+	-	-	-	-	+	-	-	-	-	-	-	-	-	-	-	-	+	-	-	-	-	-	-	-	-	-	+	-	-	-	-	-	-	+	-	-	-	-	-
GYS2		-	-	-	-	-	-	-	-	-	-	-	-	-	-	-	-	-	-	-	-	-	-	-	-	-	-	-	-	-	-	-	-	-	-	-	+	-	-	-	-	-	-	-	-	-	-	-	-
GZMA	Cytotoxic cells	-	-	-	-	-	-	-	-	-	-	-	+	-	-	-	-	-	-	-	-	-	-	-	-	-	-	-	-	-	-	-	-	-	-	-	-	-	-	-	-	-	-	-	-	-	-	-	-
GZMB	Cytotoxic cells	-	-	-	-	-	-	-	-	-	-	-	+	-	-	-	-	-	-	-	-	-	-	-	-	-	-	-	-	-	-	-	-	+	-	-	-	-	-	-	-	-	-	-	-	-	-	-	-
GZMH	Cytotoxic cells	-	-	-	-	-	-	-	-	-	-	-	+	-	-	-	-	-	-	-	-	-	-	-	-	-	-	-	-	-	-	-	-	-	-	-	-	-	-	-	-	-	-	-	-	-	-	-	-
GZMK		-	-	-	-	-	-	-	-	-	-	-	+	-	-	-	-	-	-	-	-	-	-	-	-	-	-	-	-	-	-	-	-	-	-	-	-	-	-	-	-	-	-	-	-	-	-	-	-
GZMM		-	-	-	-	-	-	-	-	-	-	-	+	-	-	-	-	-	-	-	-	-	-	-	-	-	-	-	-	-	-	-	-	-	-	-	-	-	-	-	-	-	-	-	-	-	-	-	-
HADHB		-	-	-	-	-	-	-	-	-	-	-	-	-	-	+	-	-	-	-	-	-	-	-	-	-	-	-	-	-	-	-	-	-	-	-	-	-	-	-	-	-	-	-	-	-	-	-	-
HAVCR2		-	-	-	-	-	-	-	-	-	-	-	-	-	-	-	-	-	-	-	-	+	-	-	-	-	-	-	-	-	+	+	-	-	-	-	-	-	-	-	+	+	-	-	-	-	-	-	-
HCST		-	-	-	-	-	-	-	-	-	-	-	+	-	-	-	-	-	-	-	-	-	-	-	-	-	-	-	-	-	-	-	+	-	-	-	-	-	-	-	-	-	-	-	-	-	-	-	-
HDAC7		-	-	-	-	-	-	-	-	-	-	-	-	-	+	-	-	-	-	-	-	-	-	-	-	-	-	-	-	-	-	-	-	+	-	-	-	-	-	-	-	-	-	-	-	-	-	-	-
HDAC9		-	-	-	-	-	-	-	-	-	-	-	-	-	+	-	-	-	-	-	-	-	-	-	-	-	-	-	-	-	-	-	-	+	-	-	-	-	-	-	-	-	-	-	-	-	-	-	-
HDC	Mast cells	-	-	-	-	-	-	-	-	-	-	-	-	-	-	-	-	-	-	-	-	-	-	-	-	-	-	-	-	-	-	-	-	-	-	-	-	-	-	-	-	-	-	-	-	-	-	-	-
HEY1		-	-	-	-	-	-	-	-	-	-	-	-	-	-	-	-	-	-	-	-	-	-	-	-	-	-	-	-	-	-	-	-	+	-	-	-	-	-	-	-	-	-	-	-	-	-	-	-
HEY2		-	-	-	-	-	-	-	-	-	-	-	-	-	-	-	-	-	-	-	-	-	-	-	-	-	-	-	-	-	-	-	-	+	-	-	-	-	-	-	-	-	-	-	-	-	-	-	-
HGF		-	-	-	-	-	-	-	-	-	-	-	-	-	-	-	-	-	-	-	-	-	-	+	-	+	-	-	-	-	-	-	-	-	+	-	+	-	-	-	-	-	-	-	-	-	-	-	-
HIPK1		-	-	-	-	-	-	-	-	-	-	-	-	-	-	-	-	-	-	-	-	-	-	-	-	-	-	-	-	-	-	-	-	-	-	-	-	-	-	+	-	-	-	-	-	-	-	-	-
HLA-DPA1		-	-	+	-	-	-	-	-	-	-	-	-	-	-	-	-	-	-	-	-	-	-	-	-	-	-	-	-	-	-	-	-	-	-	+	-	-	-	-	-	-	-	-	-	-	-	-	-
HLA-DPB1		-	-	+	-	-	-	-	-	-	-	-	-	-	-	-	-	-	-	-	-	-	-	-	-	-	-	-	-	-	-	-	-	-	-	+	-	-	-	-	-	-	-	-	-	-	-	-	-
HLA-DQA1		-	-	+	-	-	-	-	-	-	-	-	-	-	-	-	-	-	-	-	-	-	-	-	-	-	-	-	-	-	-	-	-	-	-	+	-	-	-	-	-	-	-	-	-	-	-	-	-
HLA-DQA2		-	-	+	-	-	-	-	-	-	-	-	-	-	-	-	-	-	-	-	-	-	-	-	-	-	-	-	-	-	-	-	-	-	-	+	-	-	-	-	-	-	-	-	-	-	-	-	-
HLA-DQB1		-	-	+	-	-	-	-	-	-	-	-	-	-	-	-	-	-	-	-	-	-	-	-	-	-	-	-	-	-	-	-	-	-	-	+	-	-	-	-	-	-	-	-	-	-	-	-	-
HLA-DQB2		-	-	+	-	-	-	-	-	-	-	-	-	-	-	-	-	-	-	-	-	-	-	-	-	-	-	-	-	-	-	-	-	-	-	+	-	-	-	-	-	-	-	-	-	-	-	-	-
HLA-DRA		-	-	+	-	-	-	-	-	-	-	-	-	-	-	-	-	-	-	-	-	-	-	-	-	-	-	-	-	-	-	-	-	-	-	+	-	-	-	-	-	-	-	-	-	-	-	-	-
HLA-DRB1/3		-	-	+	-	-	-	-	-	-	-	-	-	-	-	-	-	-	-	-	-	-	-	-	-	-	-	-	-	-	-	-	-	-	-	+	-	-	-	-	-	-	-	+	-	-	-	-	+
HLA-E		-	-	+	-	-	-	-	-	-	-	-	-	+	-	-	-	-	-	-	-	-	-	-	-	-	-	-	-	-	+	-	-	-	-	-	-	-	-	+	-	-	-	-	-	-	-	+	-
HMGB1		-	-	-	-	-	-	-	-	-	-	-	-	-	-	-	-	-	-	+	-	-	-	-	-	-	-	-	-	-	-	-	-	-	-	-	-	-	-	-	-	-	-	-	-	+	-	-	-
HNF1A		-	-	-	-	-	-	-	-	-	-	-	-	-	+	-	-	-	-	-	-	-	-	-	-	-	-	-	-	-	-	-	-	-	-	-	-	-	-	-	-	-	-	-	-	-	-	-	-
HRAS		-	-	-	-	-	-	-	-	-	-	-	-	-	-	-	-	-	-	-	-	-	-	-	-	+	-	-	-	-	-	-	-	-	-	-	-	-	-	-	-	-	-	-	-	-	-	-	-
HSD11B1	DC	-	-	-	-	-	-	-	-	-	-	-	-	-	-	-	-	-	-	-	-	-	-	-	-	-	-	-	-	-	-	-	-	-	-	-	-	-	-	-	-	-	-	-	-	-	-	-	-
ICAM1		-	-	-	-	-	-	-	-	-	-	-	+	-	-	-	-	-	+	-	+	-	-	-	-	-	-	-	-	+	-	-	-	-	+	-	-	-	-	-	-	-	-	-	-	-	+	-	+
ICOS		-	-	-	-	-	-	-	-	-	-	-	-	-	-	-	-	-	-	-	-	-	-	-	-	-	-	-	-	-	-	-	-	-	-	-	-	-	-	-	+	-	-	+	-	-	-	-	-
ICOSLG		-	-	-	-	-	-	-	-	-	-	-	-	-	-	-	-	-	-	-	-	-	-	-	-	-	-	-	-	-	-	-	-	-	-	-	-	-	-	-	+	-	-	-	-	-	-	-	-
ID2		-	-	-	-	-	-	-	-	-	-	-	-	-	-	-	-	-	-	-	-	-	-	-	-	-	-	-	-	-	+	-	-	-	-	-	-	-	-	-	-	-	-	-	+	-	-	-	-
IDO1		-	-	-	-	-	-	-	-	-	-	-	-	-	-	-	-	-	-	-	-	-	-	-	-	-	-	+	-	-	-	-	-	-	-	-	-	-	-	-	-	-	-	-	-	-	-	-	-
IDO2		-	-	-	-	-	-	-	-	-	-	-	-	-	-	-	-	-	-	-	-	-	-	-	-	-	-	+	-	-	-	-	-	-	-	-	-	-	-	-	-	-	-	-	-	-	-	-	-
IFIT1		-	-	-	-	-	-	-	-	-	-	-	-	-	-	-	-	-	-	-	-	-	-	-	-	-	-	-	-	-	-	-	-	-	-	-	-	-	-	-	-	-	-	-	-	-	-	+	-
IFIT3		-	-	-	-	-	-	-	-	-	-	-	-	-	-	-	-	-	-	-	-	-	-	-	-	-	-	-	-	-	-	-	-	-	-	-	-	-	-	-	-	-	-	-	-	-	-	+	-
IFNA1/13		-	-	-	-	-	-	-	-	-	-	-	+	-	-	-	-	-	-	-	-	-	-	-	+	-	-	-	-	-	-	-	-	-	-	-	+	-	-	-	-	-	-	-	-	+	-	-	-
IFNA4/7/10/17/21		-	-	-	-	-	-	-	-	-	-	-	+	-	-	-	-	-	-	-	-	-	-	-	+	-	-	-	-	-	+	-	-	-	-	-	+	-	-	-	-	-	-	-	-	+	-	+	-
IFNA5		-	-	-	-	-	-	-	-	-	-	-	+	-	-	-	-	-	-	-	-	-	-	-	+	-	-	-	-	-	+	-	-	-	-	-	-	-	-	-	-	-	-	-	-	-	-	+	-
IFNA6		-	-	-	-	-	-	-	-	-	-	-	+	-	-	-	-	-	-	-	-	-	-	-	+	-	-	-	-	-	+	-	-	-	-	-	-	-	-	-	-	-	-	-	-	-	-	+	-
IFNG		-	-	-	-	-	-	-	-	-	-	-	-	-	-	-	-	-	+	-	-	-	-	-	-	-	-	-	-	-	-	+	-	-	-	-	-	-	-	-	-	-	-	-	+	-	-	-	+
IFNK		-	-	-	-	-	-	-	-	-	-	-	-	-	-	-	-	-	-	-	-	-	-	-	+	-	-	-	-	-	+	-	-	-	-	-	-	-	-	-	-	-	-	-	-	-	-	-	-
IGHA1		-	-	-	-	-	-	-	+	-	-	-	-	-	-	-	-	-	-	-	-	-	-	-	-	-	-	-	-	-	-	-	-	-	-	-	-	-	-	-	-	-	-	-	-	-	-	-	-
IGHD		-	-	-	-	-	-	-	+	-	-	-	-	-	-	-	-	-	-	-	-	-	-	-	-	-	-	-	-	-	-	-	-	-	-	-	-	-	-	-	-	-	-	-	-	-	-	-	-
IGHG1		-	-	-	-	-	-	-	-	-	-	-	-	-	-	-	-	-	-	-	-	-	-	-	-	-	-	-	-	-	-	-	-	-	+	-	-	-	-	-	-	-	-	-	-	-	-	-	-
IGHG2		-	-	-	-	-	-	-	+	-	-	-	-	-	-	-	-	-	-	-	-	-	-	-	-	-	-	-	-	-	-	-	-	-	-	-	-	-	-	-	-	-	-	-	-	-	-	-	-
IGHG3		-	-	-	-	-	-	-	+	-	-	-	-	-	-	-	-	-	-	-	-	-	-	-	-	-	-	-	-	-	-	-	-	-	-	-	-	-	-	-	-	-	-	-	-	-	-	-	-
IGHG4		-	-	-	-	-	-	-	-	-	-	-	-	-	-	-	-	-	-	-	-	-	-	-	-	-	-	-	-	-	-	-	-	-	+	-	-	-	-	-	-	-	-	-	-	-	-	-	-
IGHM		-	-	-	-	-	-	-	+	-	-	-	-	-	-	-	-	-	-	-	-	-	-	-	-	-	-	-	-	-	-	-	-	-	-	-	-	-	-	-	-	-	-	-	-	-	-	-	-
IGHV4-59		-	-	-	-	-	-	-	+	-	-	-	-	-	-	-	-	-	-	-	-	-	-	-	-	-	-	-	-	-	-	-	-	-	-	-	-	-	-	-	-	-	-	-	-	-	-	-	-
IGKC		-	-	-	-	-	-	-	+	-	-	-	-	-	-	-	-	-	-	-	-	-	-	-	-	-	-	-	-	-	-	-	-	-	-	-	-	-	-	-	-	-	-	-	-	-	-	-	-
IGLC1		-	-	-	-	-	-	-	+	-	-	-	-	-	-	-	-	-	-	-	-	-	-	-	-	-	-	-	-	-	-	-	-	-	-	-	-	-	-	-	-	-	-	-	-	-	-	-	-
IKZF1		-	+	-	-	-	-	-	-	-	-	-	-	-	-	-	-	-	-	-	-	-	-	-	-	-	-	-	-	-	-	-	-	-	-	-	-	-	-	-	-	-	-	-	-	-	-	-	-
IL10		-	-	-	-	-	-	-	-	-	-	-	-	-	-	-	-	-	-	-	+	-	-	-	-	-	-	-	-	-	-	+	-	-	-	-	-	-	-	-	-	-	-	-	-	-	-	-	-
IL10RA		-	-	-	-	-	-	-	-	-	-	-	-	-	-	-	-	-	-	-	+	-	-	-	-	-	-	-	-	-	-	-	-	-	-	-	-	-	-	-	-	-	-	-	-	-	-	-	-
IL10RB		-	-	-	-	-	-	-	-	-	-	-	-	-	-	-	-	-	-	-	+	-	-	-	-	-	-	-	-	-	-	-	-	-	-	-	-	-	-	-	-	-	-	-	-	-	-	-	-
IL11		-	-	-	-	-	-	-	-	-	-	-	-	-	-	-	-	-	-	-	-	-	+	-	-	-	-	-	-	-	-	-	-	-	-	-	-	-	-	-	-	-	-	-	-	-	-	-	-
IL11RA		-	-	-	-	-	-	-	-	-	-	-	-	-	-	-	-	-	-	-	-	-	+	-	-	-	-	-	-	-	-	-	-	-	-	-	-	-	-	-	-	-	-	-	-	-	-	-	-
IL12A		-	-	-	-	-	-	-	-	-	-	-	-	-	-	-	-	-	-	-	+	-	-	-	-	-	-	-	-	-	+	-	-	-	-	-	-	-	-	-	-	-	-	-	-	+	-	-	-
IL12B		-	-	-	-	-	-	-	-	-	-	-	-	-	-	-	-	-	-	-	+	-	-	-	-	-	-	-	-	-	+	-	-	-	-	-	-	-	-	-	-	-	-	-	-	+	-	-	-
IL12RB1		-	-	-	-	-	-	-	-	-	-	-	-	-	-	-	-	-	-	-	-	-	-	-	-	-	-	-	-	-	-	-	-	-	+	-	-	-	-	-	-	-	-	-	-	-	-	-	-
IL13		-	-	-	-	-	-	-	-	-	-	-	-	-	-	-	-	-	-	+	-	-	-	-	-	-	-	-	-	-	-	-	-	-	-	-	-	-	-	-	-	-	-	-	-	-	-	-	-
IL13RA1		-	-	-	-	-	-	-	-	-	-	-	-	-	-	-	-	-	-	-	-	-	-	-	-	-	-	-	-	-	-	-	-	-	+	-	-	-	-	-	-	-	-	-	-	-	-	-	-
IL15		-	-	-	-	-	-	-	-	-	-	-	-	-	-	-	-	-	-	-	-	+	-	-	-	-	-	-	-	-	+	+	-	-	-	-	-	-	-	-	-	-	-	-	-	-	+	-	-
IL16		-	-	-	-	-	-	-	-	-	-	-	-	-	-	-	-	-	-	-	-	-	-	-	-	-	-	-	-	-	-	-	-	-	+	-	-	-	-	-	-	-	-	-	-	-	-	-	-
IL17A		-	-	-	-	-	-	-	-	-	-	-	-	-	-	-	-	-	-	-	-	-	-	-	-	-	-	-	-	-	-	-	-	-	+	-	-	-	-	-	-	-	-	-	-	-	-	-	-
IL18		-	-	-	-	-	-	-	-	-	-	-	-	-	-	-	-	-	-	+	+	-	-	-	-	-	-	-	-	-	+	-	-	-	-	-	-	-	-	-	-	-	-	-	-	-	-	-	-
IL1A		-	-	-	-	-	-	-	-	-	-	-	-	-	-	-	-	-	-	+	+	-	-	-	-	-	-	-	-	-	-	-	-	-	-	-	-	-	-	+	-	-	-	-	-	-	-	-	-
IL1B		-	-	-	-	-	-	-	-	-	-	-	-	-	-	-	-	-	-	+	-	-	-	-	-	-	-	-	-	-	-	-	-	-	-	-	-	-	-	-	-	-	-	-	-	-	-	-	-
IL1R1		-	-	-	-	-	-	-	-	-	-	-	-	-	-	-	-	-	-	+	+	-	-	-	-	-	-	-	-	+	-	-	-	-	-	-	-	-	-	-	-	-	-	-	-	-	-	-	-
IL1R2		-	-	-	-	-	-	-	-	-	-	-	-	-	-	-	-	-	-	+	+	-	-	-	-	-	-	-	-	-	-	-	-	-	-	-	-	-	-	-	-	-	-	-	-	-	-	-	-
IL1RAPL1		-	-	-	-	-	-	-	-	-	-	-	-	-	-	-	-	-	-	+	-	-	-	-	-	-	-	-	-	-	-	-	-	-	-	-	-	-	-	-	-	-	-	-	-	-	-	-	-
IL1RL1		-	-	-	-	-	-	-	-	-	-	-	-	-	-	-	-	-	-	+	-	-	-	-	-	-	-	-	-	-	-	-	-	-	-	-	-	-	-	-	-	-	-	-	-	-	-	-	-
IL1RL2		-	-	-	-	-	-	-	-	-	-	-	-	-	-	-	-	-	-	+	-	-	-	-	-	-	-	-	-	-	-	-	-	-	-	-	-	-	-	-	-	-	-	-	-	-	-	-	-
IL1RN		-	-	-	-	-	-	-	-	-	-	-	-	-	-	-	-	-	-	+	+	-	-	-	-	-	-	-	-	-	-	-	-	-	-	-	-	-	-	-	-	-	-	-	-	-	-	-	-
IL2		-	-	-	-	-	-	-	-	-	-	-	-	-	-	-	-	-	-	-	-	+	-	-	-	-	-	-	-	-	+	+	-	-	-	-	-	-	-	-	-	-	-	+	-	-	-	-	-
IL21		-	-	-	-	-	-	-	-	-	-	-	-	-	-	-	-	-	-	-	-	+	-	-	-	-	-	-	-	-	-	-	-	-	-	-	-	-	-	-	-	-	-	-	-	-	-	-	-
IL21R	NK CD56dim cells	-	-	-	-	-	-	-	-	-	-	-	-	-	-	-	-	-	-	-	-	+	-	-	-	-	-	-	-	-	+	-	-	-	-	-	-	-	-	-	-	-	-	-	-	-	-	-	-
IL24		-	-	-	-	-	-	-	-	-	-	-	-	-	-	-	-	-	-	-	-	-	-	-	-	-	-	-	-	-	-	-	-	-	+	-	-	-	-	-	-	-	-	-	-	-	-	-	-
IL27RA		-	-	-	-	-	-	-	-	-	-	-	-	-	-	-	-	-	-	-	-	-	-	-	-	-	-	-	-	-	-	-	-	-	+	-	-	-	-	-	-	-	-	-	-	-	-	-	-
IL2RA		-	-	-	-	-	-	-	-	-	-	-	-	-	-	-	-	-	-	-	-	+	-	-	-	-	-	-	-	-	-	-	-	-	-	-	-	-	-	-	-	-	-	-	-	-	-	-	-
IL3		-	-	-	-	-	-	-	-	-	-	-	-	-	-	-	-	-	-	-	-	+	-	-	-	-	-	-	-	-	-	-	-	-	-	-	-	-	-	-	-	-	-	-	-	-	-	-	-
IL31		-	-	-	-	-	-	-	-	-	-	-	-	-	-	-	-	-	-	-	-	-	+	-	-	-	-	-	-	-	-	-	-	-	-	-	-	-	-	-	-	-	-	-	-	-	-	-	-
IL31RA		-	-	-	-	-	-	-	-	-	-	-	-	-	-	-	-	-	-	-	-	-	+	-	-	-	-	-	-	-	-	-	-	-	-	-	-	-	-	-	-	-	-	-	-	-	-	-	-
IL36G		-	-	-	-	-	-	-	-	-	-	-	-	-	-	-	-	-	-	+	-	-	-	-	-	-	-	-	-	-	-	-	-	-	-	-	-	-	-	-	-	-	-	-	-	-	-	-	-
IL4		-	-	-	-	-	-	-	-	-	-	-	-	-	-	-	-	-	-	+	-	-	-	-	-	-	-	-	-	-	-	-	-	-	-	-	-	-	-	-	-	-	-	-	-	-	-	-	-
IL5		-	-	-	-	-	-	-	-	-	-	-	-	-	-	-	-	-	-	-	-	+	-	-	-	-	-	-	-	-	-	-	-	-	-	-	-	-	-	-	-	-	-	-	-	-	-	-	-
IL6R		-	-	-	-	-	-	-	-	-	-	-	-	-	-	-	-	-	+	-	-	-	+	-	-	-	-	-	-	-	-	-	-	-	-	-	-	-	-	-	-	-	-	-	-	-	-	-	-
IL6ST		-	-	-	-	-	-	-	-	-	-	-	-	-	-	-	-	-	-	-	-	-	+	-	-	-	-	-	-	-	-	-	-	-	-	-	-	-	-	-	-	-	-	-	-	-	-	-	-
IL7		-	-	-	-	-	-	-	-	-	-	-	-	-	-	-	-	-	-	-	-	-	-	+	-	-	-	-	-	-	-	-	-	-	-	-	-	-	-	-	-	-	-	-	-	-	-	-	-
IL7R		-	-	-	-	-	-	-	-	-	-	-	-	-	-	-	-	-	-	-	-	-	-	+	-	-	-	-	-	-	-	-	-	-	-	-	-	-	-	-	-	-	-	-	-	-	-	-	-
IL9		-	-	-	-	-	-	-	-	-	-	-	-	-	-	-	-	-	-	-	-	+	-	-	-	-	-	-	-	-	-	-	-	-	-	-	-	-	-	-	-	-	-	-	-	-	-	-	-
IL9R		-	-	-	-	-	-	-	-	-	-	-	-	-	-	-	-	-	-	-	-	+	-	-	-	-	-	-	-	-	-	-	-	-	-	-	-	-	-	-	-	-	-	-	-	-	-	-	-
INPPL1		-	-	-	-	-	-	-	+	-	-	-	-	-	-	-	-	-	-	-	-	+	-	-	-	-	-	-	-	-	-	-	-	-	+	-	-	-	-	-	-	-	-	-	-	-	-	-	-
INS		-	-	-	-	-	-	-	-	-	-	-	-	-	-	-	-	-	+	-	-	-	-	-	-	+	+	-	-	-	-	-	-	-	-	-	-	-	-	-	-	-	-	-	-	-	-	-	-
IRAK3		-	-	-	-	-	-	-	-	-	-	-	-	-	-	-	-	-	-	+	-	-	-	-	-	-	-	-	-	-	-	-	-	-	-	-	-	-	-	-	-	-	-	-	-	+	-	-	-
IRAK4		-	-	-	-	-	-	-	-	-	-	-	-	-	-	-	-	-	-	+	-	-	-	-	-	+	-	-	-	+	-	-	-	-	-	-	-	-	-	-	-	-	-	-	-	+	-	-	-
IRF2		-	-	-	-	-	-	-	-	-	-	-	-	-	-	-	-	-	-	-	-	-	-	-	-	-	-	-	-	-	-	-	-	-	-	-	-	-	-	-	-	-	-	-	-	-	-	+	+
IRF4		-	-	-	-	-	-	-	-	-	-	-	-	-	+	-	-	-	-	-	-	-	-	-	-	-	-	-	-	-	-	-	-	-	+	-	-	-	-	-	-	+	-	-	-	-	-	+	+
IRF8		-	-	-	-	-	-	-	-	-	-	-	-	-	-	-	-	-	-	-	-	-	-	-	-	-	-	-	-	-	-	-	-	-	-	-	-	-	-	-	-	-	-	-	-	-	-	+	+
IRS1		-	-	-	-	-	-	-	-	-	-	-	-	-	-	-	-	-	-	-	-	-	-	+	-	-	+	-	-	-	-	-	-	-	-	-	+	-	-	-	-	-	-	-	-	-	-	-	-
ITGA6		-	-	-	-	-	-	-	-	-	-	-	-	-	-	-	-	-	-	-	-	-	-	-	-	-	-	-	-	-	-	-	-	-	-	-	+	-	-	-	-	-	-	-	-	-	-	-	-
ITGAE		-	-	-	-	-	-	-	-	-	-	-	-	-	-	-	-	-	-	-	-	-	-	-	-	-	-	-	-	-	-	-	-	-	-	-	-	-	-	-	-	-	-	+	-	-	-	-	-
ITGAL		-	-	-	-	-	-	-	-	-	-	-	+	-	-	-	-	-	-	-	-	-	-	-	-	-	-	-	-	-	-	-	-	-	-	-	-	-	-	-	-	-	-	-	-	-	-	-	-
ITGAX		-	-	-	-	-	+	-	-	-	-	-	-	-	-	-	-	-	-	-	-	-	-	-	-	-	-	-	-	-	-	-	-	-	+	-	-	-	-	-	-	-	-	-	-	-	-	-	-
ITGB3		-	-	-	-	-	-	-	-	-	-	-	-	-	-	-	-	-	-	-	-	-	-	-	-	-	-	-	-	-	-	-	-	-	-	-	+	-	-	-	-	-	-	-	-	-	-	-	-
ITGB8		-	-	-	-	-	-	-	-	-	-	-	-	-	-	-	-	-	-	-	-	-	-	-	-	-	-	-	-	-	-	-	-	-	-	-	+	-	-	-	-	-	-	-	-	-	-	-	-
ITPR1		-	-	-	-	-	-	-	+	-	-	-	-	-	-	-	-	-	-	-	-	-	-	-	-	-	-	-	-	-	-	-	-	-	-	-	-	-	-	+	-	-	-	-	-	-	-	-	-
ITPR2		-	-	-	-	-	-	-	+	-	-	-	-	-	-	-	-	-	-	-	-	-	-	-	-	-	-	-	-	-	-	-	-	-	-	-	-	-	-	+	-	-	-	-	-	-	-	-	-
JAG1		-	-	-	-	-	-	-	-	-	-	-	-	-	-	-	-	-	-	-	-	-	-	-	-	-	-	-	-	-	-	-	-	+	-	-	-	-	-	-	-	-	-	-	-	-	+	-	-
JAK1		-	-	-	-	-	-	-	-	-	-	-	-	-	-	-	-	-	-	-	-	-	-	-	+	-	-	-	-	-	-	-	-	-	-	-	-	-	-	-	-	-	-	-	-	-	-	-	-
JAK2		-	-	-	-	-	-	-	-	-	-	-	-	-	+	-	-	-	-	-	-	-	+	-	+	-	-	-	-	-	-	-	-	-	-	-	-	-	-	-	-	-	-	-	-	-	-	-	+
JARID2		-	+	-	-	-	-	-	-	-	-	-	-	-	+	-	-	-	-	-	-	-	-	-	-	-	-	-	-	-	-	-	-	-	-	-	-	-	-	-	-	-	-	-	-	-	-	-	-
JUN		-	-	-	+	-	-	-	-	-	-	-	-	-	-	-	-	-	-	-	-	-	-	-	-	-	-	-	-	-	-	-	-	+	-	-	-	-	-	-	-	-	-	-	-	-	-	-	-
JUNB		-	-	-	+	-	-	-	-	-	-	-	-	-	-	-	-	-	-	-	-	-	-	-	-	-	-	-	-	-	-	-	-	-	-	-	-	-	-	-	-	-	-	-	+	-	+	-	-
JUND		-	-	-	+	-	-	-	-	-	-	-	-	-	-	-	-	-	-	-	-	-	-	-	-	+	-	-	-	-	-	-	-	-	-	-	-	-	-	-	-	-	-	-	-	-	-	-	-
KCNK2		-	-	-	-	-	-	-	-	-	-	-	-	-	-	-	-	-	+	-	-	-	-	-	-	-	-	-	-	-	-	-	-	-	-	-	-	-	-	-	-	-	-	-	-	-	-	-	-
KDM3A		-	-	-	-	-	-	-	-	-	-	-	-	-	+	-	-	-	-	-	-	-	-	-	-	-	-	-	-	-	-	-	-	-	-	-	-	-	-	-	-	-	-	-	-	-	-	-	-
KIR2DL1/2		-	-	-	-	-	-	-	-	-	-	-	+	-	-	-	-	-	-	-	-	-	-	-	-	-	-	-	-	-	-	-	-	-	-	-	-	-	-	+	-	-	-	-	-	-	-	-	-
KIR2DL3/4	NK CD56dim cells	-	-	-	-	-	-	-	-	-	-	-	+	-	-	-	-	-	-	-	-	-	-	-	-	-	-	-	-	-	-	+	+	-	-	-	-	-	-	+	-	-	-	-	-	-	-	-	-
KIR2DL5A/B		-	-	-	-	-	-	-	-	-	-	-	+	-	-	-	-	-	-	-	-	-	-	-	-	-	-	-	-	-	-	-	-	-	-	-	-	-	-	+	-	-	-	-	-	-	-	-	-
KIR2DS1/4		-	-	-	-	-	-	-	-	-	-	-	+	-	-	-	-	-	-	-	-	-	-	-	-	-	-	-	-	-	-	-	-	-	-	-	-	-	-	-	-	-	-	-	-	-	-	-	-
KIR3DL1/2	NK CD56dim cells	-	-	-	-	-	-	-	-	-	-	-	+	-	-	-	-	-	-	-	-	-	-	-	-	-	-	-	-	-	-	-	+	-	-	-	-	-	-	-	-	-	-	-	-	-	-	-	-
KIR3DL3		-	-	-	-	-	-	-	-	-	-	-	-	-	-	-	-	-	-	-	-	-	-	-	-	-	-	-	-	-	-	-	+	-	-	-	-	-	-	-	-	-	-	-	-	-	-	-	-
KLF2		-	-	-	-	-	-	-	-	-	-	-	-	-	-	-	-	-	-	-	-	-	-	-	-	-	-	-	-	-	-	-	-	-	-	-	-	-	-	+	-	-	-	-	-	-	-	-	-
KLRB1	Cytotoxic cells	-	-	-	-	-	-	-	-	-	-	-	-	-	-	-	-	-	-	-	-	-	-	-	-	-	-	-	-	-	-	-	+	-	-	-	-	-	-	-	-	-	-	-	-	-	-	-	-
KLRC1		-	-	-	-	-	-	-	-	-	-	-	+	-	-	-	-	-	-	-	-	-	-	-	-	-	-	-	-	-	-	+	+	-	-	-	-	-	-	-	-	-	-	-	-	-	-	-	-
KLRD1	Cytotoxic cells	-	-	-	-	-	-	-	-	-	-	-	+	+	-	-	-	-	-	-	-	-	-	-	-	-	-	-	-	-	-	+	+	-	-	-	-	-	-	-	-	-	-	-	-	-	-	-	-
KLRG1		-	-	-	-	-	-	-	-	-	-	-	-	-	-	-	-	-	-	-	-	-	-	-	-	-	-	-	-	-	-	-	+	-	-	-	-	-	-	-	-	+	-	-	-	-	-	-	-
KLRK1	Cytotoxic cells	-	-	-	-	-	-	-	-	-	-	-	+	+	-	-	-	-	-	-	-	-	-	-	-	-	-	-	-	-	+	+	-	-	-	-	-	-	-	-	-	-	-	-	-	-	-	-	-
KRAS		-	-	-	-	-	-	-	-	-	-	-	-	-	-	-	-	-	-	-	-	-	-	-	-	+	+	-	-	-	-	-	-	-	-	-	-	-	-	+	-	-	-	-	-	-	-	-	-
LAIR1		-	-	-	-	-	+	-	-	-	-	-	-	-	-	-	-	-	-	-	-	-	-	-	-	-	-	-	-	-	-	-	+	-	-	-	-	-	-	-	-	-	-	-	-	-	-	-	-
LAMB4		-	-	-	-	-	-	-	-	-	-	-	-	-	-	-	-	-	-	-	-	-	-	-	-	-	-	-	-	-	-	-	-	-	-	-	+	-	-	-	-	-	-	-	-	-	-	-	-
LAMP1		-	-	-	-	-	-	-	-	-	-	-	-	-	-	-	-	-	-	-	-	-	-	-	-	-	-	-	-	-	+	+	-	-	-	-	-	-	-	-	-	-	-	-	-	-	-	-	-
LAMTOR3		-	-	-	-	-	-	-	-	-	-	-	-	-	-	-	-	-	-	-	-	-	-	-	-	+	+	-	-	-	-	-	-	-	-	-	-	-	-	-	-	-	-	-	-	-	-	-	-
LCK		-	-	-	-	-	-	-	-	-	-	+	+	+	-	-	-	-	-	-	-	-	-	-	-	-	-	-	-	+	-	-	-	-	-	+	-	-	-	-	-	-	-	+	-	-	-	-	-
LCP2		-	-	-	-	-	-	-	-	-	-	-	+	+	-	-	-	-	-	-	-	-	-	-	-	-	-	-	-	-	-	-	-	-	-	-	-	-	-	-	-	-	-	+	-	-	-	-	-
LDHA		-	+	-	-	-	-	-	-	-	-	-	-	-	-	-	-	+	+	-	-	-	-	-	-	-	-	-	-	-	-	-	-	-	-	-	-	-	-	-	-	-	-	-	-	-	-	-	-
LDHAL6A		-	-	-	-	-	-	-	-	-	-	-	-	-	-	-	-	+	+	-	-	-	-	-	-	-	-	-	-	-	-	-	-	-	-	-	-	-	-	-	-	-	-	-	-	-	-	-	-
LEF1		-	-	-	-	-	-	-	-	-	-	-	-	-	+	-	-	-	-	-	-	-	-	-	-	-	-	-	-	-	-	-	-	-	-	-	-	-	-	-	-	-	-	-	-	-	-	-	-
LEFTY1/2		-	-	-	-	-	-	-	-	-	-	-	-	-	-	-	-	-	-	-	-	-	-	-	-	-	-	-	-	-	-	-	-	-	-	-	-	-	-	-	-	-	-	-	+	-	-	-	-
LEPR		-	-	-	-	-	-	-	-	-	-	-	-	-	-	-	-	-	-	-	-	-	-	-	+	-	-	-	-	-	-	-	-	-	-	-	-	-	-	-	-	-	-	-	-	-	-	-	-
LGALS9		-	-	-	-	-	-	-	-	-	-	-	-	-	-	-	-	-	-	-	-	+	-	-	-	-	-	-	-	-	-	-	-	-	-	-	-	-	-	-	-	-	-	-	-	-	-	-	-
LIF		-	-	-	-	-	-	-	-	-	-	-	-	-	+	-	-	-	-	-	+	-	+	-	+	-	-	-	-	-	-	-	-	-	+	-	-	-	-	-	-	-	-	-	-	-	+	-	-
LIFR		-	-	-	-	-	-	-	-	-	-	-	-	-	-	-	-	-	-	-	-	-	+	-	+	-	-	-	-	-	-	-	-	-	-	-	-	-	-	-	-	-	-	-	-	-	-	-	-
LILRA1		-	-	-	-	-	-	-	+	-	-	-	-	-	-	-	-	-	-	-	-	-	-	-	-	-	-	-	-	-	-	-	-	-	-	-	-	-	-	-	-	-	-	-	-	-	-	-	-
LILRA3		-	-	-	-	-	-	-	+	-	-	-	-	-	-	-	-	-	-	-	-	-	-	-	-	-	-	-	-	-	-	-	-	-	-	-	-	-	-	-	-	-	-	-	-	-	-	-	-
LILRA4		-	-	-	-	-	-	-	+	-	-	-	-	-	-	-	-	-	-	-	-	-	-	-	-	-	-	-	-	-	-	-	-	-	-	-	-	-	-	-	-	-	-	-	-	-	-	-	-
LILRB1		-	-	-	-	-	+	-	+	-	-	-	-	-	-	-	-	-	-	-	-	-	-	-	-	-	-	-	-	-	-	-	-	-	-	-	-	-	-	-	-	-	-	-	-	-	-	-	-
LILRB2		-	-	-	-	-	+	-	+	-	-	-	-	-	-	-	-	-	-	-	-	-	-	-	-	-	-	-	-	-	-	-	-	-	-	-	-	-	-	-	-	-	-	-	-	-	-	-	-
LILRB3		-	-	-	-	-	-	-	+	-	-	-	-	-	-	-	-	-	-	-	-	-	-	-	-	-	-	-	-	-	-	-	-	-	-	-	-	-	-	-	-	-	-	-	-	-	-	-	-
LILRB4		-	-	-	-	-	-	-	+	-	-	-	-	-	-	-	-	-	-	-	-	-	-	-	-	-	-	-	-	-	-	-	-	-	-	-	-	-	-	-	-	+	-	-	-	-	-	-	-
LPAR1		-	-	-	-	-	-	-	-	-	-	-	-	-	-	-	-	-	-	-	-	-	-	-	-	-	-	-	-	-	-	-	-	-	-	-	+	-	-	-	-	-	-	-	-	-	-	-	-
LPL		-	-	-	-	-	-	-	-	-	-	-	-	-	-	-	-	-	-	-	-	-	-	-	-	-	-	-	-	-	-	-	-	-	-	-	-	+	-	-	-	-	-	-	-	-	-	-	-
LRP6		-	-	-	-	-	-	-	-	-	-	-	-	-	-	-	-	-	-	-	-	-	-	-	-	-	+	-	-	-	-	-	-	-	-	-	-	-	-	-	-	-	-	-	-	-	-	-	-
LRRK2		-	-	-	-	-	-	-	-	-	-	-	-	-	+	-	-	-	-	-	-	-	-	-	-	-	-	-	-	-	-	-	-	-	-	-	-	-	-	-	-	-	-	-	-	-	-	-	-
LTBP1		-	-	-	-	-	-	-	-	-	-	-	-	-	-	-	-	-	-	-	-	-	-	-	-	-	-	-	-	-	-	-	-	-	-	-	-	-	-	-	-	-	-	-	+	-	-	-	-
LYN		-	-	-	-	-	-	-	+	-	-	+	-	-	-	-	-	-	-	-	-	-	-	-	-	-	-	-	-	+	-	-	-	-	-	-	-	-	-	-	-	-	-	-	-	-	-	-	-
MAGI2		-	-	-	-	-	-	-	-	-	-	-	-	-	-	-	-	-	-	-	-	-	-	-	-	-	-	-	-	-	-	-	-	-	-	-	+	-	-	-	-	-	-	-	-	-	-	-	-
MALT1		-	-	-	-	-	-	-	+	-	-	-	-	-	-	-	-	-	-	-	-	-	-	-	-	-	-	-	-	+	-	-	-	-	-	-	-	-	-	-	-	-	-	+	-	-	-	-	-
MAML3		-	-	-	-	-	-	-	-	-	-	-	-	-	-	-	-	-	-	-	-	-	-	-	-	-	-	-	-	-	-	-	-	+	-	-	-	-	-	-	-	-	-	-	-	-	-	-	-
MAP2K2		-	-	-	-	-	-	-	-	-	-	-	-	-	-	-	-	-	-	-	-	-	-	-	-	+	-	-	-	-	-	-	-	-	-	-	-	-	-	-	-	-	-	-	-	-	-	-	-
MAP3K13		-	-	-	-	-	-	-	-	-	-	-	-	-	-	-	-	-	-	-	-	-	-	-	-	+	-	-	-	-	-	-	-	-	-	-	-	-	-	-	-	-	-	-	-	-	-	-	-
MAPK1		-	-	-	-	-	-	-	-	-	-	-	-	-	-	-	-	-	-	-	-	-	-	-	-	+	-	-	-	-	-	-	-	-	-	-	-	-	-	-	-	-	-	-	-	-	-	-	-
MAPK10		-	-	-	+	-	-	-	-	-	-	-	-	-	-	-	-	-	-	-	-	-	-	-	-	+	-	-	-	-	-	-	-	-	-	-	-	-	-	+	-	-	-	+	-	-	-	-	-
MAPK11		-	-	-	+	-	-	-	-	-	-	-	-	-	-	-	-	-	-	-	-	-	-	-	-	+	-	-	-	-	-	-	-	-	-	-	-	-	-	+	-	-	-	+	-	-	-	-	-
MAPK13		-	-	-	-	-	-	-	-	-	-	-	-	-	-	-	-	-	-	-	-	-	-	-	-	+	-	-	-	-	-	-	-	-	-	-	-	-	-	+	-	-	-	+	-	-	-	-	-
MAPK14		-	-	-	+	-	-	-	-	-	-	-	-	-	-	-	-	-	-	-	-	-	-	-	-	+	-	-	-	-	-	-	-	-	-	-	-	-	-	+	-	-	-	+	-	-	-	-	-
MAPK3		-	-	-	-	-	-	-	-	-	-	-	-	-	-	-	-	-	-	-	-	-	-	-	-	+	-	-	-	-	-	-	-	-	-	-	-	-	-	-	-	-	-	-	-	-	-	-	-
MAPK8		-	-	-	+	-	-	-	-	-	-	-	-	-	-	-	-	-	-	-	-	-	-	-	-	+	-	-	-	-	-	-	-	-	-	-	-	-	-	-	-	-	-	-	-	-	-	-	-
MAPK9		-	-	-	+	-	-	-	-	-	-	-	-	-	-	-	-	-	-	-	-	-	-	-	-	+	-	-	-	-	-	-	-	-	-	-	-	-	-	+	-	-	-	+	-	-	-	-	-
MBD3		-	-	-	-	-	-	-	-	-	-	-	-	-	+	-	-	-	-	-	-	-	-	-	-	-	-	-	-	-	-	-	-	-	-	-	-	-	-	-	-	-	-	-	-	-	-	-	-
MCL1		-	-	-	-	+	-	-	-	-	-	-	-	-	-	-	-	-	-	-	-	-	-	-	+	-	-	-	-	-	-	-	-	-	+	-	+	-	-	-	-	-	-	-	-	-	-	-	-
MCM5		-	-	-	-	-	-	-	-	+	-	-	-	-	-	-	-	-	-	-	-	-	-	-	-	-	-	-	-	-	-	-	-	-	-	-	-	-	-	-	-	-	-	-	-	-	-	-	-
MCM7		-	-	-	-	-	-	-	-	+	-	-	-	-	-	-	-	-	-	-	-	-	-	-	-	-	-	-	-	-	-	-	-	-	-	-	-	-	-	-	-	-	-	-	-	-	-	-	-
MIF		-	-	-	-	-	-	-	-	-	-	-	-	-	-	-	-	-	-	-	-	-	-	-	-	-	-	-	-	-	-	-	-	-	+	-	-	-	-	-	-	-	-	-	-	-	-	-	-
MMP14		-	-	-	-	-	-	-	-	-	-	-	-	-	-	-	-	-	-	-	-	-	-	-	-	-	-	-	-	-	-	-	-	-	-	-	-	-	-	-	-	-	-	-	-	-	+	-	-
MMP3		-	-	-	-	-	-	-	-	-	-	-	-	-	-	-	-	-	-	-	-	-	-	-	-	-	-	-	-	-	-	-	-	-	-	-	-	-	-	-	-	-	-	-	-	-	+	-	-
MMP9		-	-	-	-	-	-	-	-	-	-	-	-	-	-	-	-	-	-	-	-	-	-	-	-	-	-	-	-	-	-	-	-	-	-	-	-	-	-	-	-	-	-	-	-	-	+	-	-
MRAS		-	-	-	-	-	-	-	-	-	-	-	-	-	-	-	-	-	-	-	-	-	-	-	-	+	-	-	-	-	-	-	-	-	-	-	-	-	-	+	-	-	-	-	-	-	-	-	-
MS4A1	B-cells	-	-	-	-	-	+	+	-	-	-	-	-	-	-	-	-	-	-	-	-	-	-	-	-	-	-	-	-	-	-	-	-	-	-	-	-	-	-	-	-	-	-	-	-	-	-	-	-
MS4A2	Mast cells	-	-	-	-	-	-	-	-	-	-	-	-	-	-	-	-	-	-	-	-	-	-	-	-	-	-	+	-	-	-	-	-	-	-	-	-	-	-	-	-	-	-	-	-	-	-	-	-
MS4A4A	Macrophages	-	-	-	-	-	-	-	-	-	-	-	-	-	-	-	-	-	-	-	-	-	-	-	-	-	-	+	-	-	-	-	-	-	-	-	-	-	-	-	-	-	-	-	-	-	-	-	-
MST1R		-	-	-	-	-	-	-	-	-	-	-	-	-	-	-	-	-	-	-	-	-	-	-	-	-	-	+	-	-	-	-	-	-	-	-	-	-	-	-	-	-	-	-	-	-	-	-	-
MX1		-	-	-	-	-	-	-	-	-	-	-	-	-	-	-	-	-	-	-	-	-	-	-	-	-	-	-	-	-	-	-	-	-	-	-	-	-	-	-	-	-	-	-	-	-	-	+	-
MX2		-	-	-	-	-	-	-	-	-	-	-	-	-	-	-	-	-	-	-	-	-	-	-	-	-	-	-	-	-	-	-	-	-	-	-	-	-	-	-	-	-	-	-	-	-	-	+	-
MYSM1		-	-	-	-	-	-	-	-	-	-	-	-	-	+	-	-	-	-	-	-	-	-	-	-	-	-	-	-	-	-	-	-	-	-	-	-	-	-	-	-	-	-	-	-	-	-	-	-
NAA50		-	-	-	-	-	-	-	-	-	-	-	-	-	+	-	-	-	-	-	-	-	-	-	-	-	-	-	-	-	-	-	-	-	-	-	-	-	-	-	-	-	-	-	-	-	-	-	-
NCF4		-	-	+	-	-	-	-	-	-	-	-	-	-	-	-	-	-	-	-	-	-	-	-	-	-	-	-	-	-	-	-	-	-	-	-	-	-	-	-	-	-	-	-	-	-	-	-	-
NCR1	NK cells	-	-	-	-	-	-	-	-	-	-	-	+	-	-	-	-	-	-	-	-	-	-	-	-	-	-	-	-	-	+	+	-	-	-	-	-	-	-	-	-	-	-	-	-	-	-	-	-
NCR2		-	-	-	-	-	-	-	-	-	-	-	+	-	-	-	-	-	-	-	-	-	-	-	-	-	-	-	-	-	-	-	-	-	-	-	-	-	-	-	-	-	-	-	-	-	-	-	-
NCR3		-	-	-	-	-	-	-	-	-	-	-	+	-	-	-	-	-	-	-	-	-	-	-	-	-	-	-	-	-	+	+	-	-	-	-	-	-	-	-	-	-	-	-	-	-	-	-	-
NFAT5		-	-	-	-	-	-	-	-	-	-	-	-	-	-	-	-	-	-	-	-	-	-	-	-	-	-	-	-	-	-	-	-	-	-	-	-	-	-	-	-	-	-	+	-	-	-	-	-
NFATC1		-	-	-	-	-	-	-	+	-	-	-	-	-	-	-	-	-	-	-	-	-	-	-	-	+	-	-	-	-	-	-	-	-	-	-	-	-	-	+	-	-	-	+	-	-	-	-	-
NFATC3		-	-	-	-	-	-	-	+	-	-	-	-	-	-	-	-	-	-	-	-	-	-	-	-	+	-	-	-	-	-	-	-	-	-	-	-	-	-	+	-	-	-	+	-	-	-	-	-
NFATC4		-	-	-	-	-	-	-	-	-	-	-	-	-	-	-	-	-	-	-	-	-	-	-	-	-	-	-	-	-	-	-	-	-	-	-	-	-	-	+	-	-	-	-	-	-	-	-	-
NFE2L2		-	-	-	-	-	-	-	-	-	-	-	-	-	-	-	-	-	+	-	-	-	-	-	-	-	-	-	-	-	-	-	-	-	-	-	-	-	-	-	-	-	-	-	-	-	-	-	-
NFKB1		-	-	-	-	-	-	-	-	-	-	-	-	-	-	-	-	-	-	-	-	-	-	-	-	-	-	-	-	+	-	-	-	-	-	-	-	-	-	-	-	-	-	-	-	-	-	-	-
NFKBIA		-	-	-	-	-	-	-	-	-	-	-	-	-	-	-	-	-	-	-	-	-	-	-	-	-	-	-	-	+	-	-	-	-	-	-	-	-	-	-	-	-	-	+	-	-	-	-	-
NFKBIB		-	-	-	-	-	-	-	+	-	-	-	-	-	-	-	-	-	-	-	-	-	-	-	-	-	-	-	-	-	-	-	-	-	-	-	-	-	-	-	-	-	-	+	-	-	-	-	-
NKG7	Cytotoxic cells	-	-	-	-	-	-	-	-	-	-	-	+	-	-	-	-	-	-	-	-	-	-	-	-	-	-	-	-	-	-	-	-	-	-	-	-	-	-	-	-	-	-	-	-	-	-	-	-
NOS2		-	-	-	-	-	-	-	-	-	-	-	-	-	-	-	-	-	+	-	-	-	-	-	-	-	-	+	-	-	-	-	-	-	+	-	-	-	-	-	-	-	-	-	-	-	-	-	-
NOTCH2		-	-	-	-	-	-	-	-	-	-	-	-	-	-	-	-	-	-	-	-	-	-	-	-	-	-	-	-	-	-	-	-	+	-	-	-	-	-	-	-	-	-	-	-	-	-	-	-
NPRL3		-	-	-	-	-	-	-	-	-	-	-	-	-	-	-	-	-	-	-	-	-	-	-	-	-	+	-	-	-	-	-	-	-	-	-	-	-	-	-	-	-	-	-	-	-	-	-	-
NR4A1		-	-	-	-	-	-	-	-	-	-	-	-	-	-	-	-	-	-	-	-	-	-	-	-	+	-	-	-	-	-	-	-	-	-	-	+	-	-	-	-	-	-	-	-	-	-	-	-
NRAS		-	-	-	-	-	-	-	-	-	-	-	-	-	-	-	-	-	-	-	-	-	-	-	-	+	-	-	-	-	-	-	-	-	-	-	-	-	-	-	-	-	-	-	-	-	-	-	-
NRDE2		+	-	-	-	-	-	-	-	-	-	-	-	-	-	-	-	-	-	-	-	-	-	-	-	-	-	-	-	-	-	-	-	-	-	-	-	-	-	-	-	-	-	-	-	-	-	-	-
NRL		-	-	-	+	-	-	-	-	-	-	-	-	-	-	-	-	-	-	-	-	-	-	-	-	-	-	-	-	-	-	-	-	-	-	-	-	-	-	-	-	-	-	-	-	-	-	-	-
NT5E		-	-	-	-	-	-	-	-	-	-	-	-	-	-	-	-	-	-	-	-	-	-	-	-	-	-	+	-	-	-	-	-	-	-	-	-	-	-	-	-	-	-	-	-	-	-	-	-
NTF3		-	-	-	-	-	-	-	-	-	-	-	-	-	-	-	-	-	-	-	-	-	-	-	-	+	-	-	-	-	-	-	-	-	-	-	+	-	-	-	-	-	-	-	-	-	-	-	-
NUP54		-	-	-	-	-	-	-	-	-	-	-	-	-	-	-	-	+	-	-	-	-	-	-	-	-	-	-	-	-	-	-	-	-	-	-	-	-	-	-	-	-	-	-	-	-	-	-	-
OAS1		-	-	-	-	-	-	-	-	-	-	-	-	-	-	-	-	-	-	-	-	-	-	-	-	-	-	-	-	-	-	-	-	-	-	-	-	-	-	-	-	-	-	-	-	-	-	+	+
OAS2		-	-	-	-	-	-	-	-	-	-	-	-	-	-	-	-	-	-	-	-	-	-	-	-	-	-	-	-	-	-	-	-	-	-	-	-	-	-	-	-	-	-	-	-	-	-	+	+
OAS3		-	-	-	-	-	-	-	-	-	-	-	-	-	-	-	-	-	-	-	-	-	-	-	-	-	-	-	-	-	-	-	-	-	-	-	-	-	-	-	-	-	-	-	-	-	-	+	+
OAT		-	-	-	-	-	-	-	-	-	-	-	-	-	-	-	+	-	-	-	-	-	-	-	-	-	-	-	-	-	-	-	-	-	-	-	-	-	-	-	-	-	-	-	-	-	-	-	-
OAZ1		+	-	-	-	-	-	-	-	-	-	-	-	-	-	-	-	-	-	-	-	-	-	-	-	-	-	-	-	-	-	-	-	-	-	-	-	-	-	-	-	-	-	-	-	-	-	-	-
ORC2		-	-	-	-	-	-	-	-	+	-	-	-	-	-	-	-	-	-	-	-	-	-	-	-	-	-	-	-	-	-	-	-	-	-	-	-	-	-	-	-	-	-	-	-	-	-	-	-
ORC4		-	-	-	-	-	-	-	-	+	-	-	-	-	-	-	-	-	-	-	-	-	-	-	-	-	-	-	-	-	-	-	-	-	-	-	-	-	-	-	-	-	-	-	-	-	-	-	-
OSM		-	-	-	-	-	-	-	-	-	-	-	-	-	-	-	-	-	-	-	-	-	+	-	+	-	-	-	-	-	-	-	-	-	+	-	-	-	-	-	-	-	-	-	-	-	-	-	-
OSMR		-	-	-	-	-	-	-	-	-	-	-	-	-	-	-	-	-	-	-	-	-	+	-	+	-	-	-	-	-	-	-	-	-	-	-	-	-	-	-	-	-	-	-	-	-	-	-	-
PBX1		-	-	-	-	-	-	-	-	-	-	-	-	-	-	-	-	-	-	-	-	-	-	-	-	-	-	-	-	-	-	-	-	+	-	-	-	-	-	-	-	-	-	-	-	-	-	-	-
PBX3		-	-	-	-	-	-	-	-	-	-	-	-	-	-	-	-	-	-	-	-	-	-	-	-	-	-	-	-	-	-	-	-	-	-	-	-	-	-	-	-	+	-	-	-	-	-	-	-
PCK1		-	-	-	-	-	-	-	-	-	-	-	-	-	-	-	-	+	+	-	-	-	-	-	-	-	-	-	-	-	-	-	-	-	-	-	+	+	-	-	-	-	-	-	-	-	-	-	-
PCTP		-	-	-	-	-	-	-	-	-	-	-	-	-	-	+	-	-	-	-	-	-	-	-	-	-	-	-	-	-	-	-	-	-	-	-	-	-	-	-	-	-	-	-	-	-	-	-	-
PDCD1		-	-	-	-	-	+	-	-	-	-	-	-	-	-	-	-	-	-	-	-	-	-	-	-	-	-	-	-	-	-	+	-	-	-	+	-	-	-	-	+	+	-	+	-	-	-	-	-
PDCD1LG2		-	-	-	-	-	-	+	-	-	-	-	-	-	-	-	-	-	-	-	-	-	-	-	-	-	-	-	-	-	-	-	-	-	-	+	-	-	-	-	+	-	-	-	-	-	-	-	-
PDGFD		-	-	-	-	-	-	-	-	-	-	-	-	-	-	-	-	-	-	-	-	-	-	-	-	+	-	-	-	-	-	-	-	-	-	-	+	-	-	-	-	-	-	-	-	-	-	-	-
PDGFRB		-	-	-	-	-	-	-	-	-	-	-	-	-	-	-	-	-	-	-	-	-	-	-	+	+	-	-	-	-	-	-	-	-	-	-	+	-	-	-	-	-	-	-	-	-	-	-	-
PDHB		-	-	-	-	-	-	-	-	-	-	-	-	-	-	-	-	+	+	-	-	-	-	-	-	-	-	-	-	-	-	-	-	-	-	-	-	-	+	-	-	-	-	-	-	-	-	-	-
PDK4		-	-	-	-	-	-	-	-	-	-	-	-	-	-	-	-	-	-	-	-	-	-	-	-	-	-	-	-	-	-	-	-	-	-	-	-	-	+	-	-	-	-	-	-	-	-	-	-
PECAM1		-	-	-	-	-	-	-	-	-	-	-	-	-	-	-	-	-	-	-	-	-	-	-	-	-	-	-	-	-	-	-	-	-	-	-	-	-	-	-	+	-	-	-	-	-	-	-	-
PGK1		+	-	-	-	-	-	-	-	-	-	-	-	-	-	-	-	-	-	-	-	-	-	-	-	-	-	-	-	-	-	-	-	-	-	-	-	-	-	-	-	-	-	-	-	-	-	-	-
PGLYRP2		-	-	-	-	-	-	-	-	-	-	-	-	-	-	-	-	-	-	-	-	-	-	-	-	-	-	-	-	-	+	-	-	-	-	-	-	-	-	-	-	-	-	-	-	-	-	-	-
PGLYRP3		-	-	-	-	-	-	-	-	-	-	-	-	-	-	-	-	-	-	-	-	-	-	-	-	-	-	-	-	-	+	-	-	-	-	-	-	-	-	-	-	-	-	-	-	-	-	-	-
PHC3		-	-	-	-	-	-	-	-	-	-	-	-	-	-	-	-	-	-	-	-	-	-	-	-	-	-	-	-	-	-	-	-	-	-	-	-	-	-	+	-	-	-	-	-	-	-	-	-
PIAS1		-	-	-	-	-	-	-	-	-	-	-	-	-	-	-	-	-	-	-	-	-	-	-	+	-	-	-	-	-	-	-	-	-	-	-	-	-	-	-	-	-	-	-	-	-	-	-	+
PIAS2		-	-	-	-	-	-	-	-	-	-	-	-	-	-	-	-	-	-	-	-	-	-	-	+	-	-	-	-	-	-	-	-	-	-	-	-	-	-	-	-	-	-	-	-	-	-	-	-
PIK3AP1		-	-	-	-	-	-	-	+	-	-	-	-	-	-	-	-	-	-	-	-	-	-	-	-	-	-	-	-	-	-	-	-	-	-	-	+	-	-	-	-	-	-	-	-	-	-	-	-
PIK3CA		-	-	-	-	-	-	-	-	-	-	-	-	+	-	-	-	-	-	-	-	-	-	-	-	-	-	-	-	-	-	-	-	-	-	-	+	-	-	-	-	-	-	-	-	-	-	-	-
PIK3CB		-	-	-	-	-	-	-	-	-	-	-	-	+	-	-	-	-	-	-	-	-	-	-	-	-	-	-	-	-	-	-	-	-	-	-	+	-	-	-	-	-	-	-	-	-	-	-	-
PIK3CD		-	-	-	-	-	-	-	-	-	-	-	-	-	-	-	-	-	-	-	-	-	-	-	-	-	-	-	-	-	+	-	-	-	-	-	+	-	-	-	-	-	-	-	-	-	-	-	-
PIK3R1		-	-	-	-	-	-	-	-	-	-	-	-	+	-	-	-	-	-	-	-	-	-	-	-	-	-	-	-	-	-	-	-	-	-	-	+	-	-	-	-	-	-	-	-	-	-	-	-
PIK3R2		-	-	-	-	-	-	-	-	-	-	-	-	+	-	-	-	-	-	-	-	-	-	-	-	-	-	-	-	-	-	-	-	-	-	-	+	-	-	-	-	-	-	-	-	-	-	-	-
PITX2		-	-	-	-	-	-	-	-	-	-	-	-	-	-	-	-	-	-	-	-	-	-	-	-	-	-	-	-	-	-	-	-	-	-	-	-	-	-	-	-	-	-	-	+	-	-	-	-
PKN2		-	-	-	-	-	-	-	-	-	-	-	-	-	-	-	-	-	-	-	-	-	-	-	-	-	-	-	-	-	-	-	-	-	-	-	+	-	-	-	-	-	-	-	-	-	-	-	-
PLCG1		-	-	-	-	-	-	-	-	-	-	-	+	+	-	-	-	-	+	-	-	-	-	-	-	-	-	-	-	+	-	-	-	-	-	-	-	-	-	-	-	-	-	+	-	-	-	-	-
PLCG2		-	-	-	-	-	-	-	+	-	-	-	+	+	-	-	-	-	+	-	-	-	-	-	-	-	-	-	-	+	-	-	-	-	-	-	-	-	-	-	-	-	-	+	-	+	-	-	-
PLSCR1		-	-	-	-	-	-	-	-	-	-	-	-	-	-	-	-	-	-	-	-	-	-	-	-	-	-	-	-	-	-	-	-	-	-	-	-	-	-	-	-	+	-	-	-	-	-	-	-
PML		-	-	-	-	-	-	-	-	-	-	-	-	-	+	-	-	-	-	-	-	-	-	-	-	-	-	-	-	-	-	-	-	-	-	-	-	-	-	-	-	-	-	-	-	-	-	-	+
PNOC	B-cells	-	-	-	-	-	-	-	-	-	-	-	-	-	-	-	-	-	-	-	-	-	-	-	-	-	-	-	-	-	-	-	-	-	-	-	-	-	-	-	-	-	-	-	-	-	-	-	-
POLR2A		+	-	-	-	-	-	-	-	-	-	-	-	-	-	-	-	-	-	-	-	-	-	-	-	-	-	-	-	-	-	-	-	-	-	-	-	-	-	-	-	-	-	-	-	-	-	-	-
PPARG		-	-	-	-	-	-	-	-	-	-	-	-	-	-	-	-	-	-	-	-	-	-	-	-	-	-	-	-	-	-	-	-	-	-	-	-	+	-	-	-	-	-	-	-	-	-	-	-
PPARGC1A		-	-	-	-	-	-	-	-	-	-	-	-	-	+	-	-	-	-	-	-	-	-	-	-	-	-	-	-	-	-	-	-	-	-	-	-	-	-	-	-	-	-	-	-	-	-	-	-
PPIA		+	-	-	-	-	-	-	-	-	-	-	-	-	-	-	-	-	-	-	-	-	-	-	-	-	-	-	-	-	-	-	-	-	-	-	-	-	-	-	-	-	-	-	-	-	-	-	-
PPM1A		-	-	-	-	-	-	-	-	-	-	-	-	-	-	-	-	-	-	-	-	-	-	-	-	+	+	-	-	-	-	-	-	-	-	-	-	-	-	-	-	-	-	-	+	-	-	-	-
PPM1F		-	-	-	-	-	-	-	-	-	-	-	-	-	+	-	-	-	-	-	-	-	-	-	-	-	-	-	-	-	-	-	-	-	-	-	-	-	-	-	-	-	-	-	-	-	-	-	-
PPP1CB		-	-	-	-	-	-	-	-	-	-	-	-	-	-	-	-	-	-	-	-	-	-	-	-	-	-	-	-	-	-	-	-	-	-	-	-	-	-	+	-	-	-	-	+	-	-	-	-
PPP2CA		-	-	-	-	-	-	-	-	-	-	+	-	-	-	-	-	+	-	-	-	-	-	-	-	-	-	-	-	-	-	-	-	-	-	-	+	-	-	-	-	-	-	-	-	-	-	-	-
PPP2CB		-	-	-	-	-	-	-	-	-	-	+	-	-	-	-	-	+	-	-	-	-	-	-	-	-	-	-	-	-	-	-	-	-	-	-	+	-	-	-	-	-	-	-	-	-	-	-	-
PPP2R1A		-	-	-	-	-	-	-	-	-	-	+	-	-	-	-	-	+	-	-	-	-	-	-	-	-	-	-	-	-	-	-	-	-	-	-	+	-	-	-	-	-	-	-	-	-	-	-	-
PPP2R1B		-	-	-	-	-	-	-	-	-	-	+	-	-	-	-	-	+	-	-	-	-	-	-	-	-	-	-	-	-	-	-	-	-	-	-	+	-	-	-	-	-	-	-	-	-	-	-	-
PPP2R5A		-	-	-	-	-	-	-	-	-	-	+	-	-	-	-	-	-	-	-	-	-	-	-	-	-	-	-	-	-	-	-	-	-	-	-	+	-	-	-	-	-	-	-	-	-	-	-	-
PPP2R5B		-	-	-	-	-	-	-	-	-	-	+	-	-	-	-	-	-	-	-	-	-	-	-	-	-	-	-	-	-	-	-	-	-	-	-	+	-	-	-	-	-	-	-	-	-	-	-	-
PPP2R5C		-	-	-	-	-	-	-	-	-	-	+	-	-	-	-	-	-	-	-	-	-	-	-	-	-	-	-	-	-	-	-	-	-	-	-	+	-	-	-	-	-	-	-	-	-	-	-	-
PPP2R5E		-	-	-	-	-	-	-	-	-	-	+	-	-	-	-	-	-	-	-	-	-	-	-	-	-	-	-	-	-	-	-	-	-	-	-	+	-	-	-	-	-	-	-	-	-	-	-	-
PPP3CA		-	-	-	-	-	-	-	+	-	-	-	-	-	-	-	-	-	-	-	-	-	-	-	-	+	-	-	-	-	-	-	-	-	-	-	-	-	-	+	-	-	-	+	-	-	-	-	-
PPP3CC		-	-	-	-	-	-	-	+	-	-	-	-	-	-	-	-	-	-	-	-	-	-	-	-	+	-	-	-	-	-	-	-	-	-	-	-	-	-	+	-	-	-	+	-	-	-	-	-
PPP3R1		-	-	-	-	-	-	-	+	-	-	-	-	-	-	-	-	-	-	-	-	-	-	-	-	+	-	-	-	-	-	-	-	-	-	-	-	-	-	+	-	-	-	+	-	-	-	-	-
PPT1		-	-	-	-	-	-	-	-	-	-	-	-	-	-	+	-	-	-	-	-	-	-	-	-	-	-	-	-	-	-	-	-	-	-	-	-	-	-	-	-	-	-	-	-	-	-	-	-
PRDM16		-	-	-	-	-	-	-	-	-	-	-	-	-	+	-	-	-	-	-	-	-	-	-	-	-	-	-	-	-	-	-	-	-	-	-	-	-	-	-	-	-	-	-	-	-	-	-	-
PRF1	Cytotoxic cells	-	-	-	-	-	-	-	-	-	-	-	+	-	-	-	-	-	-	-	-	-	-	-	-	-	-	-	-	-	-	-	-	-	-	-	-	-	-	-	-	-	-	-	-	-	-	-	-
PRKAA1		-	-	-	-	-	-	-	-	-	-	-	-	-	-	-	-	-	-	-	-	-	-	-	-	-	+	-	-	-	-	-	-	-	-	-	+	-	-	-	-	-	-	-	-	-	-	-	-
PRKAA2		-	-	-	-	-	-	-	-	-	-	-	-	-	-	+	-	-	-	-	-	-	-	-	-	-	+	-	-	-	-	-	-	-	-	-	+	-	-	-	-	-	-	-	-	-	-	-	-
PRKAG3		-	-	-	-	-	-	-	-	-	-	-	-	-	-	-	-	-	-	-	-	-	-	-	-	-	+	-	-	-	-	-	-	-	-	-	-	-	-	-	-	-	-	-	-	-	-	-	-
PRKCB		-	-	-	-	-	-	-	+	-	-	-	-	-	+	-	-	-	-	-	-	-	-	-	-	+	+	-	-	+	-	-	-	-	-	-	-	-	-	-	-	-	-	-	-	-	-	-	-
PRKCZ		-	-	-	-	-	-	-	-	-	-	-	-	-	-	-	-	-	-	-	-	-	-	-	-	-	-	-	-	-	-	-	-	-	-	-	-	-	-	-	-	-	-	-	+	-	-	-	-
PRKDC		-	-	-	-	-	-	-	-	+	-	-	-	-	-	-	-	-	-	-	-	-	-	-	-	-	-	-	-	-	-	-	-	-	-	-	-	-	-	-	-	-	-	-	-	-	-	-	-
PRL		-	-	-	-	-	-	-	-	-	-	-	-	-	-	-	-	-	-	-	-	-	-	-	+	-	-	-	-	-	-	-	-	-	-	-	+	-	-	-	-	-	-	-	-	-	-	-	-
PSMA1		-	-	+	-	-	-	-	+	-	-	-	-	-	-	-	-	-	-	-	-	-	-	-	-	-	-	-	-	-	-	-	-	-	-	-	-	-	-	-	-	-	-	-	-	-	-	-	-
PSMA6		-	-	+	-	-	-	-	+	-	-	-	-	-	-	-	-	-	-	-	-	-	-	-	-	-	-	-	-	-	-	-	-	-	-	-	-	-	-	-	-	-	-	-	-	-	-	-	-
PSMB10		-	-	+	-	-	-	-	+	-	-	-	-	-	-	-	-	-	-	-	-	-	-	-	-	-	-	-	-	-	-	-	-	-	-	-	-	-	-	-	-	-	-	-	-	-	-	-	-
PSMB9		-	-	+	-	-	-	-	+	-	-	-	-	-	-	-	-	-	-	-	-	-	-	-	-	-	-	-	-	-	-	-	-	-	-	-	-	-	-	-	-	-	-	-	-	-	-	-	-
PSMC6		-	-	+	-	-	-	-	+	-	-	-	-	-	-	-	-	-	-	-	-	-	-	-	-	-	-	-	-	-	-	-	-	-	-	-	-	-	-	-	-	-	-	-	-	-	-	-	-
PSMD6		-	-	+	-	-	-	-	+	-	-	-	-	-	-	-	-	-	-	-	-	-	-	-	-	-	-	-	-	-	-	-	-	-	-	-	-	-	-	-	-	-	-	-	-	-	-	-	-
PSME2		-	-	+	-	-	-	-	+	-	-	-	-	-	-	-	-	-	-	-	-	-	-	-	-	-	-	-	-	-	-	-	-	-	-	-	-	-	-	-	-	-	-	-	-	-	-	-	-
PTAFR		-	-	-	-	-	-	-	-	-	-	-	-	-	-	-	-	-	-	-	+	-	-	-	-	-	-	-	-	-	-	-	-	-	-	-	-	-	-	-	-	-	-	-	-	-	-	-	+
PTGER4	Exhausted CD8	-	-	-	-	-	-	-	-	-	-	-	-	-	-	-	-	-	-	-	-	-	-	-	-	-	-	-	-	-	-	-	-	-	-	-	-	-	-	-	-	+	-	-	-	-	-	-	-
PTGR1		-	-	-	-	-	-	-	-	-	-	-	-	-	-	-	-	-	-	-	-	-	-	-	-	-	-	-	-	-	-	+	-	-	-	-	-	-	-	-	-	-	-	-	-	-	-	-	-
PTGS2		-	-	-	-	-	-	-	-	-	-	-	-	-	-	-	-	-	+	-	+	-	-	-	-	-	-	+	-	+	-	-	-	-	+	-	-	-	-	-	-	-	-	-	-	-	+	-	-
PTK2B		-	-	-	-	-	-	-	-	-	-	-	+	-	-	-	-	-	-	-	-	+	-	-	-	-	-	-	-	-	-	-	-	-	-	-	-	-	-	-	-	-	-	-	-	-	-	-	-
PTPN11		-	-	-	-	-	-	-	-	-	-	+	+	-	-	-	-	-	-	+	-	-	+	-	+	-	-	-	-	-	-	-	-	-	+	+	-	-	-	-	-	-	-	-	-	+	-	+	+
PTPN18		-	-	-	-	-	-	-	-	-	-	-	-	-	-	-	-	-	-	+	-	-	-	-	-	-	-	-	-	-	-	-	-	-	-	-	-	-	-	-	-	-	-	-	-	-	-	-	-
PTPN2		-	-	-	-	-	-	-	-	-	-	-	-	-	-	-	-	-	-	+	-	-	-	-	+	-	-	-	-	-	-	-	-	-	-	-	-	-	-	-	-	-	-	-	-	-	-	-	-
PTPN22		-	-	-	-	-	-	-	-	-	-	-	-	-	-	-	-	-	-	-	-	-	-	-	-	-	-	-	-	-	+	-	-	-	-	-	-	-	-	-	-	-	-	+	-	-	-	-	-
PTPN6		-	-	-	-	-	-	-	+	-	-	-	+	-	-	-	-	-	-	+	-	+	-	-	+	-	-	-	-	-	-	-	-	-	+	+	-	-	-	-	-	-	-	+	-	-	-	+	+
PTPN7		-	-	-	-	-	-	-	-	-	-	-	-	-	-	-	-	-	-	+	-	-	-	-	-	+	-	-	-	-	-	-	-	-	-	-	-	-	-	-	-	-	-	-	-	-	-	-	-
PTPRC	CD45	-	-	-	-	-	-	-	-	-	-	-	-	-	-	-	-	-	-	-	-	-	-	-	-	-	-	-	-	-	+	-	-	-	-	-	-	-	-	-	-	-	-	+	-	-	-	-	-
PTPRJ		-	-	-	-	-	-	-	-	-	-	-	-	-	-	-	-	-	-	-	-	-	-	-	-	-	-	-	-	-	-	-	-	-	-	-	-	-	-	-	-	-	-	+	-	-	-	-	-
PTPRS		-	+	-	-	-	-	-	-	-	-	-	-	-	-	-	-	-	-	-	-	-	-	-	-	-	-	-	-	-	-	-	-	-	-	-	-	-	-	-	-	-	-	-	-	-	-	-	-
PVRIG		-	-	-	-	-	-	-	-	-	-	-	-	-	-	-	-	-	-	-	-	-	-	-	-	-	-	-	-	-	-	-	-	-	-	-	-	-	-	-	+	-	-	-	-	-	-	-	-
PYCR1		-	-	-	-	-	-	-	-	-	-	-	-	-	-	-	+	-	-	-	-	-	-	-	-	-	-	-	-	-	-	-	-	-	-	-	-	-	-	-	-	-	-	-	-	-	-	-	-
PYCR2		-	-	-	-	-	-	-	-	-	-	-	-	-	-	-	+	-	-	-	-	-	-	-	-	-	-	-	-	-	-	-	-	-	-	-	-	-	-	-	-	-	-	-	-	-	-	-	-
RAC1		-	-	-	-	-	-	-	+	-	-	-	+	+	-	-	-	-	-	-	-	-	-	-	-	+	-	-	-	-	-	-	-	-	-	-	+	-	-	-	-	-	-	-	-	+	-	-	-
RAG1		-	-	-	-	-	-	-	-	-	-	-	-	-	+	-	-	-	-	-	-	-	-	+	-	-	-	-	-	-	-	-	-	-	-	-	-	-	-	-	-	-	-	-	-	-	-	-	-
RARA		-	-	-	-	-	-	-	-	-	-	-	-	-	-	-	-	-	-	-	-	-	-	-	-	-	-	-	-	-	-	-	-	-	-	-	-	-	+	-	-	-	-	-	-	-	-	-	-
RARB		-	-	-	-	-	-	-	-	-	-	-	-	-	-	-	-	-	-	-	-	-	-	-	-	-	-	-	-	-	-	-	-	-	-	-	-	-	+	-	-	-	-	-	-	-	-	-	-
RASGRF1		-	-	-	-	-	-	-	-	-	-	-	-	-	-	-	-	-	-	-	-	-	-	-	-	+	-	-	-	-	-	-	-	-	-	-	-	-	-	-	-	-	-	-	-	-	-	-	-
RASGRP1		-	-	-	-	-	-	-	+	-	-	-	-	-	-	-	-	-	-	-	-	-	-	-	-	+	-	-	-	-	+	-	-	-	-	-	-	-	-	-	-	-	-	+	-	-	-	-	-
RASGRP3		-	-	-	-	-	-	-	+	-	-	-	-	-	-	-	-	-	-	-	-	-	-	-	-	+	-	-	-	-	-	-	-	-	-	-	-	-	-	-	-	-	-	-	-	-	-	-	-
RBL2		-	-	-	-	-	-	-	-	+	-	-	-	-	-	-	-	-	-	-	-	-	-	-	-	-	-	-	-	-	-	-	-	-	-	-	+	-	-	+	-	-	-	-	-	-	-	-	-
RBX1		-	-	+	-	-	-	-	-	+	-	-	-	-	-	-	-	-	+	+	-	-	-	-	-	-	-	-	-	-	-	-	-	+	-	-	-	-	-	-	-	-	-	-	+	-	-	-	-
RELA		-	-	-	-	-	-	-	-	-	-	-	-	-	-	-	-	-	-	-	-	-	-	-	-	-	-	-	-	+	-	-	-	-	-	-	-	-	-	-	-	-	-	-	-	-	-	-	-
RELN		-	-	-	-	-	-	-	-	-	-	-	-	-	-	-	-	-	-	-	-	-	-	-	-	-	-	-	-	-	-	-	-	-	-	-	+	-	-	-	-	-	-	-	-	-	-	-	-
RGS2		-	+	-	-	-	-	-	-	-	-	-	-	-	-	-	-	-	-	-	-	-	-	-	-	-	-	-	-	-	-	-	-	-	-	-	-	-	-	-	-	-	-	-	-	-	-	-	-
RHEB		-	-	-	-	-	-	-	-	-	-	-	-	-	-	-	-	-	-	-	-	-	-	-	-	-	+	-	-	-	-	-	-	-	-	-	+	-	-	+	-	-	-	-	-	-	-	-	-
RICTOR		-	-	-	-	-	-	-	-	-	-	-	-	-	-	-	-	-	-	-	-	-	-	-	-	-	+	-	-	-	-	-	-	-	-	-	-	-	-	-	-	-	-	-	-	-	-	-	-
RIMKLA		-	-	-	-	-	-	-	-	-	-	-	-	-	-	-	+	-	-	-	-	-	-	-	-	-	-	-	-	-	-	-	-	-	-	-	-	-	-	-	-	-	-	-	-	-	-	-	-
ROCK1		-	-	-	-	-	-	-	-	-	-	-	-	-	-	-	-	-	-	-	-	-	-	-	-	-	-	-	-	-	-	-	-	-	-	-	-	-	-	-	-	-	-	-	+	-	-	-	-
RORg		-	-	-	-	-	-	-	-	-	-	-	-	-	-	-	-	-	-	-	-	-	-	-	-	-	-	-	-	-	-	-	-	-	+	-	-	-	-	-	-	-	-	-	-	-	-	-	-
RORgt		-	-	-	-	-	-	-	-	-	-	-	-	-	-	-	-	-	-	-	-	-	-	-	-	-	-	-	-	-	-	-	-	-	+	-	-	-	-	-	-	-	-	-	-	-	-	-	-
RRAGC		-	-	-	-	-	-	-	-	-	-	-	-	-	-	-	-	-	-	-	-	-	-	-	-	-	+	-	-	-	-	-	-	-	-	-	-	-	-	-	-	-	-	-	-	-	-	-	-
RRAS		-	-	-	-	-	-	-	-	-	-	-	-	-	-	-	-	-	-	-	-	-	-	-	-	+	-	-	-	-	-	-	-	-	-	-	-	-	-	+	-	-	-	-	-	-	-	-	-
RSAD2		-	-	-	-	-	-	-	-	-	-	-	-	-	-	-	-	-	-	-	-	-	-	-	-	-	-	-	-	-	-	-	-	-	-	-	-	-	-	-	-	-	-	-	-	-	-	+	-
RXRG		-	-	-	-	-	-	-	-	-	-	-	-	-	-	-	-	-	-	-	-	-	-	-	-	-	-	-	-	-	-	-	-	-	-	-	-	+	+	-	-	-	-	-	-	-	-	-	-
S100A12	Neutrophils	-	-	-	-	-	-	-	-	-	-	-	-	-	-	-	-	-	-	+	-	-	-	-	-	-	-	-	-	-	-	-	-	-	-	-	-	-	-	-	-	-	-	-	-	+	-	-	-
S1PR1		-	-	-	-	-	-	-	-	-	-	-	-	-	-	-	-	-	-	-	-	-	-	-	-	-	-	-	-	-	-	-	-	-	+	-	-	-	-	-	-	-	-	-	-	-	-	-	-
SCN2A		-	-	-	-	-	-	-	-	-	-	-	-	-	-	-	-	-	+	-	-	-	-	-	-	-	-	-	-	-	-	-	-	-	-	-	-	-	-	-	-	-	-	-	-	-	-	-	-
SCP2		-	-	-	-	-	-	-	-	-	-	-	-	-	-	-	-	-	-	-	-	-	-	-	-	-	-	-	-	-	-	-	-	-	-	-	-	+	-	-	-	-	-	-	-	-	-	-	-
SDHA		+	-	-	-	-	-	-	-	-	-	-	-	-	-	-	-	-	-	-	-	-	-	-	-	-	-	-	-	-	-	-	-	-	-	-	-	-	-	-	-	-	-	-	-	-	-	-	-
SEL1L		-	-	-	-	-	-	-	-	-	-	-	-	-	-	-	-	-	-	-	-	-	-	-	-	-	-	-	-	-	-	-	-	+	-	-	-	-	-	-	-	-	-	-	-	-	-	-	-
SELE		-	-	-	-	-	-	-	-	-	-	-	-	-	-	-	-	-	-	-	-	-	-	-	-	-	-	-	-	-	-	-	-	-	-	-	-	-	-	-	-	-	-	-	-	-	+	-	-
SELL		-	-	-	-	-	-	-	-	-	-	-	-	-	-	-	-	-	-	-	-	-	-	-	-	-	-	+	+	-	-	-	-	-	-	-	-	-	-	-	-	-	+	-	-	-	-	-	-
SEMA4D		-	-	-	-	-	-	-	-	-	-	-	-	-	-	-	-	-	-	-	-	-	-	-	-	-	-	-	-	-	-	-	+	-	-	-	-	-	-	-	-	-	-	-	-	-	-	-	-
SESN1		-	-	-	-	-	-	-	-	-	-	-	-	-	-	-	-	-	-	-	-	-	-	-	-	-	-	-	-	-	-	-	-	-	-	-	-	-	-	+	-	-	-	-	-	-	-	-	-
SESN2		-	-	-	-	-	-	-	-	-	-	-	-	-	-	-	-	-	-	-	-	-	-	-	-	-	+	-	-	-	-	-	-	-	-	-	-	-	-	+	-	-	-	-	-	-	-	-	-
SESN3		-	-	-	-	-	-	-	-	-	-	-	-	-	-	-	-	-	-	-	-	-	-	-	-	-	-	-	-	-	-	-	-	-	-	-	-	-	-	+	-	-	-	-	-	-	-	-	-
SF3B1		-	-	-	-	-	-	-	-	-	-	-	-	-	+	-	-	-	-	-	-	-	-	-	-	-	-	-	-	-	-	-	-	-	-	-	-	-	-	-	-	-	-	-	-	-	-	-	-
SFN		-	-	-	-	-	-	-	-	+	-	-	-	-	-	-	-	-	-	-	-	-	-	-	-	-	-	-	-	-	-	-	-	-	-	-	-	-	-	-	-	-	-	-	-	-	-	-	-
SFRP1		-	-	-	-	-	-	-	-	-	-	-	-	-	-	-	-	-	+	-	-	-	-	-	-	-	-	-	-	-	-	-	-	-	-	-	-	-	-	-	-	-	-	-	-	-	-	-	-
SFTPA1		-	-	-	-	-	-	-	-	-	-	-	-	-	-	-	-	-	-	-	-	-	-	-	-	-	-	-	-	-	-	-	-	-	-	-	-	-	-	-	-	-	-	-	-	+	-	-	-
SH2D1A	T-cells	-	-	-	-	-	-	-	-	-	-	-	+	-	-	-	-	-	-	-	-	-	-	-	-	-	-	-	-	-	-	-	-	-	-	-	-	-	-	-	-	-	-	-	-	-	-	-	-
SHC4		-	-	-	-	-	-	-	-	-	-	-	+	-	-	-	-	-	-	-	-	-	-	-	-	-	-	-	-	-	-	-	-	-	-	-	-	-	-	-	-	-	-	-	-	-	-	-	-
SIGLEC1		-	-	-	-	-	-	-	-	-	-	-	-	-	-	-	-	-	-	-	-	-	-	-	-	-	-	-	-	-	-	-	+	-	-	-	-	-	-	-	-	-	-	-	-	-	-	-	-
SIGLEC5	Neutrophils	-	-	-	-	-	-	-	-	-	-	-	-	-	-	-	-	-	-	-	-	-	-	-	-	-	-	-	-	-	-	-	-	-	-	-	-	-	-	-	-	-	-	-	-	-	-	-	-
SIGLEC6		-	-	-	-	-	+	-	-	-	-	-	-	-	-	-	-	-	-	-	-	-	-	-	-	-	-	-	-	-	-	-	-	-	-	-	-	-	-	-	-	-	-	-	-	-	-	-	-
SLAMF6		-	-	-	-	-	-	-	-	-	-	-	-	-	-	-	-	-	-	-	-	-	-	-	-	-	-	-	-	-	-	-	+	-	-	-	-	-	-	-	-	-	-	-	-	-	-	-	-
SLC2A12		-	-	-	-	-	-	-	-	-	-	-	-	-	-	-	-	+	-	-	-	-	-	-	-	-	-	-	-	-	-	-	-	-	-	-	-	-	-	-	-	-	-	-	-	-	-	-	-
SLC2A6		-	-	-	-	-	-	-	-	-	-	-	-	-	-	-	-	+	-	-	-	-	-	-	-	-	-	-	-	-	-	-	-	-	-	-	-	-	-	-	-	-	-	-	-	-	-	-	-
SLC7A5		-	+	-	-	-	-	-	-	-	-	-	-	-	-	-	-	-	-	-	-	-	-	-	-	-	+	-	-	-	-	-	-	-	-	-	-	-	-	-	-	-	-	-	-	-	-	-	-
SLC8A1		-	-	-	-	-	-	-	-	-	-	-	-	-	-	-	-	-	+	-	-	-	-	-	-	-	-	-	-	-	-	-	-	-	-	-	-	-	-	-	-	-	-	-	-	-	-	-	-
SMAD2		-	-	-	-	-	-	-	-	-	-	-	-	-	-	-	-	-	-	-	-	-	-	-	-	-	-	-	-	-	-	-	-	-	-	-	-	-	-	+	-	-	-	-	+	-	-	-	-
SMAD3		-	-	-	-	-	-	-	-	-	-	-	-	-	-	-	-	-	-	-	-	-	-	-	-	-	-	-	-	-	-	-	-	+	-	-	-	-	-	+	-	-	-	-	+	-	-	-	-
SMAD4		-	-	-	-	-	-	-	-	-	-	-	-	-	+	-	-	-	-	-	-	-	-	-	-	-	-	-	-	-	-	-	-	-	-	-	-	-	-	-	-	-	-	-	+	-	-	-	-
SMAD9		-	-	-	-	-	-	-	-	-	-	-	-	-	-	-	-	-	-	-	-	-	-	-	-	-	-	-	-	-	-	-	-	-	-	-	-	-	-	-	-	-	-	-	+	-	-	-	-
SMARCA4		-	-	-	-	-	-	-	-	-	-	-	-	-	-	-	-	-	-	-	-	-	-	+	-	-	-	-	-	-	-	-	-	-	-	-	-	-	-	-	-	-	-	-	-	-	-	-	-
SMC3		-	-	-	-	-	-	-	-	+	-	-	-	-	-	-	-	-	-	-	-	-	-	-	-	-	-	-	-	-	-	-	-	-	-	-	-	-	-	-	-	-	-	-	-	-	-	-	-
SNAI2		-	-	-	-	-	-	-	-	-	-	-	-	-	+	-	-	-	-	-	-	-	-	-	-	-	-	-	-	-	-	-	-	-	-	-	-	-	-	-	-	-	-	-	-	-	-	-	-
SOCS1		-	-	-	-	-	-	-	-	-	-	-	-	-	-	-	-	-	-	-	-	-	-	+	+	-	-	-	-	-	-	-	-	-	-	-	-	-	-	-	-	-	-	-	-	+	-	+	+
SOCS2		-	+	-	-	-	-	-	-	-	-	-	-	-	-	-	-	-	-	-	-	-	-	+	+	-	-	-	-	-	-	-	-	-	-	-	-	-	-	-	-	-	-	-	-	-	-	-	-
SOCS3		-	-	-	-	-	-	-	-	-	-	-	-	-	-	-	-	-	-	-	-	-	+	-	+	-	-	-	-	-	-	-	-	-	-	-	-	-	-	-	-	-	-	-	-	-	+	+	+
SOS1		-	-	-	-	-	-	-	-	-	-	-	-	+	-	-	-	-	-	-	-	-	-	-	+	+	+	-	-	-	-	-	-	-	-	-	-	-	-	-	-	-	-	-	-	-	-	-	-
SP100		-	-	-	-	-	-	-	-	-	-	-	-	-	-	-	-	-	-	-	-	-	-	-	-	-	-	-	-	-	-	-	-	-	-	-	-	-	-	-	-	-	-	-	-	-	-	-	+
SPAG9		-	-	-	+	-	-	-	-	-	-	-	-	-	-	-	-	-	-	-	-	-	-	-	-	-	-	-	-	-	-	-	-	-	-	-	-	-	-	-	-	-	-	-	-	-	-	-	-
SPIB	B-cells	-	-	-	-	-	-	-	-	-	-	-	-	-	-	-	-	-	-	-	-	-	-	-	-	-	-	-	-	-	-	-	-	-	-	-	-	-	-	-	-	-	-	-	-	-	-	-	-
ST3GAL6		-	-	-	-	-	-	-	-	-	-	-	-	-	-	-	-	-	-	-	-	-	-	-	-	-	-	-	-	-	-	-	-	+	-	-	-	-	-	-	-	-	-	-	-	-	-	-	-
STAG2		-	-	-	-	-	-	-	-	+	-	-	-	-	-	-	-	-	-	-	-	-	-	-	-	-	-	-	-	-	-	-	-	-	-	-	-	-	-	-	-	-	-	-	-	-	-	-	-
STAT1		-	-	-	-	-	-	-	-	-	-	-	-	-	-	-	-	-	-	-	-	-	-	-	+	-	-	-	-	-	-	-	-	+	-	-	-	-	-	-	-	-	-	-	-	+	-	-	-
STAT3		-	-	-	-	-	-	-	-	-	-	-	-	-	-	-	-	-	+	-	-	-	-	-	+	-	-	-	-	-	-	-	-	-	-	-	-	-	-	-	-	-	-	-	-	-	-	-	-
STAT5A		-	-	-	-	-	-	-	-	-	-	-	-	-	-	-	-	-	-	-	-	-	-	-	+	-	-	-	-	-	-	-	-	-	-	-	-	-	-	-	-	-	-	-	-	-	-	-	-
STAT5B		-	-	-	-	-	-	-	-	-	-	-	-	-	-	-	-	-	-	-	-	-	-	-	+	-	-	-	-	-	+	+	-	-	-	-	-	-	-	-	-	-	-	-	-	-	-	-	-
STC1		-	-	-	-	-	-	-	-	-	-	-	-	-	-	-	-	-	+	-	-	-	-	-	-	-	-	-	-	-	-	-	-	-	-	-	-	-	-	-	-	-	-	-	-	-	-	-	-
STC2		-	-	-	-	-	-	-	-	-	-	-	-	-	-	-	-	-	+	-	-	-	-	-	-	-	-	-	-	-	-	-	-	-	-	-	-	-	-	-	-	-	-	-	-	-	-	-	-
STIM1		-	-	-	-	-	-	-	+	-	-	-	-	-	-	-	-	-	-	-	-	-	-	-	-	-	-	-	-	-	-	-	-	-	-	-	-	-	-	-	-	-	-	-	-	-	-	-	-
STK11IP		+	-	-	-	-	-	-	-	-	-	-	-	-	-	-	-	-	-	-	-	-	-	-	-	-	-	-	-	-	-	-	-	-	-	-	-	-	-	-	-	-	-	-	-	-	-	-	-
SUMO1		-	-	-	-	-	-	-	-	-	-	-	-	-	-	-	-	-	-	-	-	-	-	-	-	-	-	-	-	-	-	-	-	-	-	-	-	-	-	-	-	-	-	-	-	-	-	-	+
SYK		-	-	-	-	-	-	-	+	-	-	-	+	+	-	-	-	-	-	-	-	-	-	-	-	-	-	-	-	+	-	-	-	-	-	-	+	-	-	-	-	-	-	-	-	-	-	-	-
TAB2		-	-	-	-	-	-	-	-	-	-	-	-	-	-	-	-	-	-	+	-	-	-	-	-	+	-	-	-	+	-	-	-	-	+	-	-	-	-	-	-	-	-	+	-	+	+	-	-
TAF6L		-	-	-	-	-	-	-	-	-	-	-	-	-	+	-	-	-	-	-	-	-	-	-	-	-	-	-	-	-	-	-	-	-	-	-	-	-	-	-	-	-	-	-	-	-	-	-	-
TAPBP		-	-	+	-	-	-	-	-	-	-	-	-	-	-	-	-	-	-	-	-	-	-	-	-	-	-	-	-	-	-	-	-	-	-	-	-	-	-	-	-	-	-	-	-	-	-	-	-
TAX1BP1		-	-	-	-	-	-	-	-	-	-	-	-	-	-	-	-	-	-	-	-	-	-	-	-	-	-	-	-	-	-	-	-	-	-	-	-	-	-	-	-	-	-	-	-	-	+	-	-
TBC1D10B		+	-	-	-	-	-	-	-	-	-	-	-	-	-	-	-	-	-	-	-	-	-	-	-	-	-	-	-	-	-	-	-	-	-	-	-	-	-	-	-	-	-	-	-	-	-	-	-
TBL1XR1		-	-	-	-	-	-	-	-	-	-	-	-	-	+	-	-	-	-	-	-	-	-	-	-	-	-	-	-	-	-	-	-	+	-	-	-	-	-	-	-	-	-	-	-	-	-	-	-
TBP		+	-	-	-	-	-	-	-	-	-	-	-	-	-	-	-	-	-	-	-	-	-	-	-	-	-	-	-	-	-	-	-	-	-	-	-	-	-	-	-	-	-	-	-	-	-	-	-
TBX21	Th1 cells	-	-	-	-	-	-	-	-	-	-	-	-	-	-	-	-	-	-	-	-	-	-	-	-	-	-	-	-	-	-	-	-	-	-	-	-	-	-	-	-	-	-	-	-	-	-	-	-
TCF7		-	-	-	-	-	-	-	-	-	-	-	-	-	-	-	-	-	-	-	-	-	-	-	-	-	-	-	-	-	-	-	-	-	-	-	-	-	-	-	-	-	+	-	-	-	-	-	-
TCL1A	B-cells	-	-	-	-	-	-	-	-	-	-	-	-	-	-	-	-	-	-	-	-	-	-	-	-	-	-	-	-	-	-	-	-	-	-	-	+	-	-	-	-	-	-	-	-	-	-	-	-
TDRD1		-	-	-	-	-	-	-	-	-	-	-	-	-	+	-	-	-	-	-	-	-	-	-	-	-	-	-	-	-	-	-	-	-	-	-	-	-	-	-	-	-	-	-	-	-	-	-	-
TERT		-	-	-	-	-	-	-	-	-	-	-	-	-	-	-	-	-	+	-	-	-	-	-	-	-	-	-	-	-	-	-	-	-	-	-	-	-	-	+	-	-	-	-	-	-	-	-	-
TGFB1		-	-	-	-	-	-	-	-	-	-	-	-	-	+	-	-	-	-	-	-	-	-	-	-	-	-	-	-	-	-	+	-	-	-	-	-	-	-	+	-	-	-	-	+	-	-	-	-
TGFB2		-	-	-	-	-	-	-	-	-	-	-	-	-	-	-	-	-	-	-	-	-	-	-	-	-	-	-	-	-	-	-	-	-	-	-	-	-	-	+	-	-	-	-	+	-	-	-	-
TICAM1		-	-	-	-	-	-	-	-	-	-	-	-	-	-	-	-	-	-	-	-	-	-	-	-	-	-	-	-	+	+	-	-	-	-	-	-	-	-	-	-	-	-	-	-	+	-	-	-
TIGIT		-	-	-	-	-	-	-	-	-	-	-	-	-	-	-	-	-	-	-	-	-	-	-	-	-	-	-	-	-	-	+	-	-	-	-	-	-	-	-	+	+	-	-	-	-	-	-	-
TIMP1		-	-	-	-	-	-	-	-	-	-	-	-	-	-	-	-	-	+	-	+	-	-	-	-	-	-	-	-	-	-	-	-	-	+	-	-	-	-	-	-	-	-	-	-	-	-	-	-
TLE4		-	+	-	-	-	-	-	-	-	-	-	-	-	-	-	-	-	-	-	-	-	-	-	-	-	-	-	-	-	-	-	-	+	-	-	-	-	-	-	-	-	-	-	-	-	-	-	-
TLR1		-	-	-	-	-	-	-	-	-	-	-	-	-	-	-	-	-	-	-	-	-	-	-	-	-	-	-	-	-	-	-	-	-	-	-	-	-	-	-	-	-	-	-	-	+	-	-	-
TLR10		-	-	-	-	-	-	-	-	-	-	-	-	-	-	-	-	-	-	-	-	-	-	-	-	-	-	-	-	-	-	-	-	-	-	-	-	-	-	-	-	-	-	-	-	+	-	-	-
TLR2		-	-	-	-	-	-	-	-	-	-	-	-	-	-	-	-	-	-	-	-	-	-	-	-	-	-	-	-	-	-	-	-	-	-	-	+	-	-	-	-	-	-	-	-	+	-	-	-
TLR7		-	-	-	-	-	-	-	-	-	-	-	-	-	-	-	-	-	-	-	-	-	-	-	-	-	-	-	-	-	-	-	-	-	-	-	-	-	-	-	-	-	-	-	-	+	-	-	-
TMED2		-	-	-	-	-	-	-	-	-	-	-	-	-	-	-	-	-	-	-	-	-	-	-	-	-	-	-	-	-	-	-	-	+	-	-	-	-	-	-	-	-	-	-	-	-	-	-	-
TNF		-	-	-	-	-	-	-	-	-	-	-	-	-	-	-	-	-	-	-	+	-	-	-	-	-	-	-	-	-	-	-	-	-	-	-	-	-	-	-	-	-	-	-	-	-	+	-	-
TNFRSF10A		-	-	-	-	+	-	-	-	-	-	-	+	-	-	-	-	-	-	-	-	-	-	-	-	-	-	-	-	-	-	-	-	-	-	-	-	-	-	-	-	-	-	-	-	-	-	-	-
TNFRSF14		-	-	-	-	-	-	-	-	-	-	-	-	-	-	-	-	-	-	-	-	-	-	-	-	-	-	-	-	-	-	-	-	-	-	-	-	-	-	-	+	-	-	-	-	-	-	-	-
TNFRSF17	B-cells	-	-	-	-	-	-	-	-	-	-	-	-	-	-	-	-	-	-	-	-	-	-	-	-	-	-	-	-	-	-	-	-	-	-	-	-	-	-	-	-	-	-	-	-	-	-	-	-
TNFRSF18		-	-	-	-	-	-	-	-	-	-	-	-	-	-	-	-	-	-	-	-	-	-	-	-	-	-	-	-	-	-	-	-	-	-	-	-	-	-	-	+	-	-	-	-	-	-	-	-
TNFRSF1A		-	-	-	-	-	-	-	-	-	-	-	-	-	-	-	-	-	-	-	+	-	-	-	-	+	+	-	-	+	-	-	-	-	-	-	-	-	-	-	-	-	-	-	-	-	+	-	-
TNFRSF1B		-	-	-	-	-	-	-	-	-	-	-	-	-	-	-	-	-	-	-	+	-	-	-	-	-	-	-	-	-	-	-	-	-	+	-	-	-	-	-	-	-	-	-	-	-	+	-	-
TNFRSF4		-	-	-	-	-	-	-	-	-	-	-	-	-	-	-	-	-	-	-	-	-	-	-	-	-	-	-	-	-	-	-	-	-	-	-	-	-	-	-	+	-	-	-	-	-	-	-	-
TNFRSF9		-	-	-	-	-	-	-	-	-	-	-	-	-	-	-	-	-	-	-	-	-	-	-	-	-	-	-	-	-	-	-	-	-	-	-	-	-	-	-	+	+	-	-	-	-	-	-	-
TNFSF10		-	-	-	-	+	-	-	-	-	-	-	+	-	-	-	-	-	-	-	-	-	-	-	-	-	-	-	-	-	-	+	-	-	-	-	-	-	-	-	-	-	-	-	-	-	-	-	-
TNFSF18		-	-	-	-	-	-	-	-	-	-	-	-	-	-	-	-	-	-	-	-	-	-	-	-	-	-	-	-	-	-	-	-	-	-	-	-	-	-	-	+	-	-	-	-	-	-	-	-
TNFSF4		-	-	-	-	-	-	-	-	-	-	-	-	-	-	-	-	-	-	-	-	-	-	-	-	-	-	-	-	-	-	-	-	-	-	-	-	-	-	-	+	-	-	-	-	-	-	-	-
TNFSF9		-	+	-	-	-	-	-	-	-	-	-	-	-	-	-	-	-	-	-	-	-	-	-	-	-	-	-	-	-	-	-	-	-	-	-	-	-	-	-	+	+	-	-	-	-	-	-	-
TOX		-	-	-	-	-	-	-	-	-	-	-	-	-	-	-	-	-	-	-	-	-	-	-	-	-	-	-	-	-	+	-	-	-	-	-	-	-	-	-	-	-	-	-	-	-	-	-	-
TOX2		-	-	-	-	-	-	-	-	-	-	-	-	-	-	-	-	-	-	-	-	-	-	-	-	-	-	-	-	-	-	-	-	-	-	-	-	-	-	-	-	+	-	-	-	-	-	-	-
TOX3		-	-	-	-	-	-	-	-	-	-	-	-	-	-	-	-	-	-	-	-	-	-	-	-	-	-	-	-	-	-	-	-	-	-	-	-	-	-	-	-	+	-	-	-	-	-	-	-
TOX4		-	-	-	-	-	-	-	-	-	-	-	-	-	-	-	-	-	-	-	-	-	-	-	-	-	-	-	-	-	-	-	-	-	-	-	-	-	-	-	-	+	-	-	-	-	-	-	-
TPP2		-	-	+	-	-	-	-	-	-	-	-	-	-	-	-	-	-	-	-	-	-	-	-	-	-	-	-	-	-	-	-	-	-	-	-	-	-	-	-	-	-	-	-	-	-	-	-	-
TPSAB1/B2	Mast cells	-	-	-	-	-	-	-	-	-	-	-	-	-	-	-	-	-	-	-	-	-	-	-	-	-	-	-	-	-	-	-	-	-	-	-	-	-	-	-	-	-	-	-	-	-	-	-	-
TRAC		-	-	-	-	-	-	-	-	-	-	-	-	-	-	-	-	-	-	-	-	-	-	-	-	-	-	-	-	-	-	-	-	-	-	+	-	-	-	-	-	-	-	+	-	-	-	-	-
TRAF2		-	-	-	-	+	-	-	-	-	-	-	-	-	-	-	-	-	-	-	-	-	-	-	-	+	-	-	-	+	-	-	-	-	-	-	-	-	-	-	-	-	-	-	-	-	+	-	-
TRAT1	T-cells	-	-	-	-	-	-	-	-	-	-	-	-	-	-	-	-	-	-	-	-	-	-	-	-	-	-	-	-	-	-	-	-	-	-	-	-	-	-	-	-	-	-	+	-	-	-	-	-
TRBC1/2		-	-	-	-	-	-	-	-	-	-	-	-	-	-	-	-	-	-	-	-	-	-	-	-	-	-	-	-	-	-	-	-	-	-	-	-	-	-	-	-	-	-	+	-	-	-	-	-
TRDC		-	-	-	-	-	-	-	-	-	-	-	-	-	-	-	-	-	-	-	-	-	-	-	-	-	-	-	-	-	-	-	-	-	-	-	-	-	-	-	-	-	-	+	-	-	-	-	-
TRDV1		-	-	-	-	-	-	-	-	-	-	-	-	-	-	-	-	-	-	-	-	-	-	-	-	-	-	-	-	-	-	-	-	-	-	-	-	-	-	-	-	-	-	+	-	-	-	-	-
TRDV2		-	-	-	-	-	-	-	-	-	-	-	-	-	-	-	-	-	-	-	-	-	-	-	-	-	-	-	-	-	-	-	-	-	-	-	-	-	-	-	-	-	-	+	-	-	-	-	-
TRDV3		-	-	-	-	-	-	-	-	-	-	-	-	-	-	-	-	-	-	-	-	-	-	-	-	-	-	-	-	-	-	-	-	-	-	-	-	-	-	-	-	-	-	+	-	-	-	-	-
TREM2		-	-	-	-	-	-	-	-	-	-	-	-	+	-	-	-	-	-	-	-	-	-	-	-	-	-	-	-	-	-	-	-	-	-	-	-	-	-	-	-	-	-	-	-	-	-	-	-
TRGC1		-	-	-	-	-	-	-	-	-	-	-	-	-	-	-	-	-	-	-	-	-	-	-	-	-	-	-	-	-	-	-	-	-	-	-	-	-	-	-	-	-	-	+	-	-	-	-	-
TRGC2		-	-	-	-	-	-	-	-	-	-	-	-	-	-	-	-	-	-	-	-	-	-	-	-	-	-	-	-	-	-	-	-	-	-	-	-	-	-	-	-	-	-	+	-	-	-	-	-
TRGV2		-	-	-	-	-	-	-	-	-	-	-	-	-	-	-	-	-	-	-	-	-	-	-	-	-	-	-	-	-	-	-	-	-	-	-	-	-	-	-	-	-	-	+	-	-	-	-	-
TRGV3/5		-	-	-	-	-	-	-	-	-	-	-	-	-	-	-	-	-	-	-	-	-	-	-	-	-	-	-	-	-	-	-	-	-	-	-	-	-	-	-	-	-	-	+	-	-	-	-	-
TRGV8		-	-	-	-	-	-	-	-	-	-	-	-	-	-	-	-	-	-	-	-	-	-	-	-	-	-	-	-	-	-	-	-	-	-	-	-	-	-	-	-	-	-	+	-	-	-	-	-
TRIM2		-	-	-	-	-	-	-	-	-	-	-	-	-	-	-	-	-	-	-	-	-	-	-	-	-	-	-	-	-	-	-	-	-	-	-	-	-	-	-	-	-	-	-	-	-	-	-	+
TRIM33		-	-	-	-	-	-	-	-	-	-	-	-	-	-	-	-	-	-	-	-	-	-	-	-	-	-	-	-	-	-	-	-	-	-	-	-	-	-	-	-	-	-	-	+	-	-	-	-
TRIM35		-	-	-	-	-	-	-	-	-	-	-	-	-	-	-	-	-	-	-	-	-	-	-	-	-	-	-	-	-	-	-	-	-	-	-	-	-	-	-	-	-	-	-	-	-	-	-	+
TRIM36		-	-	+	-	-	-	-	-	-	-	-	-	-	-	-	-	-	-	-	-	-	-	-	-	-	-	-	-	-	-	-	-	-	-	-	-	-	-	-	-	-	-	-	-	-	-	-	-
TRIM46		-	-	-	-	-	-	-	-	-	-	-	-	-	-	-	-	-	-	-	-	-	-	-	-	-	-	-	-	-	-	-	-	-	-	-	-	-	-	-	-	-	-	-	-	-	-	-	+
TRIM48		-	-	-	-	-	-	-	-	-	-	-	-	-	-	-	-	-	-	-	-	-	-	-	-	-	-	-	-	-	-	-	-	-	-	-	-	-	-	-	-	-	-	-	-	-	-	-	+
TRIM9		-	-	+	-	-	-	-	-	-	-	-	-	-	-	-	-	-	-	-	-	-	-	-	-	-	-	-	-	-	-	-	-	-	-	-	-	-	-	-	-	-	-	-	-	-	-	-	-
TRPC1		-	-	-	-	-	-	-	+	-	-	-	-	-	-	-	-	-	-	-	-	-	-	-	-	-	-	-	-	-	-	-	-	-	-	-	-	-	-	-	-	-	-	-	-	-	-	-	-
TRPC6		-	-	-	-	-	-	-	-	-	-	-	-	-	-	-	-	-	+	-	-	-	-	-	-	-	-	-	-	-	-	-	-	-	-	-	-	-	-	-	-	-	-	-	-	-	-	-	-
TRPM7		-	-	-	-	-	-	-	-	-	-	-	-	-	-	-	-	-	-	-	-	-	-	-	-	-	-	-	-	-	-	-	-	-	-	-	-	-	-	+	-	-	-	-	-	-	-	-	-
TSLP		-	-	-	-	-	-	-	-	-	-	-	-	-	-	-	-	-	-	-	-	-	-	+	+	-	-	-	-	-	-	-	-	-	-	-	-	-	-	-	-	-	-	-	-	-	-	-	-
TTK		-	-	-	-	-	-	-	-	+	-	-	-	-	-	-	-	-	-	-	-	-	-	-	-	-	-	-	-	-	-	-	-	-	-	-	-	-	-	-	-	-	-	-	-	-	-	-	-
TUSC2		-	-	-	-	-	-	-	-	-	-	-	-	-	-	-	-	-	-	-	-	-	-	-	-	-	-	-	-	-	+	-	-	-	-	-	-	-	-	-	-	-	-	-	-	-	-	-	-
TWIST1		-	-	-	-	-	-	-	-	-	-	-	-	-	+	-	-	-	+	-	-	-	-	-	-	-	-	-	-	-	-	-	-	-	+	-	-	-	-	-	-	-	-	-	-	-	-	-	-
TYK2		-	-	-	-	-	-	-	-	-	-	-	-	-	-	-	-	-	-	-	+	-	+	-	+	-	-	-	-	-	-	-	-	-	+	-	-	-	-	-	-	-	-	-	-	-	-	+	-
TYROBP		-	-	-	-	-	-	-	-	-	-	-	+	+	-	-	-	-	-	-	-	-	-	-	-	-	-	-	-	-	+	-	+	-	-	-	-	-	-	-	-	-	-	-	-	-	-	-	-
UBB		+	-	-	-	-	-	-	-	-	-	-	-	-	-	-	-	-	-	-	-	-	-	-	-	-	-	-	-	-	-	-	-	-	-	-	-	-	-	-	-	-	-	-	-	-	-	-	-
UBE2D1		-	-	+	-	-	-	-	-	-	-	-	-	-	-	-	-	-	+	-	-	-	-	-	-	-	-	-	-	-	-	-	-	-	-	-	-	-	-	+	-	-	-	+	+	+	-	-	-
UBE2I		-	-	-	-	-	-	-	-	-	-	-	-	-	-	-	-	-	-	-	-	-	-	-	-	-	-	-	-	+	-	-	-	-	-	-	-	-	-	-	-	-	-	-	-	-	-	-	-
UCP1		-	-	-	-	-	-	-	-	-	-	-	-	-	-	-	-	-	-	-	-	-	-	-	-	-	-	-	-	-	-	-	-	-	-	-	-	+	-	-	-	-	-	-	-	-	-	-	-
UHRF1		-	-	-	-	-	-	-	-	-	-	-	-	-	+	-	-	-	-	-	-	-	-	-	-	-	-	-	-	-	-	-	-	-	-	-	-	-	-	-	-	-	-	-	-	-	-	-	-
ULBP2		-	-	-	-	-	-	-	-	-	-	-	+	-	-	-	-	-	-	-	-	-	-	-	-	-	-	-	-	-	+	-	-	-	-	-	-	-	-	-	-	-	-	-	-	-	-	-	-
ULBP3		-	-	-	-	-	-	-	-	-	-	-	+	-	-	-	-	-	-	-	-	-	-	-	-	-	-	-	-	-	+	-	-	-	-	-	-	-	-	-	-	-	-	-	-	-	-	-	-
VAV2		-	-	-	-	-	-	-	+	-	-	-	-	+	-	-	-	-	-	-	-	-	-	-	-	-	-	-	-	-	-	-	-	-	-	-	-	-	-	-	-	-	-	+	-	-	-	-	-
VAV3		-	-	-	-	-	-	-	+	-	-	-	-	+	-	-	-	-	-	-	-	-	-	-	-	-	-	-	-	-	-	-	-	-	-	-	-	-	-	-	-	-	-	+	-	-	-	-	-
VCAM1		-	-	-	-	-	-	-	-	-	-	-	-	-	-	-	-	-	-	-	-	-	-	-	-	-	-	-	-	+	-	-	-	-	+	-	-	-	-	-	-	-	-	-	-	-	+	-	+
VDAC1		-	-	-	-	-	-	-	-	-	-	-	-	-	-	-	-	-	-	-	-	-	-	-	-	-	-	-	-	-	-	-	-	-	-	-	-	-	-	+	-	-	-	-	-	-	-	-	-
VEGFA		-	-	-	-	-	-	-	-	-	-	-	-	-	-	-	-	-	+	-	-	-	-	-	-	+	-	-	-	-	-	+	-	-	-	-	+	-	-	-	-	-	-	-	-	-	-	-	-
VSIR		-	-	-	-	-	-	-	-	-	-	-	-	-	-	-	-	-	-	-	-	-	-	-	-	-	-	-	-	-	-	-	-	-	-	-	-	-	-	-	+	-	-	-	-	-	-	-	-
VTCN1		-	-	-	-	-	-	-	-	-	-	-	-	-	-	-	-	-	-	-	-	-	-	-	-	-	-	-	-	-	-	-	-	-	-	-	-	-	-	-	+	-	-	-	-	-	-	-	-
WNT11		-	-	-	-	-	-	-	-	-	-	-	-	-	-	-	-	-	-	-	-	-	-	-	-	-	+	-	-	-	-	-	-	-	-	-	-	-	-	-	-	-	-	-	-	-	-	-	-
WNT2		-	-	-	-	-	-	-	-	-	-	-	-	-	-	-	-	-	-	-	-	-	-	-	-	-	+	-	-	-	-	-	-	-	-	-	-	-	-	-	-	-	-	-	-	-	-	-	-
WNT3		-	-	-	-	-	-	-	-	-	-	-	-	-	-	-	-	-	-	-	-	-	-	-	-	-	+	-	-	-	-	-	-	-	-	-	-	-	-	-	-	-	-	-	-	-	-	-	-
WNT3A		-	-	-	-	-	-	-	-	-	-	-	-	-	-	-	-	-	-	-	-	-	-	-	-	-	+	-	-	-	-	-	-	-	-	-	-	-	-	-	-	-	-	-	-	-	-	-	-
WNT4		-	-	-	-	-	-	-	-	-	-	-	-	-	-	-	-	-	-	-	-	-	-	-	-	-	+	-	-	-	-	-	-	-	-	-	-	-	-	-	-	-	-	-	-	-	-	-	-
WNT6		-	-	-	-	-	-	-	-	-	-	-	-	-	-	-	-	-	-	-	-	-	-	-	-	-	+	-	-	-	-	-	-	-	-	-	-	-	-	-	-	-	-	-	-	-	-	-	-
XAF1		-	-	-	-	-	-	-	-	-	-	-	-	-	-	-	-	-	-	-	-	-	-	-	-	-	-	-	-	-	-	-	-	-	-	-	-	-	-	-	-	-	-	-	-	-	-	+	-
XCL1/2	NK cells	-	-	-	-	-	-	-	-	-	+	-	-	-	-	-	-	-	-	-	-	-	-	-	-	-	-	-	-	-	-	-	-	-	-	-	-	-	-	-	-	-	-	-	-	-	-	-	-
XIAP		-	-	-	-	+	-	-	-	-	-	-	-	-	-	-	-	-	-	-	-	-	-	-	-	-	-	-	-	+	-	-	-	-	-	-	-	-	-	-	-	-	-	-	-	-	+	-	-
YWHAZ		-	-	-	-	-	-	-	-	+	-	-	-	-	-	-	-	-	-	-	-	-	-	-	-	-	-	-	-	-	-	-	-	+	+	-	+	-	-	-	-	-	-	-	-	-	-	-	-
YY1		-	-	-	-	-	-	-	-	-	-	-	-	-	+	-	-	-	-	-	-	-	-	-	-	-	-	-	-	-	-	-	-	-	-	-	-	-	-	-	-	+	-	-	-	-	-	-	-
ZAP70		-	-	-	-	-	-	-	-	-	-	-	+	-	-	-	-	-	-	-	-	-	-	-	-	-	-	-	-	+	-	-	-	-	-	-	-	-	-	-	-	-	-	+	-	-	-	-	-
ZNF683		-	-	-	-	-	-	-	-	-	-	-	-	-	-	-	-	-	-	-	-	-	-	-	-	-	-	-	-	-	+	-	-	-	-	-	-	-	-	-	-	-	-	-	-	-	-	-	-
© 2020 NanoString Technologies, all rights reserved
[truncated: 1 more columns]

## Sheet: Functional Themes
nCounter® Immune Exhaustion Panel - Functional Themes
Gene	Epigenetics	Immune Activation	Immune Checkpoints	Immune Status	Immune Suppression	Microenvironment & Metabolism
AK4	-	-	-	-	-	+
ASB4	-	+	-	-	-	-
BCL2	-	+	-	-	-	-
BCL2L1	-	+	-	-	-	-
BPI	-	+	-	-	-	-
CAMK2D	+	+	-	-	-	+
CARD11	-	+	-	-	-	-
CASP8	-	+	-	-	-	-
CCL22	-	+	-	-	+	-
CCL5	-	+	-	-	+	-
CCNB3	-	+	-	+	-	-
CD180	-	+	-	-	-	-
CIITA	-	+	-	-	-	-
CREBBP	+	+	-	-	+	+
CUL2	-	+	-	-	-	+
CYP4A11/22	-	-	-	-	-	+
DIABLO	-	+	-	-	-	-
FAS	-	+	-	-	-	-
GBP3	-	+	-	+	-	-
IL6	-	+	-	-	-	-
INPP5D	-	+	-	-	-	-
ITCH	-	+	-	-	+	-
ITGA10	-	+	-	-	-	-
ITGAV	-	+	-	-	-	-
JAK3	-	+	-	-	-	-
KLRC2/3	-	+	-	-	-	-
LAG3	-	-	+	+	-	-
MAP3K8	-	+	-	-	-	-
NFATC2	-	+	-	+	-	-
NFIL3	-	+	-	+	-	-
NFKB2	-	+	-	-	-	-
NFKBIE	-	+	-	-	-	-
PDGFRA	-	+	-	-	-	-
PIK3R3	-	+	-	-	-	-
PRDM1	-	+	-	-	-	-
PTPRK	-	-	-	+	-	-
RGS16	-	-	-	+	-	-
RORA	-	+	-	-	-	+
SLC2A3/14	-	-	-	-	-	+
STAT4	-	+	-	-	-	-
TBK1	-	+	-	-	-	-
TELO2	-	+	-	-	-	-
TNFAIP3	-	+	-	-	-	-
TRGV4	-	+	-	-	-	-
TRGV9	-	+	-	-	-	-
TRIM29	-	+	-	-	-	-
USP15	+	-	-	-	+	-
YES1	-	+	+	-	-	-
ZBTB16	-	+	-	-	-	-
ZFP36L2	-	-	-	+	-	-
ABCF1	-	-	-	-	-	-
ACACA	-	-	-	-	-	+
ACADL	-	-	-	-	-	+
ACADVL	-	-	-	-	-	+
ACAT2	-	-	-	-	-	+
ACOT1/2	-	-	-	-	-	+
ACSL3	-	-	-	-	-	+
ACSL4	-	-	-	-	-	+
ACSL6	-	-	-	-	-	+
ADH1A/B/C	-	-	-	-	-	+
ADH6	-	-	-	-	-	+
ADORA2A	-	-	+	-	+	-
ADORA2B	-	-	-	-	+	-
AHR	-	-	-	+	+	-
AIFM1	-	+	-	-	-	-
AKT1	-	+	-	-	-	-
AKT2	-	+	-	-	-	-
AKT3	-	+	-	-	-	-
ALDH1A1	-	-	-	-	+	-
ALDH1A3	-	-	-	-	+	+
ALDH1B1	-	-	-	-	-	+
ALDH3A1	-	-	-	-	-	+
ALDH3B2	-	-	-	-	-	+
ALDOA	-	-	-	-	-	+
ALDOB	-	-	-	-	-	+
ALOX5	-	+	-	-	-	-
ANAPC4	-	+	-	+	-	-
ANGPT1	-	+	-	-	-	+
APH1A	-	-	-	-	+	-
APOB	-	+	-	-	-	-
APOC3	-	-	-	-	-	+
AQP1	-	-	-	-	-	+
AQP7	-	-	-	-	-	+
ARG1	-	-	-	-	+	-
ATF4	-	+	-	-	-	-
ATM	+	+	-	+	-	-
ATP6V1G3	-	+	-	-	-	-
ATP7A	-	-	-	-	-	+
ATR	-	+	-	+	-	-
B4GALT1	-	-	-	-	+	-
BAK1	-	+	-	-	-	-
BATF	-	+	-	+	-	-
BAX	-	+	-	-	-	-
BCL6	+	-	-	-	-	-
BID	-	+	-	-	-	-
BLK	-	+	-	-	-	-
BMP2	-	-	-	-	+	-
BMP8A/B	-	-	-	-	+	-
BRWD1	-	+	-	-	-	-
BST2	-	+	-	-	-	-
BTK	-	+	-	-	-	-
BTLA	-	-	+	-	-	-
BTRC	-	+	-	+	-	-
CACNB2	-	+	-	-	-	-
CACNB4	-	+	-	-	-	-
CALM1	-	+	-	+	-	-
CARD16	-	-	-	-	-	+
CASP3	-	+	-	+	-	-
CASP9	-	+	-	-	-	-
CBL	-	+	-	-	+	-
CBLB	-	+	-	-	-	-
CCL13	-	+	-	-	-	-
CCL2	-	+	-	-	+	-
CCL20	-	+	-	-	+	-
CCL21	-	+	-	-	-	-
CCL3/L1	-	+	-	+	+	-
CCL4/L1	-	+	-	-	+	-
CCNA1	-	+	-	+	-	-
CCNB1	+	+	-	+	-	-
CCNC	-	-	-	-	+	-
CCNT1	-	-	-	-	+	-
CCNT2	-	-	-	-	+	-
CCR1	-	+	-	-	+	-
CCR2	-	+	-	-	+	-
CCR5	-	+	-	-	+	-
CCR7	-	+	-	+	-	-
CD101	-	+	-	-	-	-
CD14	-	+	-	-	+	-
CD160	-	+	-	+	-	-
CD163	-	-	-	-	+	-
CD19	-	+	-	-	-	-
CD200R1	-	-	+	-	-	-
CD209	-	-	-	-	+	-
CD22	-	+	-	+	-	-
CD226	-	+	-	+	-	-
CD244	-	+	-	+	-	-
CD27	-	+	+	+	-	-
CD274	-	-	+	-	-	-
CD276	-	-	+	-	-	-
CD28	-	+	+	-	-	-
CD33	-	+	-	-	+	-
CD38	-	-	-	-	+	-
CD3D	-	+	+	-	-	-
CD3E	-	+	+	-	-	-
CD3G	-	+	+	-	-	-
CD4	-	+	+	-	-	-
CD40	-	+	+	-	-	-
CD40LG	-	+	+	-	-	-
CD45R0	-	+	-	-	-	-
CD45RA	-	+	-	+	-	-
CD48	-	+	-	-	-	-
CD5	-	+	-	-	-	-
CD6	-	+	-	-	-	-
CD68	-	-	-	-	+	-
CD69	-	+	-	-	-	-
CD70	-	-	+	-	-	-
CD72	-	+	-	+	-	-
CD79B	-	+	-	-	-	-
CD80	-	+	+	-	+	-
CD84	-	-	-	-	+	-
CD86	-	+	+	+	+	-
CD8A	-	+	-	-	-	-
CD8B	-	+	-	-	-	-
CD96	-	+	-	+	-	-
CDC14B	-	+	-	-	-	-
CDC16	-	+	-	+	-	-
CDC20	-	+	-	-	-	-
CDC25A	-	+	-	+	-	-
CDC42	-	+	-	-	-	-
CDH1	-	-	+	-	-	-
CDKN1C	-	+	-	-	-	-
CDKN2C	-	+	-	+	-	-
CDY2A	+	-	-	-	-	-
CEACAM1	-	+	-	-	-	-
CEACAM3	-	-	-	-	-	-
CEBPB	-	+	-	+	-	-
CEBPD	-	+	-	-	-	-
CER1	-	-	-	-	+	-
CFLAR	-	+	-	-	-	+
CHEK1	+	+	-	+	-	-
CHRD	-	-	-	-	+	-
CHRDL1	-	-	-	-	+	-
CHUK	-	+	-	-	-	-
CISH	-	+	-	-	-	-
CLCA1	-	-	-	-	-	+
CLCF1	-	+	-	-	-	-
CMKLR1	-	+	-	-	-	-
CMV UL83	-	-	-	-	-	-
CNTF	-	+	-	-	-	-
CPA3	-	-	-	-	+	-
CPA4	+	-	-	-	-	-
CPT1C	-	-	-	-	-	+
CR2	-	+	-	+	-	-
CREB3L2	-	+	-	-	-	-
CREB5	-	+	-	-	-	-
CRLF1	-	+	-	-	-	-
CRLF2	-	+	-	-	-	-
CRTAM	-	+	-	-	-	-
CSF1	-	+	-	-	+	-
CSF1R	-	+	-	-	-	-
CSF2	-	+	-	-	+	-
CSF3	-	+	-	-	+	-
CSF3R	-	+	-	-	-	-
CSH2/GH2	-	+	-	-	-	-
CTBP2	-	-	-	-	+	-
CTF1	-	+	-	-	-	-
CTLA4	-	+	+	+	-	-
CTSW	-	+	-	-	-	-
CUL1	-	+	-	-	+	-
CXCL1/2/3	-	+	-	-	-	-
CXCL11	-	+	-	-	-	-
CXCL8	-	+	-	+	+	-
CXCL9	-	+	-	-	-	-
CXCR3	-	+	-	+	-	-
CXCR6	-	+	-	-	-	-
CYLD	-	+	-	-	-	-
CYP26A1	-	-	-	-	+	-
CYP26C1	-	-	-	-	+	-
CYP7A1	-	-	-	-	-	+
CYP8B1	-	-	-	-	-	+
DAPP1	-	+	-	-	-	-
DCN	-	-	-	-	+	-
DCTN6	-	+	-	-	-	-
DGKA	-	-	-	+	-	-
DGKZ	-	-	-	+	-	-
DHRS3	-	-	-	-	+	-
DLD	-	-	-	-	+	+
DLL3	-	-	-	-	+	-
DLL4	-	-	-	-	+	-
DNM1L	-	+	-	-	-	-
DNMT3A	+	-	-	-	-	+
DNMT3L	+	-	-	-	-	-
DRAP1	-	-	-	-	+	-
DTX4	-	-	-	-	+	-
DUSP1	-	+	-	-	-	-
DUSP9	-	+	-	-	-	-
DVL1	-	+	-	-	+	-
DYDC1	+	-	-	-	-	-
E2F1	-	+	-	+	+	+
E2F2	-	+	-	+	-	-
E2F5	-	+	-	+	+	-
EBV LMP2	-	-	-	-	-	-
ECHS1	-	-	-	-	-	+
EFNA1	-	+	-	-	-	-
EGF	-	+	-	-	-	+
EGFR	-	+	-	-	-	+
EHHADH	-	-	-	-	-	+
EIF4B	-	+	-	-	-	-
ELOVL2	-	-	-	-	-	+
ELOVL3	-	-	-	-	-	+
ELOVL4	-	-	-	-	-	+
ELOVL7	-	-	-	-	-	+
ENTPD1	-	-	-	-	+	-
ENTPD2	-	-	-	-	+	-
EOMES	-	-	-	+	-	-
EYA1	+	-	-	-	-	-
EYA4	+	-	-	-	-	-
FABP1	-	-	-	-	-	+
FABP4	-	-	-	-	-	+
FADD	-	+	-	-	-	-
FAM30A	-	-	-	-	-	-
FASLG	-	+	-	+	-	-
FBLL1	+	-	-	-	-	-
FBP2	-	-	-	-	-	+
FBXW4	-	+	-	-	-	-
FCAR	-	-	-	-	-	-
FCER1G	-	+	-	-	-	-
FCER2	-	+	-	-	+	-
FCGR1A/B	-	+	-	-	-	-
FCGR2B	-	+	-	+	-	-
FCGR3A/B	-	+	-	-	-	-
FCRL2	-	-	-	-	-	-
FCRL4	-	-	-	+	-	-
FGA	-	+	-	-	-	-
FGF10	-	+	-	-	-	-
FGF18	-	+	-	-	-	-
FGF19	-	+	-	-	-	-
FGF2	-	+	-	-	-	-
FGF22	-	+	-	-	-	-
FOS	-	+	-	-	-	-
FOXO1	-	+	-	+	-	-
FOXO3	-	+	-	+	-	+
FOXP3	+	-	-	-	-	-
FPR1	-	-	-	-	+	-
FUT4	-	-	-	-	+	-
FYN	-	+	+	-	-	-
FZD2	-	+	-	-	-	-
FZD7	-	+	-	-	-	-
G6PD	-	-	-	-	-	-
GADD45A	-	+	-	+	-	-
GAPDHS	-	-	-	-	-	+
GATA3	+	+	-	-	-	-
GATA6	-	-	-	-	-	+
GBP2	-	+	-	-	-	-
GCKR	-	-	-	-	-	+
GDF6	-	-	-	-	+	-
GHR	-	+	-	-	-	-
GK	-	-	-	-	-	+
GLS	-	-	-	-	-	+
GLS2	-	-	-	-	-	+
GLUD1/2	-	-	-	-	-	+
GNG12	-	+	-	-	-	-
GNLY	-	+	-	-	-	-
GOT2	-	-	-	-	-	+
GRAP2	-	+	-	-	-	-
GRB10	-	+	-	-	-	-
GRB2	-	+	-	-	-	-
GREM2	-	-	-	-	+	-
GSK3B	+	+	-	-	-	-
GYS2	-	+	-	-	-	-
GZMA	-	+	-	-	-	-
GZMB	-	+	-	-	+	-
GZMH	-	+	-	-	-	-
GZMK	-	+	-	-	-	-
GZMM	-	+	-	-	-	-
HADHB	-	-	-	-	-	+
HAVCR2	-	+	+	+	-	-
HCST	-	+	-	-	-	-
HDAC7	+	-	-	-	+	-
HDAC9	+	-	-	-	+	-
HDC	-	-	-	-	-	-
HEY1	-	-	-	-	+	-
HEY2	-	-	-	-	+	-
HGF	-	+	-	-	-	-
HIPK1	-	-	-	+	-	-
HLA-DPA1	-	+	+	-	-	-
HLA-DPB1	-	+	+	-	-	-
HLA-DQA1	-	+	+	-	-	-
HLA-DQA2	-	+	+	-	-	-
HLA-DQB1	-	+	+	-	-	-
HLA-DQB2	-	+	+	-	-	-
HLA-DRA	-	+	+	-	-	-
HLA-DRB1/3	-	+	+	-	-	-
HLA-E	-	+	-	+	-	-
HMGB1	-	+	-	-	-	-
HNF1A	+	-	-	-	-	-
HRAS	-	+	-	-	-	-
HSD11B1	-	-	-	-	-	-
ICAM1	-	+	-	-	+	+
ICOS	-	+	+	-	-	-
ICOSLG	-	-	+	-	-	-
ID2	-	+	-	-	+	-
IDO1	-	-	-	-	+	-
IDO2	-	-	-	-	+	-
IFIT1	-	+	-	-	-	-
IFIT3	-	+	-	-	-	-
IFNA1/13	-	+	-	-	-	-
IFNA4/7/10/17/21	-	+	-	-	-	-
IFNA5	-	+	-	-	-	-
IFNA6	-	+	-	-	-	-
IFNG	-	+	-	+	+	+
IFNK	-	+	-	-	-	-
IGHA1	-	+	-	-	-	-
IGHD	-	+	-	-	-	-
IGHG1	-	+	-	-	-	-
IGHG2	-	+	-	-	-	-
IGHG3	-	+	-	-	-	-
IGHG4	-	+	-	-	-	-
IGHM	-	+	-	-	-	-
IGHV4-59	-	+	-	-	-	-
IGKC	-	+	-	-	-	-
IGLC1	-	+	-	-	-	-
IKZF1	-	-	-	+	-	-
IL10	-	-	-	+	+	-
IL10RA	-	-	-	-	+	-
IL10RB	-	-	-	-	+	-
IL11	-	+	-	-	-	-
IL11RA	-	+	-	-	-	-
IL12A	-	+	-	-	+	-
IL12B	-	+	-	-	+	-
IL12RB1	-	+	-	-	-	-
IL13	-	+	-	-	-	-
IL13RA1	-	+	-	-	-	-
IL15	-	+	-	+	-	-
IL16	-	+	-	-	-	-
IL17A	-	+	-	-	-	-
IL18	-	+	-	-	+	-
IL1A	-	+	-	+	+	-
IL1B	-	+	-	-	-	-
IL1R1	-	+	-	-	+	-
IL1R2	-	+	-	-	+	-
IL1RAPL1	-	+	-	-	-	-
IL1RL1	-	+	-	-	-	-
IL1RL2	-	+	-	-	-	-
IL1RN	-	+	-	-	+	-
IL2	-	+	-	+	-	-
IL21	-	+	-	-	-	-
IL21R	-	+	-	-	-	-
IL24	-	+	-	-	-	-
IL27RA	-	+	-	-	-	-
IL2RA	-	+	-	-	-	-
IL3	-	+	-	-	-	-
IL31	-	+	-	-	-	-
IL31RA	-	+	-	-	-	-
IL36G	-	+	-	-	-	-
IL4	-	+	-	-	-	-
IL5	-	+	-	-	-	-
IL6R	-	+	-	-	-	+
IL6ST	-	+	-	-	-	-
IL7	-	+	-	-	-	-
IL7R	-	+	-	-	-	-
IL9	-	+	-	-	-	-
IL9R	-	+	-	-	-	-
INPPL1	-	+	-	-	-	-
INS	-	+	-	-	-	+
IRAK3	-	+	-	-	-	-
IRAK4	-	+	-	-	-	-
IRF2	-	+	-	-	-	-
IRF4	+	+	-	+	-	-
IRF8	-	+	-	-	-	-
IRS1	-	+	-	-	-	-
ITGA6	-	+	-	-	-	-
ITGAE	-	+	-	-	-	-
ITGAL	-	+	-	-	-	-
ITGAX	-	+	-	+	-	-
ITGB3	-	+	-	-	-	-
ITGB8	-	+	-	-	-	-
ITPR1	-	+	-	+	-	-
ITPR2	-	+	-	+	-	-
JAG1	-	+	-	-	+	-
JAK1	-	+	-	-	-	-
JAK2	+	+	-	-	-	-
JARID2	+	-	-	+	-	-
JUN	-	+	-	-	+	-
JUNB	-	+	-	-	+	-
JUND	-	+	-	-	-	-
KCNK2	-	-	-	-	-	+
KDM3A	+	-	-	-	-	-
KIR2DL1/2	-	+	-	+	-	-
KIR2DL3/4	-	+	-	+	-	-
KIR2DL5A/B	-	+	-	+	-	-
KIR2DS1/4	-	+	-	-	-	-
KIR3DL1/2	-	+	-	-	-	-
KIR3DL3	-	+	-	-	-	-
KLF2	-	-	-	+	-	-
KLRB1	-	+	-	-	-	-
KLRC1	-	+	-	+	-	-
KLRD1	-	+	-	+	-	-
KLRG1	-	+	-	+	-	-
KLRK1	-	+	-	+	-	-
KRAS	-	+	-	+	-	-
LAIR1	-	+	-	+	-	-
LAMB4	-	+	-	-	-	-
LAMP1	-	+	-	+	-	-
LAMTOR3	-	+	-	-	-	-
LCK	-	+	+	-	-	-
LCP2	-	+	-	-	-	-
LDHA	-	-	-	+	-	+
LDHAL6A	-	-	-	-	-	+
LEF1	+	-	-	-	-	-
LEFTY1/2	-	-	-	-	+	-
LEPR	-	+	-	-	-	-
LGALS9	-	+	-	-	-	-
LIF	+	+	-	-	+	-
LIFR	-	+	-	-	-	-
LILRA1	-	+	-	-	-	-
LILRA3	-	+	-	-	-	-
LILRA4	-	+	-	-	-	-
LILRB1	-	+	-	+	-	-
LILRB2	-	+	-	+	-	-
LILRB3	-	+	-	-	-	-
LILRB4	-	+	-	+	-	-
LPAR1	-	+	-	-	-	-
LPL	-	-	-	-	-	+
LRP6	-	+	-	-	-	-
LRRK2	+	-	-	-	-	-
LTBP1	-	-	-	-	+	-
LYN	-	+	+	-	-	-
MAGI2	-	+	-	-	-	-
MALT1	-	+	-	-	-	-
MAML3	-	-	-	-	+	-
MAP2K2	-	+	-	-	-	-
MAP3K13	-	+	-	-	-	-
MAPK1	-	+	-	-	-	-
MAPK10	-	+	-	+	-	-
MAPK11	-	+	-	+	-	-
MAPK13	-	+	-	+	-	-
MAPK14	-	+	-	+	-	-
MAPK3	-	+	-	-	-	-
MAPK8	-	+	-	-	-	-
MAPK9	-	+	-	+	-	-
MBD3	+	-	-	-	-	-
MCL1	-	+	-	-	-	-
MCM5	-	+	-	-	-	-
MCM7	-	+	-	-	-	-
MIF	-	+	-	-	-	-
MMP14	-	+	-	-	-	-
MMP3	-	+	-	-	-	-
MMP9	-	+	-	-	-	-
MRAS	-	+	-	+	-	-
MS4A1	-	+	-	+	-	-
MS4A2	-	-	-	-	+	-
MS4A4A	-	-	-	-	+	-
MST1R	-	-	-	-	+	-
MX1	-	+	-	-	-	-
MX2	-	+	-	-	-	-
MYSM1	+	-	-	-	-	-
NAA50	+	-	-	-	-	-
NCF4	-	+	-	-	-	-
NCR1	-	+	-	+	-	-
NCR2	-	+	-	-	-	-
NCR3	-	+	-	+	-	-
NFAT5	-	+	-	-	-	-
NFATC1	-	+	-	+	-	-
NFATC3	-	+	-	+	-	-
NFATC4	-	-	-	+	-	-
NFE2L2	-	-	-	-	-	+
NFKB1	-	+	-	-	-	-
NFKBIA	-	+	-	-	-	-
NFKBIB	-	+	-	-	-	-
NKG7	-	+	-	-	-	-
NOS2	-	+	-	-	+	+
NOTCH2	-	-	-	-	+	-
NPRL3	-	+	-	-	-	-
NR4A1	-	+	-	-	-	-
NRAS	-	+	-	-	-	-
NRDE2	-	-	-	-	-	-
NRL	-	+	-	-	-	-
NT5E	-	-	-	-	+	-
NTF3	-	+	-	-	-	-
NUP54	-	-	-	-	-	+
OAS1	-	+	-	-	-	-
OAS2	-	+	-	-	-	-
OAS3	-	+	-	-	-	-
OAT	-	-	-	-	-	+
OAZ1	-	-	-	-	-	-
ORC2	-	+	-	-	-	-
ORC4	-	+	-	-	-	-
OSM	-	+	-	-	-	-
OSMR	-	+	-	-	-	-
PBX1	-	-	-	-	+	-
PBX3	-	-	-	+	-	-
PCK1	-	+	-	-	-	+
PCTP	-	-	-	-	-	+
PDCD1	-	+	+	+	-	-
PDCD1LG2	-	+	+	-	-	-
PDGFD	-	+	-	-	-	-
PDGFRB	-	+	-	-	-	-
PDHB	-	-	-	-	+	+
PDK4	-	-	-	-	+	-
PECAM1	-	-	+	-	-	-
PGK1	-	-	-	-	-	-
PGLYRP2	-	+	-	-	-	-
PGLYRP3	-	+	-	-	-	-
PHC3	-	-	-	+	-	-
PIAS1	-	+	-	-	-	-
PIAS2	-	+	-	-	-	-
PIK3AP1	-	+	-	-	-	-
PIK3CA	-	+	-	-	-	-
PIK3CB	-	+	-	-	-	-
PIK3CD	-	+	-	-	-	-
PIK3R1	-	+	-	-	-	-
PIK3R2	-	+	-	-	-	-
PITX2	-	-	-	-	+	-
PKN2	-	+	-	-	-	-
PLCG1	-	+	-	-	-	+
PLCG2	-	+	-	-	-	+
PLSCR1	-	-	-	+	-	-
PML	+	+	-	-	-	-
PNOC	-	-	-	-	-	-
POLR2A	-	-	-	-	-	-
PPARG	-	-	-	-	-	+
PPARGC1A	+	-	-	-	-	-
PPIA	-	-	-	-	-	-
PPM1A	-	+	-	-	+	-
PPM1F	+	-	-	-	-	-
PPP1CB	-	-	-	+	+	-
PPP2CA	-	+	+	-	-	+
PPP2CB	-	+	+	-	-	+
PPP2R1A	-	+	+	-	-	+
PPP2R1B	-	+	+	-	-	+
PPP2R5A	-	+	+	-	-	-
PPP2R5B	-	+	+	-	-	-
PPP2R5C	-	+	+	-	-	-
PPP2R5E	-	+	+	-	-	-
PPP3CA	-	+	-	+	-	-
PPP3CC	-	+	-	+	-	-
PPP3R1	-	+	-	+	-	-
PPT1	-	-	-	-	-	+
PRDM16	+	-	-	-	-	-
PRF1	-	+	-	-	-	-
PRKAA1	-	+	-	-	-	-
PRKAA2	-	+	-	-	-	+
PRKAG3	-	+	-	-	-	-
PRKCB	+	+	-	-	-	-
PRKCZ	-	-	-	-	+	-
PRKDC	-	+	-	-	-	-
PRL	-	+	-	-	-	-
PSMA1	-	+	-	-	-	-
PSMA6	-	+	-	-	-	-
PSMB10	-	+	-	-	-	-
PSMB9	-	+	-	-	-	-
PSMC6	-	+	-	-	-	-
PSMD6	-	+	-	-	-	-
PSME2	-	+	-	-	-	-
PTAFR	-	+	-	-	+	-
PTGER4	-	-	-	+	-	-
PTGR1	-	-	-	+	-	-
PTGS2	-	+	-	-	+	+
PTK2B	-	+	-	-	-	-
PTPN11	-	+	+	-	-	-
PTPN18	-	+	-	-	-	-
PTPN2	-	+	-	-	-	-
PTPN22	-	+	-	-	-	-
PTPN6	-	+	+	-	-	-
PTPN7	-	+	-	-	-	-
PTPRC	-	+	-	-	-	-
PTPRJ	-	+	-	-	-	-
PTPRS	-	-	-	+	-	-
PVRIG	-	-	+	-	-	-
PYCR1	-	-	-	-	-	+
PYCR2	-	-	-	-	-	+
RAC1	-	+	-	-	-	-
RAG1	+	+	-	-	-	-
RARA	-	-	-	-	+	-
RARB	-	-	-	-	+	-
RASGRF1	-	+	-	-	-	-
RASGRP1	-	+	-	-	-	-
RASGRP3	-	+	-	-	-	-
RBL2	-	+	-	+	-	-
RBX1	-	+	-	-	+	+
RELA	-	+	-	-	-	-
RELN	-	+	-	-	-	-
RGS2	-	-	-	+	-	-
RHEB	-	+	-	+	-	-
RICTOR	-	+	-	-	-	-
RIMKLA	-	-	-	-	-	+
ROCK1	-	-	-	-	+	-
RORg	-	+	-	-	-	-
RORgt	-	+	-	-	-	-
RRAGC	-	+	-	-	-	-
RRAS	-	+	-	+	-	-
RSAD2	-	+	-	-	-	-
RXRG	-	-	-	-	+	+
S100A12	-	+	-	-	-	-
S1PR1	-	+	-	-	-	-
SCN2A	-	-	-	-	-	+
SCP2	-	-	-	-	-	+
SDHA	-	-	-	-	-	-
SEL1L	-	-	-	-	+	-
SELE	-	+	-	-	-	-
SELL	-	+	-	+	+	-
SEMA4D	-	+	-	-	-	-
SESN1	-	-	-	+	-	-
SESN2	-	+	-	+	-	-
SESN3	-	-	-	+	-	-
SF3B1	+	-	-	-	-	-
SFN	-	+	-	-	-	-
SFRP1	-	-	-	-	-	+
SFTPA1	-	+	-	-	-	-
SH2D1A	-	+	-	-	-	-
SHC4	-	+	-	-	-	-
SIGLEC1	-	+	-	-	-	-
SIGLEC5	-	-	-	-	-	-
SIGLEC6	-	-	-	+	-	-
SLAMF6	-	+	-	-	-	-
SLC2A12	-	-	-	-	-	+
SLC2A6	-	-	-	-	-	+
SLC7A5	-	+	-	+	-	-
SLC8A1	-	-	-	-	-	+
SMAD2	-	-	-	+	+	-
SMAD3	-	-	-	+	+	-
SMAD4	+	-	-	-	+	-
SMAD9	-	-	-	-	+	-
SMARCA4	-	+	-	-	-	-
SMC3	-	+	-	-	-	-
SNAI2	+	-	-	-	-	-
SOCS1	-	+	-	-	-	-
SOCS2	-	+	-	+	-	-
SOCS3	-	+	-	-	-	-
SOS1	-	+	-	-	-	-
SP100	-	+	-	-	-	-
SPAG9	-	+	-	-	-	-
SPIB	-	-	-	-	-	-
ST3GAL6	-	-	-	-	+	-
STAG2	-	+	-	-	-	-
STAT1	-	+	-	-	+	-
STAT3	-	+	-	-	-	+
STAT5A	-	+	-	-	-	-
STAT5B	-	+	-	+	-	-
STC1	-	-	-	-	-	+
STC2	-	-	-	-	-	+
STIM1	-	+	-	-	-	-
STK11IP	-	-	-	-	-	-
SUMO1	-	+	-	-	-	-
SYK	-	+	-	-	-	-
TAB2	-	+	-	-	-	-
TAF6L	+	-	-	-	-	-
TAPBP	-	+	-	-	-	-
TAX1BP1	-	+	-	-	-	-
TBC1D10B	-	-	-	-	-	-
TBL1XR1	+	-	-	-	+	-
TBP	-	-	-	-	-	-
TBX21	-	-	-	-	-	-
TCF7	-	+	-	-	-	-
TCL1A	-	+	-	-	-	-
TDRD1	+	-	-	-	-	-
TERT	-	-	-	+	-	+
TGFB1	+	-	-	+	+	-
TGFB2	-	-	-	+	+	-
TICAM1	-	+	-	-	-	-
TIGIT	-	-	+	+	-	-
TIMP1	-	+	-	-	+	+
TLE4	-	-	-	+	+	-
TLR1	-	+	-	-	-	-
TLR10	-	+	-	-	-	-
TLR2	-	+	-	-	-	-
TLR7	-	+	-	-	-	-
TMED2	-	-	-	-	+	-
TNF	-	+	-	-	+	-
TNFRSF10A	-	+	-	-	-	-
TNFRSF14	-	-	+	-	-	-
TNFRSF17	-	-	-	-	-	-
TNFRSF18	-	-	+	-	-	-
TNFRSF1A	-	+	-	-	+	-
TNFRSF1B	-	+	-	-	+	-
TNFRSF4	-	-	+	-	-	-
TNFRSF9	-	-	+	+	-	-
TNFSF10	-	+	-	+	-	-
TNFSF18	-	-	+	-	-	-
TNFSF4	-	-	+	-	-	-
TNFSF9	-	-	+	+	-	-
TOX	-	+	-	-	-	-
TOX2	-	-	-	+	-	-
TOX3	-	-	-	+	-	-
TOX4	-	-	-	+	-	-
TPP2	-	+	-	-	-	-
TPSAB1/B2	-	-	-	-	-	-
TRAC	-	+	+	-	-	-
TRAF2	-	+	-	-	-	-
TRAT1	-	+	-	-	-	-
TRBC1/2	-	+	-	-	-	-
TRDC	-	+	-	-	-	-
TRDV1	-	+	-	-	-	-
TRDV2	-	+	-	-	-	-
TRDV3	-	+	-	-	-	-
TREM2	-	+	-	-	-	-
TRGC1	-	+	-	-	-	-
TRGC2	-	+	-	-	-	-
TRGV2	-	+	-	-	-	-
TRGV3/5	-	+	-	-	-	-
TRGV8	-	+	-	-	-	-
TRIM2	-	+	-	-	-	-
TRIM33	-	-	-	-	+	-
TRIM35	-	+	-	-	-	-
TRIM36	-	+	-	-	-	-
TRIM46	-	+	-	-	-	-
TRIM48	-	+	-	-	-	-
TRIM9	-	+	-	-	-	-
TRPC1	-	+	-	-	-	-
TRPC6	-	-	-	-	-	+
TRPM7	-	-	-	+	-	-
TSLP	-	+	-	-	-	-
TTK	-	+	-	-	-	-
TUSC2	-	+	-	-	-	-
TWIST1	+	+	-	-	-	+
TYK2	-	+	-	-	+	-
TYROBP	-	+	-	-	-	-
UBB	-	-	-	-	-	-
UBE2D1	-	+	-	+	+	+
UBE2I	-	+	-	-	-	-
UCP1	-	-	-	-	-	+
UHRF1	+	-	-	-	-	-
ULBP2	-	+	-	-	-	-
ULBP3	-	+	-	-	-	-
VAV2	-	+	-	-	-	-
VAV3	-	+	-	-	-	-
VCAM1	-	+	-	-	-	-
VDAC1	-	-	-	+	-	-
VEGFA	-	+	-	+	-	+
VSIR	-	-	+	-	-	-
VTCN1	-	-	+	-	-	-
WNT11	-	+	-	-	-	-
WNT2	-	+	-	-	-	-
WNT3	-	+	-	-	-	-
WNT3A	-	+	-	-	-	-
WNT4	-	+	-	-	-	-
WNT6	-	+	-	-	-	-
XAF1	-	+	-	-	-	-
XCL1/2	-	+	-	-	-	-
XIAP	-	+	-	-	-	-
YWHAZ	-	+	-	-	+	-
YY1	+	-	-	+	-	-
ZAP70	-	+	-	-	-	-
ZNF683	-	+	-	-	-	-
© 2020 NanoString Technologies, all rights reserved						LBL-10807-01

## Sheet: Summary
nCounter® Immune Exhaustion Panel - Summary
Table 1. Pathway Summary			Table 2. Cell Type Summary			Table 4. Annotation to Functional Theme Map
Annotation	# Genes		Cell Type	# Genes		Annotation	Theme
Anergy	14		B-cells	9		Anergy	Immune Status
Antigen Presentation	35		CD45	1		Antigen Presentation	Immune Activation
AP-1 Signaling	14		CD8 T cells	2		AP-1 Signaling	Immune Activation
Apoptosis	19		Cytotoxic cells	10		Apoptosis	Immune Activation
B Cell Exhaustion	14		DC	3		B Cell Exhaustion	Immune Status
B Cell Memory	5		Exhausted CD8	4		B Cell memory	Immune Activation
BCR Signaling	64		Macrophages	4		BCR Signaling	Immune Activation
Cell Cycle	32		Mast cells	4		Cell Cycle	Immune Activation
Chemokine Signaling	20		Neutrophils	7		Chemokine Signaling	Immune Activation
CTLA4 Signaling	16		NK CD56dim cells	3		CTLA4 Signaling	Immune Checkpoints
Cytotoxicity	56		NK cells	2		Cytotoxicity	Immune Activation
DAP12 Signaling	22		T-cells	6		DAP12 Signaling	Immune Activation
Epigenetic Modification	47		Th1 cells	1		Epigenetic Modification	Epigenetics
Fatty Acid Metabolism	23		Treg	1		Fatty Acid Metabolism	Microenvironment & Metabolism
Glutamine Metabolism	8					Glutamine Metabolism	Microenvironment & Metabolism
Glycolysis and Glucose Import	24					Glycolysis and Glucose Import	Microenvironment & Metabolism
Hypoxia Response	47		Table 3. Functional Theme Summary			Hypoxia Response	Microenvironment & Metabolism
IL-1 Signaling	26		Functional Theme	# Genes		IL-1 Signaling	Immune Activation
IL-10 Signaling	36		Epigenetics	47		IL-10 Signaling	Immune Suppression
IL-2 Signaling	17		Immune Status	132		IL-2 Signaling	Immune Activation
IL-6 Signaling	20		Immune Activation	539		IL-6 Signaling	Immune Activation
IL-7 Signaling	12		Immune Checkpoints	59		IL-7 Signaling	Immune Activation
JAK/STAT Signaling	44		Immune Suppression	132		JAK/STAT Signaling	Immune Activation
MAPK Signaling	64		Microenvironment & Metabolism	104		MAPK Signaling	Immune Activation
mTOR Signaling	33					mTOR Signaling	Immune Activation
Myeloid Immune Evasion	24					Myeloid Immune Evasion	Immune Suppression
Naïve	3					Naïve	Immune Status
NF-kB Signaling	39					NF-kB Signaling	Immune Activation
NK Activity	38					NK Activity	Immune Activation
NK Exhaustion	26					NK Exhaustion	Immune Status
NK Receptors	23					NK Receptors	Immune Activation
Notch Signaling	32					Notch Signaling	Immune Suppression
Other Interleukin Signaling	54					Other Interleukin Signaling	Immune Activation
PD1 Signaling	19					PD1 Signaling	Immune Checkpoints
PI3K-AKT Pathway	65					PI3K-AKT Pathway	Immune Activation
PPAR signaling	20					PPAR signaling	Microenvironment & Metabolism
RAR Signaling	11					RAR Signaling	Immune Suppression
Senescence & Quiescence	60					Senescence & Quiescence	Immune Status
T Cell Checkpoint Signaling	32					T Cell Checkpoint Signaling	Immune Checkpoints
T Cell Exhaustion	30					T Cell Exhaustion	Immune Status
T Cell Memory	5					T Cell memory	Immune Activation
TCR Signaling	75					TCR Signaling	Immune Activation
TGF-beta Signaling	36					TGF-beta Signaling	Immune Suppression
TLR Signaling	41					TLR Signaling	Immune Activation
TNF Signaling	38					TNF Signaling	Immune Activation
Type I Interferon	23					Type I Interferon	Immune Activation
Type II Interferon	30					Type II Interferon	Immune Activation
Virus	2					Virus
Internal Reference Gene	12
