# Supplementary material for: A multi-omics approach reveals dysregulated TNF-related signaling pathways in circulating NK and T cell subsets of young children with autism
Source: Genes Immun. 2025 Jul 30;26(5):462–74. doi: 10.1038/s41435-025-00349-z (PMC12527906; doi:10.1038/s41435-025-00349-z)
Supplement: Supplementary file 3 — Supplementary Table 2: List of differentially expressed genes in the PBMCs of children with ASD [file 41435_2025_349_MOESM3_ESM.xlsx]

## Sheet: Sheet1
List of differentially expressed genes in the PBMCs of children with ASD vs. control group
Gene name	Fold change	P-value	Adjusted p-value
USP15	-1.319	1.61 × 10−6	2.44 × 10−4
INPP5D	-1.252	2.19 × 10−6	2.44 × 10−4
BPI	-2.7	5.92 × 10−6	0.001
TBK1	-1.39	1.13 × 10−5	0.001
CARD11	-1.499	2.29 × 10−5	0.001
CCL22	3.87	3.97 × 10−5	0.002
CASP8	-1.367	4.32 × 10−5	0.002
CCNB3	2.754	4.87 × 10−5	0.002
ITGAV	-2.344	1.30 × 10−4	0.005
CUL2	-1.303	1.40 × 10−4	0.005
JAK3	-1.282	1.41 × 10−4	0.005
DIABLO	-1.306	1.97 × 10−4	0.006
TRGV9	-2.316	2.11 × 10−4	0.006
YES1	-1.62	2.13 × 10−4	0.006
TNFAIP3	-1.518	2.43 × 10−4	0.007
NFATC2	-1.41	2.89 × 10−4	0.008
ITCH	-1.275	3.82 × 10−4	0.01
IL6	-2.4	0.001	0.014
PRDM1	-1.517	0.001	0.014
RGS16	-2	0.001	0.016
CAMK2D	-1.435	0.001	0.016
NFIL3	-1.49	0.001	0.017
CYP4A11/22	-2.169	0.001	0.02
ZFP36L2	-1.299	0.001	0.021
TRGV4	-2.094	0.001	0.025
MAP3K8	-1.329	0.002	0.027
CREBBP	-1.306	0.002	0.027
NFKB2	-1.293	0.002	0.027
CCL5	-1.369	0.002	0.027
SLC2A3/14	-1.27	0.002	0.03
CD180	1.32	0.002	0.03
PTPRK	-1.946	0.002	0.03
KLRC2/3	-2.307	0.002	0.03
AK4	-1.983	0.002	0.03
PIK3R3	-1.788	0.003	0.035
NFKBIE	-1.279	0.003	0.036
GBP3	-1.367	0.003	0.037
BCL2L1	-1.257	0.003	0.038
PDGFRA	-1.981	0.004	0.04
ZBTB16	-1.76	0.004	0.04
ITGA10	-1.896	0.004	0.04
TELO2	-1.411	0.004	0.043
LAG3	-1.525	0.004	0.044
BCL2	-1.388	0.004	0.044
RORA	-1.42	0.005	0.046
FAS	-1.351	0.005	0.046
CIITA	-1.526	0.005	0.047
ASB4	-1.787	0.005	0.047
TRIM29	1.978	0.005	0.047
STAT4	-1.468	0.005	0.048
