# Supplementary material for: A multi-omics approach reveals dysregulated TNF-related signaling pathways in circulating NK and T cell subsets of young children with autism
Source: Genes Immun. 2025 Jul 30;26(5):462–74. doi: 10.1038/s41435-025-00349-z (PMC12527906; doi:10.1038/s41435-025-00349-z)
Supplement: Supplementary file 4 — Supplementary Table 3: Correlation between our dataset and independent studies in ASD [file 41435_2025_349_MOESM4_ESM.xlsx]

## Sheet: Human blood
Correlation between our dataset and independent studies on human blood samples in ASD
Study 1 – bioset 1
Bioset vs Bioset common genes record downloaded from Correlation Engine(Feb 14, 2024 15:15:43 UTC)
Differential expression of immune genes in PBMCs of children with autism (ASD) vs controls(Genes:53) vs. Blood - developmental delay with autistic features patients _vs_ healthy controls(Genes:5955) Common Genes:(16)
Gene	EntrezGene ID	Description	Bioset1 Imported ID	Bioset1 Rank	Fold Change 1	Bioset2 Imported ID	Bioset2 Rank	Fold Change 2
CYP4A11	1579	cytochrome P450 family 4 subfamily A member 11	CYP4A11	9	-2.169	207407_x_at	5319	1.28
TRIM29	23650	tripartite motif containing 29	TRIM29	15	1.9783	202504_at	416	2.04
PIK3R3	8503	phosphoinositide-3-kinase regulatory subunit 3	PIK3R3	18	-1.7881	241325_at	5171	-1.29
ZBTB16	7704	zinc finger and BTB domain containing 16	ZBTB16	20	-1.7598	205883_at	5835	-1.25
CIITA	4261	class II major histocompatibility complex transactivator	CIITA	22	-1.5258	211884_s_at	4259	-1.35
CARD11	84433	caspase recruitment domain family member 11	CARD11	26	-1.4993	1562368_at	975	-1.77
CAMK2D	817	calcium/calmodulin dependent protein kinase II delta	CAMK2D	29	-1.4351	230749_s_at	1378	-1.67
RORA	6095	RAR related orphan receptor A	RORA	30	-1.4198	210479_s_at	665	-1.89
NFATC2	4773	nuclear factor of activated T cells 2	NFATC2	32	-1.4096	226991_at	6012	-1.24
CCL5	6352	C-C motif chemokine ligand 5	CCL5	35	-1.3689	1555759_a_at	42	-3.34
CREBBP	1387	CREB binding protein	CREBBP	43	-1.3063	211808_s_at	975	-1.77
ZFP36L2	678	ZFP36 ring finger protein like 2	ZFP36L2	45	-1.2994	227681_at	1280	-1.69
NFKB2	4791	nuclear factor kappa B subunit 2	NFKB2	46	-1.293	209636_at	833	-1.81
JAK3	3718	Janus kinase 3	JAK3	47	-1.2818	211108_s_at	1127	-1.73
ITCH	83737	itchy E3 ubiquitin protein ligase	ITCH	49	-1.2746	217094_s_at	3856	-1.38
INPP5D	3635	inositol polyphosphate-5-phosphatase D	INPP5D	53	-1.2517	233545_at	1836	-1.59
CCL5	6352	C-C motif chemokine ligand 5				1405_i_at	52	-3.14
CCL5	6352	C-C motif chemokine ligand 5				204655_at	120	-2.49
JAK3	3718	Janus kinase 3				227677_at	3973	-1.37
JAK3	3718	Janus kinase 3				211109_at	4551	-1.33
CREBBP	1387	CREB binding protein				202160_at	5171	1.29
RORA	6095	RAR related orphan receptor A				235567_at	932	-1.78
Study 2 – bioset 1
Bioset vs Bioset common genes record downloaded from Correlation Engine(Feb 14, 2024 14:08:07 UTC)
Differential expression of immune genes in PBMCs of children with autism (ASD) vs controls(Genes:53) vs. Peripheral blood lymphocytes of autistic children _vs_ normal controls(Genes:210) Common Genes:(3)
Gene	EntrezGene ID	Description	Bioset1 Imported ID	Bioset1 Rank	Fold Change 1	Bioset2 Imported ID	Bioset2 Rank	Fold Change 2
CASP8	841	caspase 8	CASP8	37	-1.3666	207686_s_at	104	-1.24
FAS	355	Fas cell surface death receptor	FAS	38	-1.3511	216252_x_at	128	-1.23
ZFP36L2	678	ZFP36 ring finger protein like 2	ZFP36L2	45	-1.2994	201367_s_at	3	-1.48
FAS	355	Fas cell surface death receptor				215719_x_at	152	-1.22

## Sheet: Human brain
Correlation between our dataset and independent studies on human brain tissues in ASD
Study 1 – bioset 1
Bioset vs Bioset common genes record downloaded from Correlation Engine(Feb 14, 2024 15:09:19 UTC)
Differential expression of immune genes in PBMCs of children with autism (ASD) vs controls(Genes:53) vs. Brain samples frozen DASL assay - Autistic patients _vs_ healthy controls(Genes:2458) Common Genes:(11)
Gene	EntrezGene ID	Description	Bioset1 Imported ID	Bioset1 Rank	Fold Change 1	Bioset2 Imported ID	Bioset2 Rank	Fold Change 2
CCL22	6367	C-C motif chemokine ligand 22	CCL22	1	3.8704	ILMN_2160476	123	2.01
CCNB3	85417	cyclin B3	CCNB3	2	2.7544	ILMN_1705757	25	2.24
IL6	3569	interleukin 6	IL6	4	-2.4	ILMN_1699651	593	1.72
PDGFRA	5156	platelet derived growth factor receptor alpha	PDGFRA	14	-1.9809	ILMN_2086470	2103	-1.41
ASB4	51666	ankyrin repeat and SOCS box containing 4	ASB4	19	-1.7869	ILMN_1813668	1121	1.58
ZBTB16	7704	zinc finger and BTB domain containing 16	ZBTB16	20	-1.7598	ILMN_2402817	347	-1.82
STAT4	6775	signal transducer and activator of transcription 4	STAT4	28	-1.4676	ILMN_1785202	375	-1.81
RORA	6095	RAR related orphan receptor A	RORA	30	-1.4198	ILMN_2247229	192	1.93
CASP8	841	caspase 8	CASP8	37	-1.3666	ILMN_1787749	564	1.73
DIABLO	56616	diablo IAP-binding mitochondrial protein	DIABLO	42	-1.3063	ILMN_2332990	1629	-1.49
SLC2A14	144195	solute carrier family 2 member 14	SLC2A14	50	-1.2696	ILMN_1668865	1029	1.6
Study 1 – bioset 2
Bioset vs Bioset common genes record downloaded from Correlation Engine(Feb 14, 2024 15:10:49 UTC)
Differential expression of immune genes in PBMCs of children with autism (ASD) vs controls(Genes:53) vs. Brain samples FFPE DASL assay - Autistic patients _vs_ healthy controls(Genes:4694) Common Genes:(11)
Gene	EntrezGene ID	Description	Bioset1 Imported ID	Bioset1 Rank	Fold Change 1	Bioset2 Imported ID	Bioset2 Rank	Fold Change 2
TRIM29	23650	tripartite motif containing 29	TRIM29	15	1.9783	ILMN_1741755	3539	-2.01
PTPRK	5796	protein tyrosine phosphatase, receptor type K	PTPRK	16	-1.9457	ILMN_1810962	2456	-2.53
ZBTB16	7704	zinc finger and BTB domain containing 16	ZBTB16	20	-1.7598	ILMN_1750496	169	-8.95
CAMK2D	817	calcium/calmodulin dependent protein kinase II delta	CAMK2D	29	-1.4351	ILMN_1683415	1969	-2.89
TELO2	9894	telomere maintenance 2	TELO2	31	-1.4113	ILMN_1685079	5051	-1.34
TBK1	29110	TANK binding kinase 1	TBK1	33	-1.3898	ILMN_1739967	1330	-3.6
BCL2	596	BCL2, apoptosis regulator	BCL2	34	-1.3882	ILMN_2363250	2632	-2.42
CREBBP	1387	CREB binding protein	CREBBP	43	-1.3063	ILMN_1809583	2412	-2.56
ZFP36L2	678	ZFP36 ring finger protein like 2	ZFP36L2	45	-1.2994	ILMN_2150258	1840	-3
JAK3	3718	Janus kinase 3	JAK3	47	-1.2818	ILMN_1739667	1117	-3.94
ITCH	83737	itchy E3 ubiquitin protein ligase	ITCH	49	-1.2746	ILMN_1752283	2744	-2.35
ZBTB16	7704	zinc finger and BTB domain containing 16				ILMN_2305407	1106	-3.96
ZBTB16	7704	zinc finger and BTB domain containing 16				ILMN_2402817	1637	-3.2

## Sheet: Mouse brain
Correlation between our dataset and independent studies on mouse brain tissues in ASD
Study 1 – bioset 1
Bioset vs Bioset common genes record downloaded from Correlation Engine(Feb 14, 2024 14:37:59 UTC)
Differential expression of immune genes in PBMCs of children with autism (ASD) vs controls(Genes:53) vs. Primary cortical neurons from E16 embryonic cortex - NLGN1 shRNA _vs_ control luciferase shRNA(Genes:5012) Common Genes:(9)
Gene	EntrezGene ID	Description	Bioset1 Imported ID	Bioset1 Rank	Fold Change 1	Bioset2 Imported ID	Bioset2 Rank	Fold Change 2
RGS16	6004	regulator of G protein signaling 16	RGS16	12	-2	1426037_a_at	4035	-1.28
AK4	205	adenylate kinase 4	AK4	13	-1.9825	1421831_at	4035	1.28
PTPRK	5796	protein tyrosine phosphatase, receptor type K	PTPRK	16	-1.9457	1444763_at	143	-2.19
PIK3R3	8503	phosphoinositide-3-kinase regulatory subunit 3	PIK3R3	18	-1.7881	1456482_at	1796	-1.43
CAMK2D	817	calcium/calmodulin dependent protein kinase II delta	CAMK2D	29	-1.4351	1427763_a_at	269	-1.95
RORA	6095	RAR related orphan receptor A	RORA	30	-1.4198	1436326_at	303	-1.92
NFATC2	4773	nuclear factor of activated T cells 2	NFATC2	32	-1.4096	1426032_at	1092	1.54
CREBBP	1387	CREB binding protein	CREBBP	43	-1.3063	1459804_at	388	-1.83
SLC2A3	6515	solute carrier family 2 member 3	SLC2A3	50	-1.2696	1437052_s_at	5339	-1.23
CAMK2D	817	calcium/calmodulin dependent protein kinase II delta				1460630_at	413	1.81
SLC2A3	6515	solute carrier family 2 member 3				1455898_x_at	5941	-1.21
PTPRK	5796	protein tyrosine phosphatase, receptor type K				1423277_at	1559	-1.46
PTPRK	5796	protein tyrosine phosphatase, receptor type K				1441277_s_at	2614	-1.36
PTPRK	5796	protein tyrosine phosphatase, receptor type K				1431680_a_at	3073	-1.33
PTPRK	5796	protein tyrosine phosphatase, receptor type K				1423278_at	5054	-1.24
NFATC2	4773	nuclear factor of activated T cells 2				1439205_at	2614	1.36
RORA	6095	RAR related orphan receptor A				1420583_a_at	506	-1.74
RORA	6095	RAR related orphan receptor A				1424034_at	688	-1.66
RORA	6095	RAR related orphan receptor A				1455165_at	1344	-1.49
RORA	6095	RAR related orphan receptor A				1436325_at	2768	-1.35
Study 1 – bioset 2
Bioset vs Bioset common genes record downloaded from Correlation Engine(Feb 14, 2024 14:41:19 UTC)
Differential expression of immune genes in PBMCs of children with autism (ASD) vs controls(Genes:53) vs. Primary cortical neurons from E16 embryonic cortex - NLGN3 shRNA _vs_ control luciferase shRNA(Genes:6821) Common Genes:(18)
Gene	EntrezGene ID	Description	Bioset1 Imported ID	Bioset1 Rank	Fold Change 1	Bioset2 Imported ID	Bioset2 Rank	Fold Change 2
RGS16	6004	regulator of G protein signaling 16	RGS16	12	-2	1426037_a_at	2346	-1.5
AK4	205	adenylate kinase 4	AK4	13	-1.9825	1450387_s_at	3065	-1.43
PDGFRA	5156	platelet derived growth factor receptor alpha	PDGFRA	14	-1.9809	1421916_at	5018	1.32
PTPRK	5796	protein tyrosine phosphatase, receptor type K	PTPRK	16	-1.9457	1444763_at	176	-2.49
ASB4	51666	ankyrin repeat and SOCS box containing 4	ASB4	19	-1.7869	1433919_at	5723	1.29
ZBTB16	7704	zinc finger and BTB domain containing 16	ZBTB16	20	-1.7598	1419874_x_at	7677	1.23
CIITA	4261	class II major histocompatibility complex transactivator	CIITA	22	-1.5258	1421210_at	5468	1.3
TNFAIP3	7128	TNF alpha induced protein 3	TNFAIP3	24	-1.5183	1433699_at	1646	-1.6
CAMK2D	817	calcium/calmodulin dependent protein kinase II delta	CAMK2D	29	-1.4351	1427763_a_at	296	-2.23
RORA	6095	RAR related orphan receptor A	RORA	30	-1.4198	1436326_at	597	-1.94
NFATC2	4773	nuclear factor of activated T cells 2	NFATC2	32	-1.4096	1426032_at	6333	1.27
BCL2	596	BCL2, apoptosis regulator	BCL2	34	-1.3882	1457687_at	973	1.76
FAS	355	Fas cell surface death receptor	FAS	38	-1.3511	1460251_at	2105	-1.53
CD180	4064	CD180 molecule	CD180	40	1.3203	1421547_at	5723	1.29
DIABLO	56616	diablo IAP-binding mitochondrial protein	DIABLO	42	-1.3063	1417683_at	7335	-1.24
CREBBP	1387	CREB binding protein	CREBBP	43	-1.3063	1459804_at	1646	-1.6
SLC2A3	6515	solute carrier family 2 member 3	SLC2A3	50	-1.2696	1427770_a_at	397	-2.1
INPP5D	3635	inositol polyphosphate-5-phosphatase D	INPP5D	53	-1.2517	1418110_a_at	8044	1.22
CAMK2D	817	calcium/calmodulin dependent protein kinase II delta				1456844_at	743	-1.86
SLC2A3	6515	solute carrier family 2 member 3				1421924_at	490	-2.01
SLC2A3	6515	solute carrier family 2 member 3				1455898_x_at	2637	-1.47
SLC2A3	6515	solute carrier family 2 member 3				1437052_s_at	3065	-1.43
PDGFRA	5156	platelet derived growth factor receptor alpha				1421917_at	5723	1.29
BCL2	596	BCL2, apoptosis regulator				1437122_at	1962	1.55
BCL2	596	BCL2, apoptosis regulator				1422938_at	5723	1.29
PTPRK	5796	protein tyrosine phosphatase, receptor type K				1441277_s_at	514	-1.99
PTPRK	5796	protein tyrosine phosphatase, receptor type K				1441276_at	811	-1.82
PTPRK	5796	protein tyrosine phosphatase, receptor type K				1423277_at	1037	-1.74
PTPRK	5796	protein tyrosine phosphatase, receptor type K				1431680_a_at	1104	-1.72
PTPRK	5796	protein tyrosine phosphatase, receptor type K				1423278_at	2438	-1.49
AK4	205	adenylate kinase 4				1421830_at	3065	-1.43
AK4	205	adenylate kinase 4				1421829_at	3183	-1.42
RORA	6095	RAR related orphan receptor A				1424034_at	889	-1.79
RORA	6095	RAR related orphan receptor A				1420583_a_at	913	-1.78
RORA	6095	RAR related orphan receptor A				1455165_at	1069	-1.73
RORA	6095	RAR related orphan receptor A				1436325_at	4021	-1.37
RORA	6095	RAR related orphan receptor A				1458129_at	4574	-1.34
Study 1 – bioset 3
Bioset vs Bioset common genes record downloaded from Correlation Engine(Feb 14, 2024 14:59:08 UTC)
Differential expression of immune genes in PBMCs of children with autism (ASD) vs controls(Genes:53) vs. Primary cortical neurons from E16 embryonic cortex - MeCP2 shRNA _vs_ control luciferase shRNA(Genes:8109) Common Genes:(16)
Gene	EntrezGene ID	Description	Bioset1 Imported ID	Bioset1 Rank	Fold Change 1	Bioset2 Imported ID	Bioset2 Rank	Fold Change 2
ITGAV	3685	integrin subunit alpha V	ITGAV	5	-2.3435	1452784_at	7140	-1.34
AK4	205	adenylate kinase 4	AK4	13	-1.9825	1421829_at	7418	-1.33
PDGFRA	5156	platelet derived growth factor receptor alpha	PDGFRA	14	-1.9809	1421916_at	1205	2
PTPRK	5796	protein tyrosine phosphatase, receptor type K	PTPRK	16	-1.9457	1444763_at	2647	-1.66
ASB4	51666	ankyrin repeat and SOCS box containing 4	ASB4	19	-1.7869	1433919_at	10736	1.22
TNFAIP3	7128	TNF alpha induced protein 3	TNFAIP3	24	-1.5183	1433699_at	4401	-1.49
CAMK2D	817	calcium/calmodulin dependent protein kinase II delta	CAMK2D	29	-1.4351	1427763_a_at	152	-3.54
RORA	6095	RAR related orphan receptor A	RORA	30	-1.4198	1424034_at	371	-2.74
NFATC2	4773	nuclear factor of activated T cells 2	NFATC2	32	-1.4096	1439205_at	11073	1.21
BCL2	596	BCL2, apoptosis regulator	BCL2	34	-1.3882	1457687_at	1900	1.79
USP15	9958	ubiquitin specific peptidase 15	USP15	41	-1.3193	1436891_at	2576	-1.67
CREBBP	1387	CREB binding protein	CREBBP	43	-1.3063	1434633_at	4017	1.52
CUL2	8453	cullin 2	CUL2	44	-1.3029	1419765_at	6006	1.39
NFKBIE	4794	NFKB inhibitor epsilon	NFKBIE	48	-1.2794	1458299_s_at	8187	-1.3
SLC2A3	6515	solute carrier family 2 member 3	SLC2A3	50	-1.2696	1421924_at	117	-3.89
BCL2L1	598	BCL2 like 1	BCL2L1	52	-1.2569	1420888_at	9436	1.26
CAMK2D	817	calcium/calmodulin dependent protein kinase II delta				1422659_at	340	-2.81
CAMK2D	817	calcium/calmodulin dependent protein kinase II delta				1456844_at	1231	-1.99
CAMK2D	817	calcium/calmodulin dependent protein kinase II delta				1460630_at	11073	-1.21
SLC2A3	6515	solute carrier family 2 member 3				1427770_a_at	132	-3.76
SLC2A3	6515	solute carrier family 2 member 3				1455898_x_at	168	-3.45
SLC2A3	6515	solute carrier family 2 member 3				1437052_s_at	253	-3.06
PDGFRA	5156	platelet derived growth factor receptor alpha				1438946_at	1411	1.93
PDGFRA	5156	platelet derived growth factor receptor alpha				1421917_at	1652	1.85
BCL2	596	BCL2, apoptosis regulator				1437122_at	3225	1.59
PTPRK	5796	protein tyrosine phosphatase, receptor type K				1423278_at	9768	1.25
CREBBP	1387	CREB binding protein				1436983_at	5294	1.43
CREBBP	1387	CREB binding protein				1435224_at	10076	1.24
RORA	6095	RAR related orphan receptor A				1455165_at	488	-2.54
RORA	6095	RAR related orphan receptor A				1420583_a_at	532	-2.47
RORA	6095	RAR related orphan receptor A				1436326_at	705	-2.3
RORA	6095	RAR related orphan receptor A				1458129_at	2712	-1.65
RORA	6095	RAR related orphan receptor A				1436325_at	3657	-1.55
USP15	9958	ubiquitin specific peptidase 15				1455842_x_at	5294	-1.43
USP15	9958	ubiquitin specific peptidase 15				1447881_x_at	7418	-1.33
Study 1 – bioset 4
Bioset vs Bioset common genes record downloaded from Correlation Engine(Feb 14, 2024 15:00:43 UTC)
Differential expression of immune genes in PBMCs of children with autism (ASD) vs controls(Genes:53) vs. Primary cortical neurons from E16 embryonic cortex - SHANK3 shRNA _vs_ control luciferase shRNA(Genes:5343) Common Genes:(15)
Gene	EntrezGene ID	Description	Bioset1 Imported ID	Bioset1 Rank	Fold Change 1	Bioset2 Imported ID	Bioset2 Rank	Fold Change 2
ITGAV	3685	integrin subunit alpha V	ITGAV	5	-2.3435	1452784_at	5461	-1.24
AK4	205	adenylate kinase 4	AK4	13	-1.9825	1421829_at	3300	-1.33
PDGFRA	5156	platelet derived growth factor receptor alpha	PDGFRA	14	-1.9809	1421917_at	5737	1.23
TRIM29	23650	tripartite motif containing 29	TRIM29	15	1.9783	1424162_at	6586	1.2
PTPRK	5796	protein tyrosine phosphatase, receptor type K	PTPRK	16	-1.9457	1444763_at	692	-1.69
ITGA10	8515	integrin subunit alpha 10	ITGA10	17	-1.8957	1440235_at	6303	1.21
PIK3R3	8503	phosphoinositide-3-kinase regulatory subunit 3	PIK3R3	18	-1.7881	1456482_at	5180	-1.25
ZBTB16	7704	zinc finger and BTB domain containing 16	ZBTB16	20	-1.7598	1419874_x_at	3496	1.32
CAMK2D	817	calcium/calmodulin dependent protein kinase II delta	CAMK2D	29	-1.4351	1427763_a_at	220	-2.16
RORA	6095	RAR related orphan receptor A	RORA	30	-1.4198	1436326_at	497	-1.8
NFATC2	4773	nuclear factor of activated T cells 2	NFATC2	32	-1.4096	1426032_at	1471	1.5
BCL2	596	BCL2, apoptosis regulator	BCL2	34	-1.3882	1437122_at	6303	-1.21
CCL5	6352	C-C motif chemokine ligand 5	CCL5	35	-1.3689	1418126_at	2216	1.41
SLC2A3	6515	solute carrier family 2 member 3	SLC2A3	50	-1.2696	1455898_x_at	1069	-1.58
INPP5D	3635	inositol polyphosphate-5-phosphatase D	INPP5D	53	-1.2517	1418110_a_at	4403	1.28
CAMK2D	817	calcium/calmodulin dependent protein kinase II delta				1456844_at	1245	-1.54
CAMK2D	817	calcium/calmodulin dependent protein kinase II delta				1439168_at	1245	-1.54
CAMK2D	817	calcium/calmodulin dependent protein kinase II delta				1422659_at	1404	-1.51
SLC2A3	6515	solute carrier family 2 member 3				1437052_s_at	1651	-1.47
PTPRK	5796	protein tyrosine phosphatase, receptor type K				1441277_s_at	2107	-1.42
PTPRK	5796	protein tyrosine phosphatase, receptor type K				1441276_at	3300	-1.33
PTPRK	5796	protein tyrosine phosphatase, receptor type K				1431680_a_at	3300	-1.33
PTPRK	5796	protein tyrosine phosphatase, receptor type K				1423278_at	5180	-1.25
AK4	205	adenylate kinase 4				1450387_s_at	3919	-1.3
RORA	6095	RAR related orphan receptor A				1420583_a_at	978	-1.6
RORA	6095	RAR related orphan receptor A				1424034_at	1149	-1.56
RORA	6095	RAR related orphan receptor A				1455165_at	3137	-1.34
RORA	6095	RAR related orphan receptor A				1436325_at	5180	-1.25
Study 2 – bioset 1
Bioset vs Bioset common genes record downloaded from Correlation Engine(Feb 14, 2024 15:06:16 UTC)
Differential expression of immune genes in PBMCs of children with autism (ASD) vs controls(Genes:53) vs. Cerebellum entire tissue from En2 knockout mice _vs_ wildtype(Genes:937) Common Genes:(6)
Gene	EntrezGene ID	Description	Bioset1 Imported ID	Bioset1 Rank	Fold Change 1	Bioset2 Imported ID	Bioset2 Rank	Fold Change 2
RGS16	6004	regulator of G protein signaling 16	RGS16	12	-2	A_51_P249286	722	-1.35
RORA	6095	RAR related orphan receptor A	RORA	30	-1.4198	A_51_P477779	742	-1.34
TELO2	9894	telomere maintenance 2	TELO2	31	-1.4113	A_51_P217369	613	-1.41
USP15	9958	ubiquitin specific peptidase 15	USP15	41	-1.3193	A_52_P475033	339	1.62
NFKBIE	4794	NFKB inhibitor epsilon	NFKBIE	48	-1.2794	A_51_P235123	71	-2.82
INPP5D	3635	inositol polyphosphate-5-phosphatase D	INPP5D	53	-1.2517	A_51_P337125	949	-1.23
Study 3 – bioset 1
Bioset vs Bioset common genes record downloaded from Correlation Engine(Feb 14, 2024 14:28:17 UTC)
Differential expression of immune genes in PBMCs of children with autism (ASD) vs controls(Genes:53) vs. Cerebellum from FMR1 KO _vs_ FMR1 wildtype(Genes:164) Common Genes:(1)
Gene	EntrezGene ID	Description	Bioset1 Imported ID	Bioset1 Rank	Fold Change 1	Bioset2 Imported ID	Bioset2 Rank	Fold Change 2
NFATC2	4773	nuclear factor of activated T cells 2	NFATC2	32	-1.4096	NM_010899	125	-1.22

## Sheet: Common genes
Common genes between our dataset and human blood	Common genes between our dataset and human brain	Common genes between our dataset and mouse brain	Common genes across all studies
CYP4A11	CCL22	NFATC2	CYP4A11
TRIM29	CCNB3	RGS16	CARD11
PIK3R3	IL6	AK4	NFKB2
ZBTB16	PDGFRA	PTPRK	CCL22
CIITA	ASB4	PIK3R3	CCNB3
CARD11	ZBTB16	CAMK2D	IL6
CAMK2D	STAT4	RORA	STAT4
RORA	RORA	CREBBP	CASP8
NFATC2	CASP8	SLC2A3	SLC2A14
CCL5	DIABLO	PDGFRA	TBK1
CREBBP	SLC2A14	ASB4	ZFP36L2
ZFP36L2	TRIM29	ZBTB16	JAK3
NFKB2	PTPRK	CIITA	ITCH
JAK3	CAMK2D	TNFAIP3	CIITA
ITCH	TELO2	BCL2	FAS
INPP5D	TBK1	FAS	CD180
CASP8	BCL2	CD180	DIABLO
FAS	CREBBP	DIABLO	ASB4
	ZFP36L2	INPP5D	TNFAIP3
	JAK3	ITGAV	CREBBP
	ITCH	USP15	CUL2
		CUL2	BCL2L1
		NFKBIE	ITGAV
		BCL2L1	PDGFRA
		TRIM29	TRIM29
		ITGA10	ITGA10
		CCL5	PIK3R3
		TELO2	ZBTB16
			NFATC2
			BCL2
			CCL5
			CAMK2D
			SLC2A3
			PTPRK
			AK4
			RGS16
			RORA
			TELO2
			USP15
			NFKBIE
			INPP5D
