# Supplementary material for: A multi-omics approach reveals dysregulated TNF-related signaling pathways in circulating NK and T cell subsets of young children with autism
Source: Genes Immun. 2025 Jul 30;26(5):462–74. doi: 10.1038/s41435-025-00349-z (PMC12527906; doi:10.1038/s41435-025-00349-z)
Supplement: Supplementary file 5 — Supplementary Table 4: Enriched pathways in PBMCs of children with ASD [file 41435_2025_349_MOESM5_ESM.xlsx]

## Sheet: Gene Oncology (GO)
Gene Oncology (GO) enriched pathways
Bioset: Differential expression of immune genes in PBMCs of children with autism (ASD) vs controls
Study: Differential expression of immune genes in autism spectrum disorder
Biogroup name	Source	Score	Common genes	Direction	P-value
regulation of lymphocyte activation	GO	44.9352	15	down	3.1e-20
regulation of hemopoiesis	GO	28.063	10	down	6.5e-13
immune response-activating signal transduction	GO	25.9517	10	down	5.4e-12
extrinsic apoptotic signaling pathway	GO	22.8163	6	down	1.2e-10
positive regulation of leukocyte cell-cell adhesion	GO	22.6843	7	down	1.4e-10
lymphocyte activation	GO	22.4263	8	down	1.8e-10
negative regulation of extrinsic apoptotic signaling pathway	GO	22.0683	6	down	2.6e-10
negative regulation of immune system process	GO	20.3824	8	down	1.4e-09
response to virus	GO	20.0177	7	down	2e-09
apoptotic signaling pathway	GO	19.84	7	down	2.4e-09
leukocyte differentiation	GO	19.7106	7	down	2.8e-09
regulation of extrinsic apoptotic signaling pathway	GO	19.5786	6	down	3.1e-09
receptor complex	GO	19.0165	7	down	5.5e-09
activation of innate immune response	GO	18.9659	6	down	5.8e-09
T cell activation	GO	18.5197	6	down	9.1e-09
lymphocyte differentiation	GO	18.0882	6	down	1.4e-08
regulation of cytokine biosynthetic process	GO	17.9747	5	down	1.6e-08
negative regulation of extrinsic apoptotic signaling pathway via death domain receptors	GO	17.7131	4	down	2e-08
negative regulation of apoptotic signaling pathway	GO	17.6455	6	down	2.2e-08
response to reactive oxygen species	GO	17.0178	5	down	4.1e-08
response to oxidative stress	GO	15.9464	6	down	1.2e-07
regulation of extrinsic apoptotic signaling pathway via death domain receptors	GO	15.8224	4	down	1.3e-07
leukocyte homeostasis	GO	15.7395	4	down	1.5e-07
regulation of I-kappaB kinase/NF-kappaB signaling	GO	15.739	5	down	1.5e-07
defense response to virus	GO	15.1881	5	down	2.5e-07
positive regulation of cytokine production	GO	14.9726	6	down	3.1e-07
cell-matrix adhesion	GO	14.5213	4	down	4.9e-07
regulation of apoptotic signaling pathway	GO	14.3664	6	down	5.8e-07
cytokine production	GO	14.1973	4	down	6.8e-07
immune response-activating cell surface receptor signaling pathway	GO	14.1952	6	down	6.8e-07
omega-hydroxylase P450 pathway	GO	14.186	2	down	6.9e-07
transcriptional repressor activity, RNA polymerase II transcription regulatory region sequence-specific DNA binding	GO	14.0414	5	down	8e-07
rhythmic process	GO	13.9477	5	down	8.8e-07
T cell selection	GO	13.7159	3	down	1.1e-06
nucleotide-binding domain, leucine rich repeat containing receptor signaling pathway	GO	13.7055	3	down	1.1e-06
defense response to other organism	GO	13.4266	6	down	1.5e-06
cell-substrate adhesion	GO	13.2534	4	down	1.8e-06
defense response to Gram-negative bacterium	GO	13.241	2	down	1.8e-06
extrinsic apoptotic signaling pathway in absence of ligand	GO	13.1823	3	down	1.9e-06
response to toxic substance	GO	12.9649	6	down	2.3e-06
response to molecule of bacterial origin	GO	12.8636	5	down	2.6e-06
cellular response to decreased oxygen levels	GO	12.7326	4	down	3e-06
ubiquitin-like protein ligase binding	GO	12.7213	5	down	3e-06
regulation of neuron death	GO	12.6462	5	down	3.2e-06
B cell activation	GO	12.5743	4	down	3.5e-06
divalent inorganic cation homeostasis	GO	12.3659	5	down	4.3e-06
regulation of lipid metabolic process	GO	12.3072	5	down	4.5e-06
transcriptional repressor activity, RNA polymerase II proximal promoter sequence-specific DNA binding	GO	12.2634	4	down	4.7e-06
positive regulation of cell motility	GO	12.2411	5	down	4.8e-06
positive regulation of cellular component movement	GO	12.1095	5	down	5.5e-06
cell fate commitment	GO	12.0501	4	down	5.8e-06
modification of morphology or physiology of other organism	GO	12.0189	4	down	6e-06
lymphocyte homeostasis	GO	11.9537	3	down	6.4e-06
regulation of bone remodeling	GO	11.7444	3	down	7.9e-06
lymphocyte proliferation	GO	11.7284	3	down	8.1e-06
mononuclear cell proliferation	GO	11.6491	3	down	8.7e-06
positive regulation of apoptotic signaling pathway	GO	11.6109	4	down	9.1e-06
phosphoprotein binding	GO	11.5974	3	down	9.2e-06
leukocyte migration	GO	11.4356	5	down	1.1e-05
oxidoreductase activity, acting on paired donors, with incorporation or reduction of molecular oxygen, NAD(P)H as one donor, and incorporation of one atom of oxygen	GO	11.3865	2	down	1.1e-05
regulation of vasculature development	GO	11.172	4	down	1.4e-05
cellular defense response	GO	11.1401	2	down	1.5e-05
positive regulation of cysteine-type endopeptidase activity involved in apoptotic signaling pathway	GO	11.132	2	down	1.5e-05
transcription factor activity, RNA polymerase II proximal promoter sequence-specific DNA binding	GO	11.019	5	down	1.6e-05
reproductive structure development	GO	10.9092	5	down	1.8e-05
regulation of stem cell differentiation	GO	10.8859	3	down	1.9e-05
reproductive system development	GO	10.874	5	down	1.9e-05
cellular response to platelet-derived growth factor stimulus	GO	10.855	2	down	1.9e-05
inflammatory response	GO	10.7812	5	down	2.1e-05
response to platelet-derived growth factor	GO	10.7642	2	down	2.1e-05
peptide secretion	GO	10.764	3	down	2.1e-05
defense response to bacterium	GO	10.6674	3	down	2.3e-05
blood vessel morphogenesis	GO	10.5909	4	down	2.5e-05
RNA polymerase II proximal promoter sequence-specific DNA binding	GO	10.5894	5	down	2.5e-05
integrin complex	GO	10.5484	2	down	2.6e-05
humoral immune response	GO	10.4042	3	down	3e-05
regulation of membrane permeability	GO	10.3961	3	down	3.1e-05
regulation of myeloid cell differentiation	GO	10.3882	4	down	3.1e-05
protein complex involved in cell adhesion	GO	10.3722	2	down	3.1e-05
lipid modification	GO	10.2623	4	down	3.5e-05
digestive tract development	GO	10.221	3	down	3.6e-05
germ cell development	GO	10.1451	4	down	3.9e-05
response to hypoxia	GO	10.1434	4	down	3.9e-05
regulation of smooth muscle cell proliferation	GO	10.0528	3	down	4.3e-05
development of primary female sexual characteristics	GO	9.91778	3	down	4.9e-05
antigen binding	GO	9.82578	3	down	5.4e-05
regulation of inflammatory response	GO	9.80897	4	down	5.5e-05
adaptive immune response based on somatic recombination of immune receptors built from immunoglobulin superfamily domains	GO	9.70393	4	down	6.1e-05
vasculature development	GO	9.66058	4	down	6.4e-05
MHC protein binding	GO	9.6383	2	down	6.5e-05
cardiovascular system development	GO	9.57449	4	down	6.9e-05
female sex differentiation	GO	9.50721	3	down	7.4e-05
monooxygenase activity	GO	9.49144	2	down	7.5e-05
response to steroid hormone	GO	9.49077	4	down	7.6e-05
cell death in response to oxidative stress	GO	9.42938	2	down	8e-05
positive T cell selection	GO	9.40611	2	down	8.2e-05
negative regulation of leukocyte cell-cell adhesion	GO	9.39413	3	down	8.3e-05
TRIF-dependent toll-like receptor signaling pathway	GO	9.38194	2	down	8.4e-05
positive regulation of protein insertion into mitochondrial membrane involved in apoptotic signaling pathway	GO	9.38194	2	down	8.4e-05
phosphotransferase activity, phosphate group as acceptor	GO	9.29772	2	down	9.2e-05
Fc receptor signaling pathway	GO	9.23651	3	down	9.7e-05
regulation of JAK-STAT cascade	GO	9.22901	3	down	9.8e-05
positive regulation of cysteine-type endopeptidase activity	GO	9.22092	3	down	9.9e-05
mitochondrial membrane organization	GO	9.20024	3	down	0.0001
cell-cell adhesion	GO	9.16037	4	down	0.0001
regulation of ossification	GO	9.13125	3	down	0.0001
regulation of body fluid levels	GO	9.12806	3	down	0.0001
membrane microdomain	GO	9.11398	4	down	0.0001
membrane raft	GO	9.11398	4	down	0.0001
CD4-positive, alpha-beta T cell activation	GO	9.02717	2	down	0.0001
cytokine secretion	GO	8.94839	2	down	0.0001
heme binding	GO	8.92076	2	down	0.0001
positive regulation of mitochondrial outer membrane permeabilization involved in apoptotic signaling pathway	GO	8.86277	2	down	0.0001
peptide binding	GO	8.8616	2	down	0.0001
negative regulation of tumor necrosis factor superfamily cytokine production	GO	8.79775	2	down	0.0002
tetrapyrrole binding	GO	8.7759	2	down	0.0002
regulation of chemotaxis	GO	8.75246	3	down	0.0002
negative regulation of hemopoiesis	GO	8.65278	3	down	0.0002
muscle cell differentiation	GO	8.63324	3	down	0.0002
channel inhibitor activity	GO	8.58609	2	down	0.0002
regulation of phospholipid metabolic process	GO	8.54954	2	down	0.0002
oxidoreductase activity, acting on paired donors, with incorporation or reduction of molecular oxygen	GO	8.50235	2	down	0.0002
calmodulin binding	GO	8.49731	3	down	0.0002
leukocyte degranulation	GO	8.49712	3	down	0.0002
ubiquitin-protein transferase activity	GO	8.49307	4	down	0.0002
regulation of transcription from RNA polymerase II promoter in response to hypoxia	GO	8.471	2	down	0.0002
stem cell division	GO	8.42132	2	down	0.0002
cysteine-type peptidase activity	GO	8.36061	3	down	0.0002
phosphatase binding	GO	8.35087	3	down	0.0002
regulation of mitochondrial outer membrane permeabilization involved in apoptotic signaling pathway	GO	8.34869	2	down	0.0002
digestive tract morphogenesis	GO	8.21101	2	down	0.0003
regulation of peptidyl-tyrosine phosphorylation	GO	8.18507	3	down	0.0003
kidney development	GO	8.13718	3	down	0.0003
carbohydrate binding	GO	8.12074	3	down	0.0003
regulation of epithelial cell apoptotic process	GO	8.11809	2	down	0.0003
regulation of protein localization to membrane	GO	8.11243	3	down	0.0003
angiogenesis	GO	8.04196	3	down	0.0003
platelet activation	GO	8.01005	2	down	0.0003
growth factor binding	GO	8.01005	2	down	0.0003
negative regulation of extrinsic apoptotic signaling pathway in absence of ligand	GO	7.92428	2	down	0.0004
eosinophil migration	GO	7.91769	1	up	0.0004
carbohydrate transmembrane transporter activity	GO	7.90981	2	down	0.0004
response to radiation	GO	7.8892	4	down	0.0004
modulation by virus of host morphology or physiology	GO	7.86762	2	down	0.0004
regulation of cysteine-type endopeptidase activity	GO	7.82149	3	down	0.0004
monosaccharide transmembrane transport	GO	7.80116	2	down	0.0004
myeloid cell differentiation	GO	7.79424	3	down	0.0004
mitochondrial outer membrane	GO	7.77228	3	down	0.0004
protein self-association	GO	7.76066	2	down	0.0004
mitochondrial transport	GO	7.72463	3	down	0.0004
urogenital system development	GO	7.61722	3	down	0.0005
blood circulation	GO	7.59868	3	down	0.0005
ubiquitin-like protein ligase activity	GO	7.58842	3	down	0.0005
negative regulation of leukocyte apoptotic process	GO	7.51117	2	down	0.0005
gonad development	GO	7.48338	3	down	0.0006
lipopolysaccharide binding	GO	7.48237	1	down	0.0006
organelle outer membrane	GO	7.41209	3	down	0.0006
development of primary sexual characteristics	GO	7.39804	3	down	0.0006
outer membrane	GO	7.38407	3	down	0.0006
beta-catenin binding	GO	7.37754	2	down	0.0006
regulation of epithelial cell proliferation	GO	7.34445	3	down	0.0006
regulation of extrinsic apoptotic signaling pathway in absence of ligand	GO	7.33328	2	down	0.0007
fatty acid metabolic process	GO	7.30738	2	down	0.0007
ovarian follicle development	GO	7.29122	2	down	0.0007
opsonin binding	GO	7.27127	1	down	0.0007
embryonic digit morphogenesis	GO	7.16406	2	down	0.0008
positive regulation of intrinsic apoptotic signaling pathway	GO	7.13153	2	down	0.0008
Ras guanyl-nucleotide exchange factor activity	GO	7.12969	3	down	0.0008
defense response to Gram-positive bacterium	GO	7.11776	2	down	0.0008
positive regulation of STAT cascade	GO	7.06052	2	down	0.0009
antigen processing and presentation of exogenous antigen	GO	7.02327	2	down	0.0009
negative regulation of cell adhesion	GO	7.00763	3	down	0.0009
response to light stimulus	GO	7.00493	3	down	0.0009
nucleoside metabolic process	GO	6.99492	2	down	0.0009
regulation of viral genome replication	GO	6.98833	2	down	0.0009
cadherin binding involved in cell-cell adhesion	GO	6.96597	1	up	0.0009
antigen processing and presentation of peptide antigen	GO	6.96458	2	down	0.0009
positive regulation of epithelial cell apoptotic process	GO	6.94852	1	down	0.001
lymphocyte migration	GO	6.93119	1	up	0.001
specific granule lumen	GO	6.88159	1	down	0.001
sex differentiation	GO	6.79634	3	down	0.0011
aging	GO	6.78162	3	down	0.0011
positive regulation of secretion	GO	6.77616	2	down	0.0011
response to metal ion	GO	6.74564	3	down	0.0012
regulation of defense response to virus	GO	6.72682	2	down	0.0012
regulation of response to wounding	GO	6.71328	2	down	0.0012
nucleoside binding	GO	6.6748	3	down	0.0013
metencephalon development	GO	6.66728	2	down	0.0013
guanyl nucleotide binding	GO	6.62389	3	down	0.0013
antigen processing and presentation	GO	6.60896	2	down	0.0013
protein secretion	GO	6.58427	2	down	0.0014
insulin-like growth factor binding	GO	6.57836	1	down	0.0014
extracellular matrix organization	GO	6.57122	3	down	0.0014
carbohydrate transport	GO	6.55485	2	down	0.0014
reactive oxygen species metabolic process	GO	6.55433	2	down	0.0014
transcription coactivator activity	GO	6.54423	3	down	0.0014
negative regulation of protein localization to nucleus	GO	6.54328	1	up	0.0014
blood coagulation	GO	6.53691	2	down	0.0014
coagulation	GO	6.52326	2	down	0.0015
regulation of translation	GO	6.50895	3	down	0.0015
azurophil granule lumen	GO	6.50892	1	down	0.0015
neutrophil migration	GO	6.50892	1	up	0.0015
hemostasis	GO	6.50297	2	down	0.0015
Fc-epsilon receptor signaling pathway	GO	6.47959	2	down	0.0015
protein C-terminus binding	GO	6.4536	2	down	0.0016
negative regulation of transport	GO	6.44944	3	down	0.0016
striated muscle cell development	GO	6.44699	2	down	0.0016
chemokine binding	GO	6.44489	1	down	0.0016
cyclin-dependent protein serine/threonine kinase regulator activity	GO	6.44477	1	up	0.0016
guanyl-nucleotide exchange factor activity	GO	6.40521	3	down	0.0017
cyclin-dependent protein kinase holoenzyme complex	GO	6.38417	1	up	0.0017
embryonic organ development	GO	6.3826	3	down	0.0017
positive regulation of establishment of protein localization	GO	6.36229	3	down	0.0017
circadian rhythm	GO	6.36122	2	down	0.0017
antimicrobial humoral response	GO	6.3266	1	down	0.0018
cofactor binding	GO	6.30289	2	down	0.0018
peptide hormone secretion	GO	6.25561	1	down	0.0019
muscle cell development	GO	6.24755	2	down	0.0019
positive regulation of protein localization to membrane	GO	6.24644	2	down	0.0019
endodermal cell differentiation	GO	6.22188	1	down	0.002
extracellular structure organization	GO	6.20014	3	down	0.002
positive regulation of fatty acid transport	GO	6.15757	1	down	0.0021
peptide antigen binding	GO	6.12672	1	down	0.0022
cellular response to toxic substance	GO	6.10065	2	down	0.0022
leukocyte chemotaxis	GO	6.08875	1	up	0.0023
antigen processing and presentation of peptide antigen via MHC class I	GO	6.08222	1	down	0.0023
regulation of viral life cycle	GO	6.06631	2	down	0.0023
specific granule membrane	GO	6.06525	2	down	0.0023
cell-cell adhesion mediator activity	GO	6.06073	1	up	0.0023
hindbrain development	GO	6.05745	2	down	0.0023
acute inflammatory response	GO	6.05348	1	down	0.0023
channel regulator activity	GO	6.04338	2	down	0.0024
myeloid cell homeostasis	GO	6.03614	2	down	0.0024
hormone secretion	GO	6.02572	1	down	0.0024
cellular response to fibroblast growth factor stimulus	GO	5.99872	2	down	0.0025
negative regulation of intrinsic apoptotic signaling pathway	GO	5.93919	2	down	0.0026
regulation of G-protein coupled receptor protein signaling pathway	GO	5.93879	2	down	0.0026
positive regulation of vasculogenesis	GO	5.93467	1	down	0.0026
thiol-dependent ubiquitinyl hydrolase activity	GO	5.93072	2	down	0.0027
ubiquitinyl hydrolase activity	GO	5.93072	2	down	0.0027
extracellular matrix binding	GO	5.88567	1	down	0.0028
cell adhesion mediator activity	GO	5.88567	1	up	0.0028
extrinsic component of membrane	GO	5.88511	2	down	0.0028
response to fibroblast growth factor	GO	5.87555	2	down	0.0028
asymmetric stem cell division	GO	5.87412	1	down	0.0028
transcriptional repressor activity, RNA polymerase II distal enhancer sequence-specific binding	GO	5.87412	1	down	0.0028
vacuolar lumen	GO	5.87293	1	down	0.0028
regulation of fatty acid transport	GO	5.79507	1	down	0.003
cell leading edge	GO	5.78311	2	down	0.0031
placenta development	GO	5.77813	2	down	0.0031
cellular response to starvation	GO	5.77518	2	down	0.0031
embryonic appendage morphogenesis	GO	5.76457	2	down	0.0031
p53 binding	GO	5.75228	1	up	0.0032
vasculogenesis	GO	5.73679	1	down	0.0032
serine/threonine protein kinase complex	GO	5.72127	1	up	0.0033
modification-dependent protein binding	GO	5.70723	2	down	0.0033
retina vasculature development in camera-type eye	GO	5.69206	1	down	0.0034
morphogenesis of a branching structure	GO	5.66337	2	down	0.0035
protein K11-linked deubiquitination	GO	5.66311	1	down	0.0035
endoderm development	GO	5.64859	1	down	0.0035
regulation of cell growth	GO	5.64289	3	down	0.0035
response to peptide	GO	5.63881	3	down	0.0036
cytokine activity	GO	5.62883	1	up	0.0036
regulation of vasculogenesis	GO	5.5987	1	down	0.0037
wound healing	GO	5.59695	2	down	0.0037
transcriptional activator activity, RNA polymerase II transcription regulatory region sequence-specific DNA binding	GO	5.58472	3	down	0.0038
regulation of viral process	GO	5.57787	2	down	0.0038
TORC1 signaling	GO	5.57229	1	down	0.0038
interleukin-2 production	GO	5.57229	1	down	0.0038
female pregnancy	GO	5.55191	2	down	0.0039
protein kinase complex	GO	5.53743	1	up	0.0039
vascular endothelial growth factor signaling pathway	GO	5.52982	1	down	0.004
endocrine system development	GO	5.52907	1	down	0.004
microvillus	GO	5.51699	1	down	0.004
regulation of membrane potential	GO	5.50103	3	down	0.0041
Lys63-specific deubiquitinase activity	GO	5.48112	1	down	0.0042
regulation of angiogenesis	GO	5.47647	2	down	0.0042
asymmetric cell division	GO	5.46932	1	down	0.0042
limb morphogenesis	GO	5.46816	2	down	0.0042
cerebellar Purkinje cell layer formation	GO	5.41224	1	down	0.0045
G-protein coupled receptor binding	GO	5.41031	1	up	0.0045
mitochondrion organization	GO	5.40607	3	down	0.0045
regulation of hepatocyte proliferation	GO	5.40124	1	down	0.0045
positive regulation of TORC1 signaling	GO	5.37595	1	down	0.0046
positive regulation of glucose import in response to insulin stimulus	GO	5.35832	1	down	0.0047
regulation of calcium ion transmembrane transport via high voltage-gated calcium channel	GO	5.35481	1	down	0.0047
cullin-RING ubiquitin ligase complex	GO	5.34176	2	down	0.0048
development of primary male sexual characteristics	GO	5.34169	2	down	0.0048
glycerolipid metabolic process	GO	5.34065	3	down	0.0048
response to starvation	GO	5.324	2	down	0.0049
filopodium	GO	5.30658	1	down	0.005
organic hydroxy compound metabolic process	GO	5.28236	3	down	0.0051
negative regulation of mitotic cell cycle phase transition	GO	5.28095	2	down	0.0051
formation of primary germ layer	GO	5.27708	1	down	0.0051
CD8-positive, alpha-beta T cell activation	GO	5.27439	1	down	0.0051
regulation of animal organ morphogenesis	GO	5.27091	2	down	0.0051
negative regulation of sodium ion transmembrane transporter activity	GO	5.268	1	down	0.0052
regulation of relaxation of muscle	GO	5.268	1	down	0.0052
cytoplasmic side of membrane	GO	5.26295	2	down	0.0052
regulation of macrophage apoptotic process	GO	5.24272	1	down	0.0053
cellular response to drug	GO	5.21551	2	down	0.0054
regulation of cell cycle G2/M phase transition	GO	5.21099	1	up	0.0055
negative regulation of cellular protein localization	GO	5.20241	1	up	0.0055
kinase regulator activity	GO	5.19934	2	down	0.0055
growth factor activity	GO	5.19896	1	down	0.0055
negative regulation of sodium ion transmembrane transport	GO	5.18816	1	down	0.0056
nitric oxide biosynthetic process	GO	5.15052	1	down	0.0058
regulation of protein localization to nucleus	GO	5.13295	1	up	0.0059
regulation of glucose import in response to insulin stimulus	GO	5.12529	1	down	0.0059
protein kinase regulator activity	GO	5.12411	1	up	0.006
positive regulation of anion transport	GO	5.10325	1	down	0.0061
response to ionizing radiation	GO	5.10176	2	down	0.0061
cytokine binding	GO	5.08386	1	down	0.0062
integrin binding	GO	5.08386	1	down	0.0062
cerebellar Purkinje cell layer morphogenesis	GO	5.07663	1	down	0.0062
transcription corepressor binding	GO	5.07663	1	down	0.0062
response to mechanical stimulus	GO	5.04271	2	down	0.0065
male sex differentiation	GO	5.03671	2	down	0.0065
embryonic digestive tract development	GO	5.00046	1	down	0.0067
external side of plasma membrane	GO	4.99833	2	down	0.0067
cellular response to nutrient levels	GO	4.99667	2	down	0.0068
regulation of cellular protein localization	GO	4.9951	3	down	0.0068
CD40 receptor complex	GO	4.97631	1	down	0.0069
regulation of intrinsic apoptotic signaling pathway	GO	4.97386	2	down	0.0069
regulation of actin cytoskeleton reorganization	GO	4.97157	1	down	0.0069
viral life cycle	GO	4.95628	2	down	0.007
calcineurin-mediated signaling	GO	4.93663	1	down	0.0072
thymic T cell selection	GO	4.93207	1	down	0.0072
meiotic cell cycle	GO	4.92377	1	up	0.0073
activation of cysteine-type endopeptidase activity	GO	4.9207	1	down	0.0073
gastrulation	GO	4.91534	1	down	0.0073
arrestin family protein binding	GO	4.90276	1	down	0.0074
cellular response to sterol	GO	4.88312	1	down	0.0076
nitric oxide metabolic process	GO	4.88312	1	down	0.0076
regulation of developmental pigmentation	GO	4.87017	1	down	0.0077
cellular response to vascular endothelial growth factor stimulus	GO	4.86372	1	down	0.0077
negative regulation of cell motility	GO	4.85503	2	down	0.0078
skeletal system development	GO	4.85438	2	down	0.0078
interleukin-2-mediated signaling pathway	GO	4.85311	1	down	0.0078
positive regulation of macrophage migration	GO	4.83853	1	down	0.0079
positive regulation of cellular response to insulin stimulus	GO	4.83853	1	down	0.0079
ovulation cycle process	GO	4.83849	1	down	0.0079
cellular response to increased oxygen levels	GO	4.81798	1	down	0.0081
ruffle	GO	4.79487	1	down	0.0083
cysteine-type endopeptidase activity involved in apoptotic process	GO	4.77814	1	down	0.0084
macrophage migration	GO	4.77425	1	down	0.0084
positive regulation of myoblast fusion	GO	4.755	1	down	0.0086
cellular response to extracellular stimulus	GO	4.75017	2	down	0.0087
negative regulation of anoikis	GO	4.7455	1	down	0.0087
hepatocyte apoptotic process	GO	4.74352	1	down	0.0087
water homeostasis	GO	4.7434	1	down	0.0087
mRNA 3'-UTR AU-rich region binding	GO	4.73418	1	down	0.0088
reactive nitrogen species metabolic process	GO	4.72125	1	down	0.0089
embryonic cranial skeleton morphogenesis	GO	4.72116	1	down	0.0089
regulation of phospholipase C activity	GO	4.72116	1	down	0.0089
regulation of vascular permeability	GO	4.68859	1	down	0.0092
lamellipodium	GO	4.68743	1	down	0.0092
interleukin-15-mediated signaling pathway	GO	4.68675	1	down	0.0092
cerebellar cortex formation	GO	4.67267	1	down	0.0093
transcription coactivator binding	GO	4.67267	1	down	0.0093
determination of adult lifespan	GO	4.63637	1	down	0.0097
actin-based cell projection	GO	4.63016	1	down	0.0098
peptidyl-tyrosine autophosphorylation	GO	4.62635	1	down	0.0098
negative regulation of cellular component movement	GO	4.61779	2	down	0.0099
endoplasmic reticulum lumen	GO	4.61761	1	down	0.0099
negative regulation of neuron death	GO	4.6157	2	down	0.0099
regulation of myoblast fusion	GO	4.60154	1	down	0.01
positive regulation of lipid localization	GO	4.58988	1	down	0.0102
regulation of cell maturation	GO	4.58372	1	down	0.0102
negative regulation of endothelial cell apoptotic process	GO	4.56781	1	down	0.0104
multicellular organismal homeostasis	GO	4.5472	2	down	0.0106
negative regulation of glycoprotein metabolic process	GO	4.54434	1	down	0.0106
reactive oxygen species biosynthetic process	GO	4.53978	1	down	0.0107
cerebellar Purkinje cell layer development	GO	4.53978	1	down	0.0107
regulation of mitochondrial depolarization	GO	4.53518	1	down	0.0107
negative regulation of locomotion	GO	4.53466	2	down	0.0107
positive regulation of nuclear-transcribed mRNA catabolic process, deadenylation-dependent decay	GO	4.52753	1	down	0.0108
regulation of lymphocyte chemotaxis	GO	4.5036	1	down	0.0111
negative regulation of cyclin-dependent protein kinase activity	GO	4.5036	1	down	0.0111
cardiac muscle cell development	GO	4.48587	1	down	0.0113
regulation of mitotic cell cycle phase transition	GO	4.46625	1	up	0.0115
dendritic cell migration	GO	4.45734	1	down	0.0116
myofibril assembly	GO	4.43485	1	down	0.0119
regulation of endocytosis	GO	4.43344	1	down	0.0119
regulation of cardiac muscle cell action potential	GO	4.42401	1	down	0.012
regulation of anoikis	GO	4.4024	1	down	0.0122
transferase activity, transferring acyl groups	GO	4.39679	2	down	0.0123
ovulation cycle	GO	4.38633	1	down	0.0124
immunological synapse	GO	4.38255	1	down	0.0125
regulation of cell cycle phase transition	GO	4.38118	1	up	0.0125
cranial skeletal system development	GO	4.37067	1	down	0.0126
positive regulation of cell cycle	GO	4.36811	1	up	0.0127
pigment granule organization	GO	4.36182	1	down	0.0128
transcriptional repressor activity, RNA polymerase II transcription factor binding	GO	4.35541	1	down	0.0128
phosphatidylinositol-3-phosphate biosynthetic process	GO	4.33641	1	down	0.0131
positive regulation of cellular protein localization	GO	4.3322	2	down	0.0131
hair follicle morphogenesis	GO	4.32285	1	down	0.0133
pigment cell differentiation	GO	4.32285	1	down	0.0133
interleukin-7-mediated signaling pathway	GO	4.30934	1	down	0.0134
negative regulation of stem cell differentiation	GO	4.30571	1	down	0.0135
ubiquitin ligase complex	GO	4.29798	2	down	0.0136
positive regulation of T cell migration	GO	4.29131	1	down	0.0137
cerebellar cortex morphogenesis	GO	4.28536	1	down	0.0138
regulation of TORC1 signaling	GO	4.2818	1	down	0.0138
negative regulation of epithelial cell apoptotic process	GO	4.28178	1	down	0.0138
regulation of protein secretion	GO	4.28118	2	down	0.0138
heart development	GO	4.27636	2	down	0.0139
cellular response to interleukin-7	GO	4.2584	1	down	0.0141
establishment of protein localization to vacuole	GO	4.25725	1	down	0.0142
response to alcohol	GO	4.23255	2	down	0.0145
positive regulation of leukocyte apoptotic process	GO	4.21771	1	down	0.0147
epidermis morphogenesis	GO	4.21439	1	down	0.0148
programmed necrotic cell death	GO	4.20231	1	down	0.015
regulation of heart rate by cardiac conduction	GO	4.17435	1	down	0.0154
sodium channel regulator activity	GO	4.17435	1	down	0.0154
regulation of cardiac muscle cell contraction	GO	4.17435	1	down	0.0154
collagen binding	GO	4.17208	1	down	0.0154
oxidoreductase activity, acting on the CH-OH group of donors, NAD or NADP as acceptor	GO	4.157	1	down	0.0157
cell division	GO	4.14369	1	up	0.0159
negative regulation of response to wounding	GO	4.13665	1	down	0.016
inositol phosphate phosphatase activity	GO	4.12872	1	down	0.0161
regulation of endothelial cell apoptotic process	GO	4.12167	1	down	0.0162
cardiac muscle cell contraction	GO	4.1207	1	down	0.0162
photoreceptor cell development	GO	4.11867	1	down	0.0163
cell projection membrane	GO	4.11047	1	down	0.0164
embryonic pattern specification	GO	4.10565	1	down	0.0165
negative regulation of execution phase of apoptosis	GO	4.10078	1	down	0.0166
behavioral defense response	GO	4.08617	1	down	0.0168
positive regulation of lymphocyte migration	GO	4.0852	1	down	0.0168
cerebellum morphogenesis	GO	4.08326	1	down	0.0169
promoter-specific chromatin binding	GO	4.07553	1	down	0.017
oxidoreductase activity, acting on CH-OH group of donors	GO	4.06162	1	down	0.0172
regulation of T cell migration	GO	4.05469	1	down	0.0173
cytoplasmic sequestering of protein	GO	4.05466	1	down	0.0173
aorta development	GO	4.05465	1	down	0.0173
transcription cofactor binding	GO	4.0324	1	down	0.0177
fear response	GO	4.02783	1	down	0.0178
positive regulation of protein serine/threonine kinase activity	GO	4.02641	2	down	0.0178
gland development	GO	4.00767	2	down	0.0182
oocyte development	GO	3.9999	1	down	0.0183
developmental pigmentation	GO	3.9999	1	down	0.0183
regulation of cellular response to insulin stimulus	GO	3.99176	1	down	0.0185
beta-catenin-TCF complex assembly	GO	3.98667	1	down	0.0186
hindbrain morphogenesis	GO	3.98404	1	down	0.0186
protein localization to vacuole	GO	3.98399	1	down	0.0186
interleukin-12-mediated signaling pathway	GO	3.97014	1	down	0.0189
chemoattractant activity	GO	3.96844	1	down	0.0189
negative regulation of CD4-positive, alpha-beta T cell activation	GO	3.96072	1	down	0.019
cellular response to peptide	GO	3.96028	2	down	0.0191
regulation of hematopoietic stem cell differentiation	GO	3.95306	1	down	0.0192
transcriptional activator activity, RNA polymerase II proximal promoter sequence-specific DNA binding	GO	3.94881	2	down	0.0193
vitamin transmembrane transporter activity	GO	3.90999	1	down	0.02
photoreceptor cell differentiation	GO	3.90188	1	down	0.0202
response to ischemia	GO	3.89553	1	down	0.0203
ion channel activity	GO	3.87681	1	down	0.0207
oocyte differentiation	GO	3.87109	1	down	0.0208
regulation of action potential	GO	3.86873	1	down	0.0209
extracellular negative regulation of signal transduction	GO	3.86411	1	down	0.021
cerebellar cortex development	GO	3.85179	1	down	0.0212
epithelial cell apoptotic process	GO	3.85179	1	down	0.0212
regulation of sodium ion transmembrane transporter activity	GO	3.84874	1	down	0.0213
cardiocyte differentiation	GO	3.81542	1	down	0.022
nuclear receptor activity	GO	3.8114	1	down	0.0221
transcription factor activity, direct ligand regulated sequence-specific DNA binding	GO	3.8114	1	down	0.0221
sterol binding	GO	3.8114	1	down	0.0221
photoreceptor cell cilium	GO	3.80014	1	down	0.0224
multicellular organism aging	GO	3.79542	1	down	0.0225
regulation of cardiac conduction	GO	3.79109	1	down	0.0226
9+0 non-motile cilium	GO	3.79076	1	down	0.0226
regulation of blood pressure	GO	3.78596	1	down	0.0227
cellular response to virus	GO	3.78111	1	down	0.0228
passive transmembrane transporter activity	GO	3.77791	2	down	0.0229
negative regulation of intrinsic apoptotic signaling pathway in response to DNA damage	GO	3.7476	1	down	0.0236
cell adhesion molecule binding	GO	3.74634	1	up	0.0236
transcriptional repressor complex	GO	3.74397	1	down	0.0237
NIK/NF-kappaB signaling	GO	3.72723	1	down	0.0241
phosphatidylinositol phosphate phosphatase activity	GO	3.72722	1	down	0.0241
cellular lipid catabolic process	GO	3.72495	1	down	0.0241
regulation of leukocyte mediated cytotoxicity	GO	3.7204	1	down	0.0242
nuclear membrane	GO	3.71676	2	down	0.0243
cellular pigmentation	GO	3.69482	1	down	0.0249
regulation of lymphocyte migration	GO	3.68383	1	down	0.0251
regulation of sodium ion transmembrane transport	GO	3.66848	1	down	0.0255
negative regulation of reactive oxygen species metabolic process	GO	3.65531	1	down	0.0259
RNA polymerase II distal enhancer sequence-specific DNA binding	GO	3.65508	1	down	0.0259
extrinsic component of cytoplasmic side of plasma membrane	GO	3.65324	1	down	0.0259
response to cold	GO	3.64477	1	down	0.0261
response to amino acid starvation	GO	3.63738	1	down	0.0263
regulation of hematopoietic progenitor cell differentiation	GO	3.63127	1	down	0.0265
retina development in camera-type eye	GO	3.62344	1	down	0.0267
cardiac conduction	GO	3.60476	1	down	0.0272
execution phase of apoptosis	GO	3.60364	1	down	0.0272
RNA polymerase II activating transcription factor binding	GO	3.59716	1	down	0.0274
extracellular matrix	GO	3.57161	1	up	0.0281
regulation of execution phase of apoptosis	GO	3.5676	1	down	0.0282
response to peptide hormone	GO	3.55262	2	down	0.0286
regulation of cellular response to heat	GO	3.55232	1	down	0.0287
regulation of intrinsic apoptotic signaling pathway in response to DNA damage	GO	3.54059	1	down	0.029
response to nutrient levels	GO	3.51826	2	down	0.0297
regulation of protein catabolic process	GO	3.51372	2	down	0.0298
ATP metabolic process	GO	3.51249	1	down	0.0298
actin filament	GO	3.50757	1	down	0.03
enhancer sequence-specific DNA binding	GO	3.49845	1	down	0.0302
positive regulation of viral life cycle	GO	3.49715	1	down	0.0303
vitamin transport	GO	3.48452	1	down	0.0307
sarcoplasm	GO	3.47504	1	down	0.031
transcription factor activity, RNA polymerase II distal enhancer sequence-specific binding	GO	3.47169	1	down	0.0311
ubiquitin-like protein binding	GO	3.46822	1	down	0.0312
cardiac muscle contraction	GO	3.46164	1	down	0.0314
neural precursor cell proliferation	GO	3.4379	1	down	0.0321
scaffold protein binding	GO	3.43746	1	down	0.0321
regulation of release of sequestered calcium ion into cytosol	GO	3.43539	1	down	0.0322
antigen processing and presentation of peptide or polysaccharide antigen via MHC class II	GO	3.43326	1	down	0.0323
pigment metabolic process	GO	3.43147	1	down	0.0323
cell aging	GO	3.41621	1	down	0.0328
natural killer cell activation	GO	3.40411	1	down	0.0332
response to extracellular stimulus	GO	3.39989	2	down	0.0334
renal tubule morphogenesis	GO	3.3864	1	down	0.0338
negative regulation of signaling receptor activity	GO	3.38499	1	down	0.0339
regulation of multicellular organism growth	GO	3.37184	1	down	0.0343
sensory perception of light stimulus	GO	3.36991	1	down	0.0344
positive regulation of muscle tissue development	GO	3.35748	1	down	0.0348
regulation of calcium ion transmembrane transporter activity	GO	3.34872	1	down	0.0351
heart contraction	GO	3.34872	1	down	0.0351
multicellular organismal response to stress	GO	3.3294	1	down	0.0358
lipid catabolic process	GO	3.29324	1	down	0.0371
skin epidermis development	GO	3.28876	1	down	0.0373
steroid binding	GO	3.28828	1	down	0.0373
hair cycle process	GO	3.27558	1	down	0.0378
transcription factor activity, RNA polymerase II transcription factor binding	GO	3.26933	1	down	0.038
neurotransmitter metabolic process	GO	3.25423	1	down	0.0386
chromatin DNA binding	GO	3.25411	1	down	0.0386
Fc-gamma receptor signaling pathway involved in phagocytosis	GO	3.24654	1	down	0.0389
negative regulation of viral life cycle	GO	3.24445	1	down	0.039
regulation of CD4-positive, alpha-beta T cell activation	GO	3.24125	1	down	0.0391
renal tubule development	GO	3.22461	1	down	0.0398
inclusion body	GO	3.22021	1	down	0.0399
Fc-gamma receptor signaling pathway	GO	3.21747	1	down	0.0401
phenol-containing compound metabolic process	GO	3.21228	1	down	0.0403
mesenchymal cell development	GO	3.21228	1	down	0.0403
apical plasma membrane	GO	3.2106	1	down	0.0403
phosphoprotein phosphatase activity	GO	3.21034	1	down	0.0403
protein-containing complex scaffold activity	GO	3.2075	1	down	0.0405
peptide-lysine-N-acetyltransferase activity	GO	3.20605	1	down	0.0405
cerebellum development	GO	3.18956	1	down	0.0412
regulation of circadian rhythm	GO	3.16893	1	down	0.042
ureteric bud development	GO	3.16448	1	down	0.0422
damaged DNA binding	GO	3.16118	1	down	0.0424
GTPase activator activity	GO	3.14236	1	down	0.0432
striated muscle contraction	GO	3.13695	1	down	0.0434
kinase activator activity	GO	3.13341	1	down	0.0436
extrinsic component of plasma membrane	GO	3.12864	1	down	0.0438
positive regulation of viral process	GO	3.12183	1	down	0.0441
pigmentation	GO	3.11895	1	down	0.0442
negative regulation of protein serine/threonine kinase activity	GO	3.11047	1	down	0.0446
positive regulation of neuron death	GO	3.10971	1	down	0.0446
transcription factor activity, transcription factor binding	GO	3.09077	1	down	0.0455
organ growth	GO	3.08616	1	down	0.0457
negative regulation of viral process	GO	3.07687	1	down	0.0461
molting cycle	GO	3.07548	1	down	0.0462
hair cycle	GO	3.07548	1	down	0.0462
ficolin-1-rich granule membrane	GO	3.07048	1	down	0.0464
positive regulation of cellular protein catabolic process	GO	3.06668	1	down	0.0466
negative regulation of G1/S transition of mitotic cell cycle	GO	3.06492	1	down	0.0467
mitochondrial intermembrane space	GO	3.06331	1	down	0.0467
endosome membrane	GO	3.06287	2	down	0.0468
cartilage development	GO	3.06204	1	down	0.0468
SMAD binding	GO	3.05153	1	down	0.0473
GTPase regulator activity	GO	3.03442	1	down	0.0481
negative regulation of cell cycle G1/S phase transition	GO	3.03391	1	down	0.0481
apical part of cell	GO	3.02923	1	down	0.0484
regulation of sequestering of calcium ion	GO	3.02077	1	down	0.0488
gland morphogenesis	GO	3.01378	1	down	0.0491
eye morphogenesis	GO	3.00013	1	down	0.0498
xenobiotic metabolic process	GO	2.98397	1	down	0.0506
mitochondrial matrix	GO	2.97039	2	down	0.0513
nuclear envelope	GO	2.95492	2	down	0.0521
histone acetyltransferase complex	GO	2.94036	1	down	0.0528
negative regulation of vasculature development	GO	2.93133	1	down	0.0533
immunoglobulin production	GO	2.92937	1	down	0.0534
protein heterodimerization activity	GO	2.92822	2	down	0.0535
heat shock protein binding	GO	2.92368	1	down	0.0537
embryonic organ morphogenesis	GO	2.90743	1	down	0.0546
cell part morphogenesis	GO	2.89824	2	down	0.0551
anterior/posterior pattern specification	GO	2.89378	1	down	0.0554
sarcolemma	GO	2.88021	1	down	0.0561
monosaccharide binding	GO	2.86916	1	down	0.0567
regulation of Notch signaling pathway	GO	2.85189	1	down	0.0577
regulation of calcium ion transmembrane transport	GO	2.85162	1	down	0.0578
protein acetyltransferase complex	GO	2.83101	1	down	0.059
connective tissue development	GO	2.81522	1	down	0.0599
cellular response to BMP stimulus	GO	2.81237	1	down	0.0601
response to BMP	GO	2.81237	1	down	0.0601
female gamete generation	GO	2.80863	1	down	0.0603
regulation of cation channel activity	GO	2.79029	1	down	0.0614
regulation of striated muscle tissue development	GO	2.76937	1	down	0.0627
regulation of muscle contraction	GO	2.73894	1	down	0.0646
chromosome, telomeric region	GO	2.73183	1	down	0.0651
epithelial cell development	GO	2.71361	1	down	0.0663
regulation of carbohydrate metabolic process	GO	2.70872	1	down	0.0666
exocytic vesicle membrane	GO	2.70492	1	down	0.0669
branching morphogenesis of an epithelial tube	GO	2.70259	1	down	0.067
response to ethanol	GO	2.6499	1	down	0.0707
regulation of G1/S transition of mitotic cell cycle	GO	2.64699	1	down	0.0709
regulation of chromatin organization	GO	2.64398	1	down	0.0711
maintenance of protein location	GO	2.61662	1	down	0.073
regeneration	GO	2.61385	1	down	0.0733
G1/S transition of mitotic cell cycle	GO	2.61153	1	down	0.0734
cell cycle G1/S phase transition	GO	2.60319	1	down	0.074
mesenchymal cell differentiation	GO	2.60092	1	down	0.0742
methyltransferase activity	GO	2.58407	1	down	0.0755
regulation of cell cycle G1/S phase transition	GO	2.55703	1	down	0.0775
amino acid transport	GO	2.55394	1	down	0.0778
positive regulation of cell growth	GO	2.54486	1	down	0.0785
regulation of cellular protein catabolic process	GO	2.53908	1	down	0.0789
stem cell population maintenance	GO	2.53887	1	down	0.079
regulation of reactive oxygen species metabolic process	GO	2.521	1	down	0.0804
maintenance of cell number	GO	2.51536	1	down	0.0808
response to alkaloid	GO	2.5147	1	down	0.0809
polyol metabolic process	GO	2.5132	1	down	0.081
regulation of heart contraction	GO	2.48372	1	down	0.0834
RNA polymerase II transcription factor binding	GO	2.4677	1	down	0.0848
regionalization	GO	2.46737	1	down	0.0848
ribonucleoprotein complex binding	GO	2.4497	1	down	0.0863
negative regulation of cell growth	GO	2.44203	1	down	0.087
tissue homeostasis	GO	2.44203	1	down	0.087
transcription corepressor activity	GO	2.41945	1	down	0.089
vitamin metabolic process	GO	2.4161	1	down	0.0893
response to temperature stimulus	GO	2.40943	1	down	0.0899
nuclear transcription factor complex	GO	2.39854	1	down	0.0909
neuronal cell body	GO	2.33537	1	down	0.0968
muscle contraction	GO	2.33108	1	down	0.0972
SH3 domain binding	GO	2.30757	1	down	0.0995
regulation of blood circulation	GO	2.2918	1	down	0.1011
regulation of Wnt signaling pathway	GO	2.29078	1	down	0.1012
methylation	GO	2.26552	1	down	0.1038
pattern specification process	GO	2.20627	1	down	0.1101
ligase activity	GO	2.20217	1	down	0.1106
histone binding	GO	2.19186	1	down	0.1117
magnesium ion binding	GO	2.17937	1	down	0.1131
drug transport	GO	2.17078	1	down	0.1141
regulation of cell division	GO	2.14143	1	down	0.1175
response to xenobiotic stimulus	GO	2.1343	1	down	0.1183
negative regulation of growth	GO	2.12973	1	down	0.1189
fertilization	GO	2.12365	1	down	0.1196
regulation of neurotransmitter levels	GO	2.11117	1	down	0.1211
ossification	GO	2.11083	1	down	0.1211
regulation of JNK cascade	GO	2.0685	1	down	0.1264
regulation of hormone secretion	GO	2.04456	1	down	0.1294
establishment of protein localization to organelle	GO	2.02201	1	down	0.1324
transferase activity, transferring acyl groups other than amino-acyl groups	GO	1.99468	1	down	0.1361
vesicle organization	GO	1.98881	1	down	0.1369
monosaccharide metabolic process	GO	1.95864	1	down	0.141
response to ketone	GO	1.95836	1	down	0.1411
regulation of response to DNA damage stimulus	GO	1.95836	1	down	0.1411
mRNA binding	GO	1.90434	1	down	0.1489
mitotic cell cycle phase transition	GO	1.87415	1	down	0.1535
cell cycle phase transition	GO	1.84529	1	down	0.158
developmental growth	GO	1.78174	1	down	0.1683
regulation of binding	GO	1.7716	1	down	0.1701
axon development	GO	1.73462	1	down	0.1765
carboxylic acid transport	GO	1.7006	1	down	0.1826
organic acid transport	GO	1.7006	1	down	0.1826
cell morphogenesis involved in neuron differentiation	GO	1.68096	1	down	0.1862
epidermis development	GO	1.66974	1	down	0.1883
morphogenesis of an epithelium	GO	1.64559	1	down	0.1929
cell cortex	GO	1.6327	1	down	0.1954
positive regulation of neurogenesis	GO	1.60551	1	down	0.2008
alcohol metabolic process	GO	1.55987	1	down	0.2102
anion transmembrane transport	GO	1.42097	1	down	0.2415
presynapse	GO	1.3552	1	down	0.2579
mitochondrial inner membrane	GO	1.28081	1	down	0.2778
cytoplasmic region	GO	1.21397	1	down	0.297
carbohydrate metabolic process	GO	1.20114	1	down	0.3009

## Sheet: Hallmark MSigDB
Hallmark gene sets | Broad MSigDB enriched pathways
Bioset: Differential expression of immune genes in PBMCs of children with autism (ASD) vs controls
Study: Differential expression of immune genes in autism spectrum disorder
Biogroup name	Source	Score	Common genes	Direction	P-value
HALLMARK_TNFA_SIGNALING_VIA_NFKB	Broad MSigDB - hallmark gene sets	26.3686	8	down	3.5e-12
HALLMARK_IL2_STAT5_SIGNALING	Broad MSigDB - hallmark gene sets	26.1891	8	down	4.2e-12
HALLMARK_INTERFERON_GAMMA_RESPONSE	Broad MSigDB - hallmark gene sets	24.4358	7	down	2.4e-11
HALLMARK_HYPOXIA	Broad MSigDB - hallmark gene sets	22.2337	7	down	2.2e-10
HALLMARK_APOPTOSIS	Broad MSigDB - hallmark gene sets	19.4276	6	down	3.7e-09
HALLMARK_MTORC1_SIGNALING	Broad MSigDB - hallmark gene sets	14.4719	5	down	5.2e-07
HALLMARK_EPITHELIAL_MESENCHYMAL_TRANSITION	Broad MSigDB - hallmark gene sets	12.0863	4	down	5.6e-06
HALLMARK_ALLOGRAFT_REJECTION	Broad MSigDB - hallmark gene sets	12.0863	4	down	5.6e-06
HALLMARK_COMPLEMENT	Broad MSigDB - hallmark gene sets	11.8593	4	down	7.1e-06
HALLMARK_IL6_JAK_STAT3_SIGNALING	Broad MSigDB - hallmark gene sets	10.8242	3	down	2e-05
HALLMARK_KRAS_SIGNALING_UP	Broad MSigDB - hallmark gene sets	9.85318	3	down	5.3e-05
HALLMARK_INFLAMMATORY_RESPONSE	Broad MSigDB - hallmark gene sets	8.70796	3	down	0.0002
HALLMARK_FATTY_ACID_METABOLISM	Broad MSigDB - hallmark gene sets	8.57673	2	down	0.0002
HALLMARK_P53_PATHWAY	Broad MSigDB - hallmark gene sets	8.43798	3	down	0.0002
HALLMARK_APICAL_JUNCTION	Broad MSigDB - hallmark gene sets	6.80025	2	down	0.0011
HALLMARK_PI3K_AKT_MTOR_SIGNALING	Broad MSigDB - hallmark gene sets	6.67554	2	down	0.0013
HALLMARK_ANGIOGENESIS	Broad MSigDB - hallmark gene sets	6.32718	1	down	0.0018
HALLMARK_ANDROGEN_RESPONSE	Broad MSigDB - hallmark gene sets	5.29665	1	down	0.005
HALLMARK_UV_RESPONSE_UP	Broad MSigDB - hallmark gene sets	5.25429	1	down	0.0052
HALLMARK_ESTROGEN_RESPONSE_LATE	Broad MSigDB - hallmark gene sets	4.61509	1	up	0.0099
HALLMARK_CHOLESTEROL_HOMEOSTASIS	Broad MSigDB - hallmark gene sets	3.54048	1	down	0.029
HALLMARK_UV_RESPONSE_DN	Broad MSigDB - hallmark gene sets	3.34741	1	down	0.0352
HALLMARK_GLYCOLYSIS	Broad MSigDB - hallmark gene sets	3.32896	1	down	0.0358
HALLMARK_INTERFERON_ALPHA_RESPONSE	Broad MSigDB - hallmark gene sets	2.93379	1	down	0.0532
HALLMARK_KRAS_SIGNALING_DN	Broad MSigDB - hallmark gene sets	2.90835	1	down	0.0546
HALLMARK_ESTROGEN_RESPONSE_EARLY	Broad MSigDB - hallmark gene sets	2.3255	1	down	0.0977
HALLMARK_XENOBIOTIC_METABOLISM	Broad MSigDB - hallmark gene sets	2.21062	1	down	0.1096
HALLMARK_HEME_METABOLISM	Broad MSigDB - hallmark gene sets	2.15829	1	down	0.1155
