# Supplementary material for: A multi-omics approach reveals dysregulated TNF-related signaling pathways in circulating NK and T cell subsets of young children with autism
Source: Genes Immun. 2025 Jul 30;26(5):462–74. doi: 10.1038/s41435-025-00349-z (PMC12527906; doi:10.1038/s41435-025-00349-z)
Supplement: Supplementary file 6 — Supplementary Table 5: List of differentially expressed genes at the single-cell level in ASD [file 41435_2025_349_MOESM6_ESM.xlsx]

## Sheet: B cells
Gene name	Log2FC	Fold change	Adj. Pval
MPV17L	-2.02784	-4.07794	4.05494e-10
LRP8	-2.23553	-4.70935	4.46347e-10
EML6	-2.49839	-5.65053	4.46347e-10
MCOLN2	-2.04927	-4.13897	2.41719e-09
EPHA1-AS1	-2.36327	-5.14536	4.67215e-09
SEC31B	-1.73957	-3.33936	5.43151e-09
SFMBT2	-1.63909	-3.1147	6.17048e-09
AP4B1	-1.98805	-3.967	6.86348e-09
POU6F1	-1.9175	-3.77769	1.26314e-08
KLC4	-1.30469	-2.4703	1.61905e-08
TAB3	-1.38486	-2.61146	1.61905e-08
MAPK8IP3	-1.39513	-2.63013	1.61905e-08
TRAF1	-2.08175	-4.23321	1.73094e-08
SLC44A5	-3.30507	-9.88386	1.76549e-08
USP32	-1.40631	-2.65058	2.02865e-08
PDPR	-1.41355	-2.66392	2.02865e-08
CLSTN3	-1.5158	-2.85957	2.02865e-08
BTAF1	-1.74776	-3.35836	2.66143e-08
NLRC3	-1.55496	-2.93825	2.74504e-08
MYO15B	-1.75192	-3.36807	3.16092e-08
KLHL2	-1.24632	-2.37236	3.85012e-08
SENP3	-1.6037	-3.03922	3.85012e-08
ZNF587B	-1.53768	-2.90328	3.93221e-08
EZH2	-1.42653	-2.68799	4.7093e-08
XPO5	-1.57974	-2.98917	5.44336e-08
AREL1	-1.34467	-2.53972	7.8784e-08
GUSBP11	-1.3549	-2.55779	8.13071e-08
SRGAP2	-1.0795	-2.1133	8.32056e-08
ANKRD36	-1.71396	-3.2806	8.32056e-08
YES1	-1.99215	-3.97829	8.32056e-08
PCGF3	-1.36647	-2.57838	8.36201e-08
ECPAS	-1.52105	-2.86999	8.36201e-08
ANKRD36C	-1.54318	-2.91436	8.98437e-08
LRRC37A2	-1.3657	-2.57702	9.12095e-08
SLC5A6	-1.37078	-2.58611	9.99113e-08
PER1	-1.65967	-3.15945	1.09699e-07
SIK1B	-2.20348	-4.6059	1.13698e-07
ANAPC1	-1.01271	-2.0177	1.22705e-07
ECHDC2	-1.17564	-2.25892	1.25388e-07
CPT1B	-1.93396	-3.82103	1.25388e-07
INTS1	-1.26937	-2.41057	1.29093e-07
EBNA1BP2	1.36251	2.57133	1.32083e-07
LEO1	1.37792	2.59894	1.56248e-07
FAM193B	-1.91079	-3.76016	1.59196e-07
NME4	1.7678	3.40534	1.81133e-07
PDE4A	-2.31944	-4.99138	1.83137e-07
NRROS	-1.35517	-2.55827	1.87946e-07
INPPL1	-1.38392	-2.60977	2.17737e-07
TENT4A	-1.40805	-2.65379	2.2724e-07
TMEM86B	-1.7008	-3.25082	2.66652e-07
VBP1	1.80452	3.49313	2.68623e-07
D2HGDH	-1.45685	-2.74509	2.81339e-07
MFSD14A	-1.20686	-2.30834	2.93518e-07
SMURF1	-1.54232	-2.91263	3.21343e-07
FLNB	-1.51528	-2.85854	3.2452e-07
TCEAL8	1.50045	2.82931	3.92879e-07
LPCAT4	-1.10504	-2.15105	3.92879e-07
GABBR1	-1.21498	-2.32137	3.92879e-07
AHR	-1.66158	-3.16363	3.93494e-07
GNPDA2	1.3278	2.5102	4.44055e-07
LINC01934	-2.45023	-5.46505	4.46846e-07
GEN1	-1.55355	-2.93539	4.79926e-07
ACAP3	-1.20863	-2.31117	5.20966e-07
TNPO2	-1.14403	-2.20997	5.30493e-07
PACS2	-1.14975	-2.21875	5.30493e-07
KANTR	-1.40527	-2.64868	5.30493e-07
SLC36A1	-1.62614	-3.08686	5.30493e-07
KIAA0319L	-1.21325	-2.3186	5.46057e-07
TAF1C	-1.09482	-2.13587	6.14985e-07
INTS6L	-1.31763	-2.49257	6.91565e-07
MIAT	-1.96455	-3.9029	6.91565e-07
PHKA2	-1.10479	-2.15068	7.00198e-07
VPS9D1	-1.66526	-3.17172	7.38305e-07
KAT2B	-1.26046	-2.39573	7.82091e-07
INTS2	-1.15406	-2.22539	8.29213e-07
QSOX2	-1.18794	-2.27828	8.43668e-07
MYO5A	-1.08158	-2.11635	8.66177e-07
MOB1B	-1.25439	-2.38566	8.66177e-07
SEC24B	-1.23356	-2.35146	8.72694e-07
LENG1	1.50985	2.8478	9.2102e-07
TNFSF12	1.61257	3.05796	9.24637e-07
SAMD8	-1.19883	-2.29554	9.24637e-07
SNX19	-1.26632	-2.40547	9.70924e-07
FABP5	1.25285	2.38312	9.93561e-07
SCML1	-1.37965	-2.60205	1.00618e-06
FAM13A-AS1	-1.45811	-2.74748	1.01391e-06
ZC3H12D	-1.20134	-2.29954	1.03489e-06
TRAPPC8	-1.02536	-2.03547	1.03713e-06
NEMP2	-1.22766	-2.34187	1.03713e-06
NSD2	-1.1298	-2.18828	1.09128e-06
LINC00963	-1.63386	-3.10342	1.09128e-06
OSBPL5	-2.34882	-5.09408	1.09128e-06
IL13RA1	-0.996332	-1.99492	1.11485e-06
MIGA2	-1.15835	-2.23203	1.11485e-06
C20ORF204	-2.2585	-4.78495	1.1361e-06
CLK2	-1.10186	-2.14631	1.16978e-06
SLC5A3	-1.35188	-2.55244	1.19146e-06
NPIPB4	-1.44189	-2.71676	1.19146e-06
KSR1	-1.75243	-3.36925	1.19146e-06
TTL	-1.11683	-2.1687	1.19386e-06
ZFP30	-1.40785	-2.65341	1.19386e-06
KLF7-IT1	-1.70407	-3.25819	1.19386e-06
ELL2	-1.18058	-2.26668	1.21136e-06
CD300E	-2.40422	-5.29347	1.22892e-06
RFX3	-1.02557	-2.03576	1.25287e-06
MRPS12	1.30395	2.46904	1.28595e-06
SOCS4	-1.20867	-2.31125	1.28595e-06
DNAH1	-1.66052	-3.16131	1.29784e-06
ABR	-0.94761	-1.92868	1.34456e-06
RPF2	1.3805	2.60358	1.40726e-06
SFI1	-1.26109	-2.39677	1.4147e-06
BCLAF3	-1.14329	-2.20884	1.45394e-06
DGCR2	-1.17232	-2.25375	1.53336e-06
CLDN15	-1.20134	-2.29952	1.57057e-06
GOLGA8B	-1.57407	-2.97744	1.57057e-06
NPIPB5	-1.56163	-2.95187	1.63795e-06
MKI67	-2.23855	-4.71922	1.6547e-06
MEF2D	-1.16377	-2.24043	1.75128e-06
ARL5B	-1.20772	-2.30973	1.76192e-06
NARF-IT1	-2.01656	-4.04618	1.76192e-06
RAB12	-1.31929	-2.49544	1.89905e-06
MIRLET7A1HG	-1.10802	-2.1555	1.91918e-06
DENND1A	-1.3095	-2.47856	1.93793e-06
NFYB	1.14202	2.2069	1.95442e-06
CLCN7	-1.07705	-2.10971	1.95442e-06
KLC2	-1.11412	-2.16463	2.18055e-06
PNPLA6	-1.03949	-2.0555	2.21351e-06
WDR55	-0.92487	-1.89851	2.21392e-06
PHLDB2	-1.34389	-2.53835	2.28209e-06
ANAPC13	1.59695	3.02503	2.2878e-06
ASB3	-0.977065	-1.96846	2.2878e-06
ADAM9	-1.65339	-3.14573	2.46816e-06
TMEM260	-0.849909	-1.80239	2.50836e-06
RSKR	-1.10175	-2.14614	2.52264e-06
NBPF14	-1.16503	-2.24238	2.52264e-06
COG1	-0.95933	-1.94441	2.64388e-06
MAP4K3	-1.37359	-2.59114	2.64388e-06
COPS4	1.10051	2.1443	2.70339e-06
RNF103	-1.00277	-2.00384	2.70339e-06
ARFGAP1	-1.13826	-2.20115	2.71196e-06
ZNF407	-0.989961	-1.98613	2.72787e-06
NEMP1	-1.30339	-2.46809	2.72787e-06
TIMM8B	1.30603	2.4726	2.80285e-06
ZNF500	-1.18518	-2.27393	2.81973e-06
RPL26L1	1.23113	2.34751	2.89385e-06
ARHGAP26	-1.20351	-2.30299	2.89385e-06
PID1	-2.19218	-4.56994	2.89385e-06
DGLUCY	-0.8719	-1.83007	2.96148e-06
GSE1	-1.00601	-2.00834	3.0762e-06
DENND4A	-1.20569	-2.30648	3.08719e-06
PANK3	-1.0441	-2.06208	3.10993e-06
PELI1	-1.4755	-2.7808	3.30007e-06
ITIH4	-1.38564	-2.61288	3.42565e-06
NLRC5	-1.42024	-2.67631	3.61874e-06
PTRHD1	1.46285	2.75653	3.82257e-06
MYG1	1.4245	2.68421	3.82257e-06
MRPL27	1.31584	2.48948	3.82257e-06
ADGRL1	-2.05496	-4.15532	3.82257e-06
WDR37	-1.11991	-2.17333	3.88414e-06
MTMR6	-1.14482	-2.21118	4.08837e-06
MAN2C1	-1.71067	-3.27313	4.16828e-06
PHF8	-0.903902	-1.87112	4.19623e-06
TTC39B	-1.59464	-3.0202	4.19623e-06
ACTR3C	-1.19703	-2.29267	4.2593e-06
AGPAT3	-1.11054	-2.15926	4.26637e-06
PPP1R7	1.26617	2.40522	4.31191e-06
SZT2	-0.873796	-1.83248	4.31191e-06
EIF3C	-1.02609	-2.0365	4.49865e-06
PCNX3	-1.02063	-2.02881	4.58296e-06
IL11RA	-1.69789	-3.24427	4.58296e-06
GET4	-1.76052	-3.38821	4.96018e-06
LRIG2	-0.96127	-1.94702	5.01308e-06
DPY30	1.38523	2.61214	5.02169e-06
KANSL3	-1.23592	-2.35532	5.13587e-06
RABGAP1L-IT1	-1.36282	-2.57188	5.25502e-06
ZDHHC13	-1.02571	-2.03595	5.29e-06
PASK	-1.1407	-2.20489	5.29e-06
THAP1	1.13888	2.2021	5.3133e-06
UBP1	-1.12293	-2.17789	5.34627e-06
TET3	-1.41003	-2.65742	5.70436e-06
MRPS18C	1.4245	2.68421	5.75574e-06
MIR29B2CHG	-1.18012	-2.26596	5.75574e-06
PLPBP	1.19294	2.28619	5.80032e-06
NBPF9	-1.1849	-2.27348	5.85476e-06
ALG10B	-1.30986	-2.47918	5.89587e-06
MRPL55	1.04795	2.06759	5.9608e-06
AP1G1	-1.03795	-2.05331	5.9608e-06
PEX3	1.17929	2.26465	6.0044e-06
MTLN	1.04607	2.0649	6.21078e-06
NABP1	-1.5416	-2.91118	6.21078e-06
ARRDC4	-1.31328	-2.48506	6.37453e-06
SESN1	-0.960868	-1.94648	6.4232e-06
PPP1R12C	-1.11671	-2.16852	6.4232e-06
DCUN1D2	-1.35303	-2.55449	6.69688e-06
ZNF875	-0.950703	-1.93281	6.73903e-06
MRPS33	1.18293	2.27037	6.78495e-06
ITPR3	-0.962581	-1.94879	6.78495e-06
MLKL	-1.53616	-2.90022	6.79434e-06
WASHC1	-1.16667	-2.24493	6.95335e-06
PIGP	1.3872	2.6157	7.0558e-06
MFAP1	1.03143	2.04405	7.08406e-06
TUBGCP6	-1.06707	-2.09517	7.11545e-06
DYNLT3	0.926393	1.90052	7.35131e-06
DPM2	1.30564	2.47193	7.42757e-06
RNF113A	1.14552	2.21225	7.42757e-06
NHLRC2	-1.08038	-2.11459	7.42757e-06
SELENOI	-1.15337	-2.22433	7.42757e-06
WIZ	-1.34156	-2.53425	7.42757e-06
DNMBP	-0.961698	-1.9476	7.60602e-06
ZNF14	-1.37429	-2.5924	7.61228e-06
FAM162A	1.55523	2.93881	7.63069e-06
TMEM35B	1.21172	2.31614	7.63069e-06
COA3	1.50489	2.83804	7.92345e-06
RHOT2	-1.04139	-2.05821	8.0365e-06
GMPR2	1.43203	2.69826	8.13987e-06
C1ORF131	1.13594	2.19762	8.13987e-06
NBPF19	-1.6683	-3.1784	8.13987e-06
MRPL13	1.33922	2.53015	8.58629e-06
ZCCHC17	0.968193	1.95639	8.58629e-06
BEX2	1.27958	2.42768	8.63723e-06
SLC31A1	-1.39289	-2.62605	8.81054e-06
ENTPD4	-1.14219	-2.20716	8.81706e-06
WASHC3	1.07751	2.11039	8.91777e-06
ZZEF1	-0.87312	-1.83162	8.91777e-06
NR4A1	-1.31923	-2.49532	8.91777e-06
KIF9-AS1	-1.6793	-3.20272	9.04276e-06
CLTB	1.04293	2.06041	9.04299e-06
CNOT6	-0.918071	-1.88959	9.27021e-06
SMIM10L1	1.09443	2.13528	9.4265e-06
PSENEN	1.0878	2.1255	9.4265e-06
GTPBP2	-0.99667	-1.99539	9.4265e-06
DCTPP1	1.26497	2.40323	9.79962e-06
SMIM30	1.19652	2.29186	1.00369e-05
ZNF460	-1.07533	-2.1072	1.03498e-05
TRERF1	-2.00495	-4.01374	1.05e-05
COMMD8	1.22492	2.33742	1.06061e-05
CSE1L	-0.981001	-1.97383	1.06061e-05
ZNF700	-1.44428	-2.72127	1.06488e-05
ZNF432	-1.04581	-2.06452	1.06559e-05
PLEKHG2	-1.26677	-2.40623	1.06559e-05
ZC3H7B	-0.931007	-1.90661	1.06696e-05
H2AC6	1.13075	2.18972	1.07722e-05
EME2	-1.23734	-2.35764	1.08062e-05
MATR3	-0.99717	-1.99608	1.11643e-05
PHAX	1.03739	2.05251	1.11757e-05
BOLA3	1.4299	2.69428	1.11876e-05
CDC42BPG	-1.36986	-2.58446	1.15255e-05
NDUFB6	1.43055	2.6955	1.17425e-05
GFPT1	-1.04331	-2.06095	1.18771e-05
PILRB	-1.24887	-2.37656	1.19123e-05
KIAA1191	-0.824194	-1.77055	1.20223e-05
MRPL36	1.18463	2.27305	1.21162e-05
LZIC	0.961892	1.94786	1.23048e-05
WDR44	-1.06406	-2.0908	1.23048e-05
DENND1B	-1.10708	-2.15409	1.23048e-05
SPAG16	1.61431	3.06166	1.2505e-05
SLC15A2	-1.02635	-2.03686	1.26807e-05
MALSU1	1.02366	2.03307	1.27236e-05
PDHB	0.942889	1.92237	1.29369e-05
WRN	-1.1885	-2.27916	1.29369e-05
LRP1	-2.08619	-4.24626	1.31172e-05
PRSS27	-1.74707	-3.35676	1.32877e-05
TRIM66	-1.18615	-2.27545	1.34871e-05
NBPF10	-1.23958	-2.36129	1.35254e-05
SUSD3	0.998715	1.99822	1.35694e-05
GAS6-AS1	-1.53379	-2.89546	1.368e-05
UBQLN4	-0.954983	-1.93856	1.38273e-05
VAMP5	1.1648	2.24203	1.40383e-05
NUBP1	1.0031	2.0043	1.4167e-05
ZNF316	-1.02284	-2.03191	1.4167e-05
FAM89B	1.03586	2.05033	1.42151e-05
PGGHG	-1.76873	-3.40753	1.4319e-05
PHPT1	0.817109	1.76187	1.48011e-05
SEC24D	-1.0529	-2.07469	1.49989e-05
MYO9A	-0.862187	-1.81779	1.51259e-05
F2R	-1.78036	-3.43512	1.52598e-05
LONRF1	-0.989213	-1.9851	1.52861e-05
APOBEC3A	-2.20472	-4.60985	1.5295e-05
HOTAIRM1	1.42968	2.69386	1.53506e-05
ULK1	-1.09125	-2.13059	1.57381e-05
RUBCN	-0.801995	-1.74351	1.59338e-05
C14ORF119	1.27	2.41161	1.59991e-05
TMEM60	1.34046	2.53233	1.61902e-05
GTPBP6	1.00373	2.00517	1.61902e-05
CTC1	-0.959604	-1.94478	1.67657e-05
CCDC141	-1.28901	-2.4436	1.68433e-05
SCAMP1-AS1	1.12865	2.18654	1.68894e-05
ZBTB8A	-1.55991	-2.94835	1.71416e-05
SBNO2	-1.12241	-2.1771	1.74223e-05
NAE1	0.869896	1.82753	1.74717e-05
TMEM223	1.30937	2.47832	1.75903e-05
BMP2K	-0.875791	-1.83501	1.85566e-05
ZCCHC9	0.960335	1.94576	1.88104e-05
PLCXD1	-1.34321	-2.53715	1.88104e-05
LINC00504	-1.56482	-2.95841	1.88104e-05
TGFBR1	-0.963119	-1.94952	1.95769e-05
ECI1	0.986918	1.98195	2.00418e-05
CCDC88B	-1.05163	-2.07287	2.00418e-05
TOR1A	1.05948	2.08418	2.00442e-05
WDPCP	-0.796909	-1.73737	2.00967e-05
TXNDC9	1.30865	2.4771	2.0273e-05
SSTR2	-1.80364	-3.49099	2.0273e-05
TMEM208	0.90878	1.87746	2.0629e-05
TF	-1.77354	-3.41892	2.0629e-05
VEGFA	-1.99118	-3.97562	2.0629e-05
LINC01422	-1.71318	-3.27883	2.09284e-05
ZNF587	-0.8894	-1.85241	2.13426e-05
PRDM15	-1.12289	-2.17783	2.1705e-05
SARM1	-1.00833	-2.01159	2.19479e-05
CLPTM1	0.899951	1.866	2.20212e-05
DCAF8	-1.21731	-2.32512	2.21592e-05
CNNM3	-0.755609	-1.68834	2.22718e-05
CCDC167	1.32029	2.49717	2.24534e-05
CCNT2	-0.933768	-1.91026	2.24534e-05
RHEB	0.962996	1.94935	2.2561e-05
TAF1	-0.934425	-1.91113	2.25786e-05
SLC17A9	-1.01642	-2.0229	2.34224e-05
SEC61A1	-0.845976	-1.79748	2.43262e-05
GLRX	1.39827	2.63585	2.43415e-05
SMCR8	-0.895151	-1.8598	2.43415e-05
DBP	1.10661	2.1534	2.47426e-05
TPMT	1.9513	3.86724	2.50357e-05
DECR1	0.989721	1.9858	2.50357e-05
EXOSC7	0.806305	1.74873	2.53527e-05
NAA35	-1.04069	-2.05721	2.58126e-05
YIF1A	0.859891	1.8149	2.66261e-05
SELENOO	-1.36587	-2.57732	2.66261e-05
NRSN2-AS1	-1.24609	-2.37198	2.66957e-05
GFOD1	-1.048	-2.06766	2.72229e-05
SCAF8	-0.744121	-1.67495	2.76785e-05
CAPS	-1.11538	-2.16652	2.82018e-05
ERMN	-1.30658	-2.47354	2.82018e-05
MEA1	1.12772	2.18514	2.84643e-05
SEPHS2	1.0601	2.08508	2.84643e-05
TMEM175	-0.760384	-1.69394	2.84643e-05
CLPP	1.06663	2.09453	2.85228e-05
CNIH1	1.12209	2.17662	2.85364e-05
PTPN23	-0.767471	-1.70228	2.85364e-05
TAGLN	-1.06666	-2.09458	2.86612e-05
BRWD3	-0.946746	-1.92752	2.90137e-05
GGCT	0.910556	1.87977	2.94036e-05
FDX1	0.964221	1.95101	2.97525e-05
MRPS11	0.896475	1.86151	2.97525e-05
ATOX1	0.852226	1.80528	2.97525e-05
AGAP6	-1.31741	-2.49219	2.97525e-05
ACCS	-1.36418	-2.5743	2.97525e-05
DMXL2	-1.95832	-3.88608	2.97525e-05
LINC01128	1.93154	3.81462	3.03629e-05
DEPDC5	-0.753194	-1.68552	3.1139e-05
P2RX1	-1.06774	-2.09614	3.1139e-05
RBM15	-0.921955	-1.89468	3.13063e-05
EMC7	1.23444	2.3529	3.23596e-05
USP25	-0.887173	-1.84955	3.25422e-05
RLIM	-0.959048	-1.94403	3.25422e-05
AK6	0.866579	1.82333	3.39975e-05
ENOX2	1.03306	2.04637	3.45001e-05
SNRNP40	0.873883	1.83259	3.4754e-05
EBPL	0.979743	1.97211	3.48034e-05
PCED1A	-1.30209	-2.46586	3.48327e-05
ZMYM6	-0.960097	-1.94544	3.48928e-05
NLK	-1.07495	-2.10665	3.50217e-05
TTC9	1.04983	2.07028	3.51348e-05
NBEAL2	-1.39326	-2.62671	3.58018e-05
CDC26	1.14833	2.21657	3.58617e-05
EWSR1	-1.00522	-2.00725	3.60108e-05
KIFC2	-1.46456	-2.7598	3.60108e-05
UBE2V2	0.938239	1.91619	3.62923e-05
BCAS2	1.13157	2.19097	3.6372e-05
SNRNP70	-1.10344	-2.14866	3.64288e-05
ABCC1	-0.855876	-1.80986	3.64782e-05
COLGALT1	-1.01391	-2.01937	3.75348e-05
DCPS	0.980806	1.97357	3.77808e-05
NOA1	1.5915	3.01363	3.86084e-05
TBCD	-0.975208	-1.96592	3.86084e-05
UVSSA	-1.10996	-2.1584	3.86084e-05
ZNF577	-1.12514	-2.18123	3.86084e-05
TIMM9	1.06988	2.09926	4.00105e-05
COA6	0.912386	1.88216	4.00105e-05
PLCG1	-1.35937	-2.56574	4.02514e-05
ABI3	1.52856	2.88497	4.08451e-05
MRPL39	1.08592	2.12274	4.14959e-05
AKAP10	-1.02704	-2.03784	4.15025e-05
MRPL3	0.993368	1.99083	4.15722e-05
C2CD5	-0.904744	-1.87221	4.15722e-05
PIDD1	-0.969049	-1.95755	4.15722e-05
NUP153	-1.0029	-2.00402	4.15722e-05
NPEPL1	-1.20078	-2.29864	4.15722e-05
ZNF516	-1.37143	-2.58727	4.15722e-05
GPM6A	-1.90139	-3.73574	4.23341e-05
STARD4	-0.923795	-1.8971	4.25146e-05
GRSF1	1.01745	2.02434	4.28399e-05
INPP5E	-0.898851	-1.86458	4.3514e-05
P3H1	-0.872292	-1.83057	4.35467e-05
CASZ1	-1.00533	-2.0074	4.38621e-05
HACD3	1.00361	2.00501	4.39871e-05
SLIRP	1.35564	2.55911	4.40251e-05
MRPS6	0.97455	1.96503	4.40251e-05
TSC1	-0.872796	-1.83121	4.40251e-05
NT5C1A	-1.93146	-3.81441	4.40251e-05
HELLPAR	-1.10048	-2.14427	4.45134e-05
PPP1R37	-0.864682	-1.82094	4.49058e-05
DGCR6L	1.16456	2.24165	4.5261e-05
TRIAP1	0.867638	1.82467	4.55672e-05
MGST3	1.34238	2.53569	4.57135e-05
DLEC1	-1.87635	-3.67146	4.57135e-05
FAM106A	-1.76623	-3.40164	4.58791e-05
VILL	-0.863107	-1.81895	4.61365e-05
CDK4	1.22061	2.33046	4.74444e-05
TPGS1	1.13026	2.18899	4.75196e-05
LARP4B	-0.961069	-1.94675	4.77715e-05
GBA2	-0.90859	-1.87721	4.7835e-05
IMPA1	0.767119	1.70187	4.8021e-05
EEF1E1	1.20397	2.30372	4.84389e-05
RWDD4	1.12477	2.18066	4.84389e-05
PRKAB2	-0.886782	-1.84905	4.84389e-05
CKAP4	-1.29888	-2.46037	4.84389e-05
SACS	-1.02548	-2.03563	4.86496e-05
GEMIN6	1.31249	2.48369	4.92007e-05
CLASP1	-0.810555	-1.75389	4.92007e-05
SURF2	1.07591	2.10805	4.97153e-05
MED11	0.985081	1.97942	4.97153e-05
NUTF2	1.02084	2.0291	4.97158e-05
C3ORF35	-1.15226	-2.22262	5.00586e-05
CDC42-IT1	-1.02966	-2.04155	5.06011e-05
MRPL37	0.914453	1.88485	5.06596e-05
UHRF2	-1.11319	-2.16323	5.0832e-05
YIPF5	0.905097	1.87267	5.0953e-05
YJU2	0.888603	1.85138	5.12789e-05
COMMD1	0.800642	1.74188	5.13416e-05
CDK16	-0.884615	-1.84627	5.15099e-05
DNAJC19	1.23745	2.35781	5.32451e-05
STRIP1	-0.863448	-1.81938	5.33431e-05
ARF3	1.04094	2.05756	5.35406e-05
LAMB1	2.24302	4.73387	5.4193e-05
FAM91A1	-1.06246	-2.08848	5.42872e-05
ING4	0.921399	1.89395	5.47225e-05
TIMM29	1.59632	3.02371	5.53313e-05
CCDC124	0.996925	1.99574	5.55179e-05
DHRS7	0.926391	1.90052	5.55179e-05
METAP1D	-1.38098	-2.60444	5.7655e-05
PPP1R3E	-0.942141	-1.92138	5.7802e-05
NLRP1	-1.08268	-2.11797	5.7874e-05
MAP3K9	-0.931547	-1.90732	5.84301e-05
COMMD9	0.805603	1.74788	5.8624e-05
MTMR1	-0.772568	-1.70831	5.86979e-05
UQCC3	0.803853	1.74576	5.89422e-05
CHCHD4	1.39759	2.63462	5.93836e-05
STK16	1.18162	2.26831	5.93836e-05
HAGH	0.889463	1.85249	5.95666e-05
SLC38A9	-0.749652	-1.68139	5.95666e-05
GIGYF1	-0.800184	-1.74132	5.96696e-05
PICK1	-0.853014	-1.80627	5.97751e-05
MRPL34	1.27706	2.42345	6.04627e-05
ZMAT1	-0.962115	-1.94816	6.06986e-05
ZDHHC12	1.12638	2.18311	6.09757e-05
THAP11	1.00447	2.0062	6.12185e-05
TATDN1	0.812712	1.75651	6.12686e-05
ITM2A	2.03251	4.09115	6.14555e-05
EXOSC1	0.754048	1.68652	6.25995e-05
DPH3	1.14399	2.20991	6.26543e-05
MAP7D3	0.827328	1.7744	6.26543e-05
CBX1	1.20553	2.30622	6.27127e-05
ATG2B	-1.00831	-2.01155	6.28575e-05
TSR3	0.965659	1.95295	6.29791e-05
ZSWIM6	-1.04436	-2.06245	6.29979e-05
SETD1B	-1.0555	-2.07844	6.31695e-05
PGM3	-0.829393	-1.77694	6.33636e-05
KMT2D	-0.977719	-1.96935	6.35409e-05
MRPL19	0.950157	1.93208	6.37201e-05
ACYP2	0.830917	1.77882	6.37201e-05
GARS1-DT	-0.930112	-1.90542	6.43355e-05
LINC00265	-1.19522	-2.2898	6.43422e-05
FDFT1	0.913682	1.88385	6.73433e-05
SNAPC2	1.64913	3.13644	6.79598e-05
STN1	0.898954	1.86471	6.80435e-05
NDUFA8	0.828156	1.77541	6.91249e-05
UBE2D1	1.08598	2.12281	6.94343e-05
GOLGA7	0.847308	1.79914	6.94343e-05
CYB5A	1.19846	2.29494	7.06572e-05
USP34-DT	1.81952	3.52965	7.09381e-05
GLTP	0.91834	1.88994	7.09694e-05
NUP37	0.811652	1.75522	7.09694e-05
ZMIZ2	-0.893303	-1.85742	7.1503e-05
SNX13	-0.908145	-1.87663	7.26141e-05
MCM9	-0.805266	-1.74747	7.28965e-05
MRPL15	1.31986	2.49641	7.29701e-05
DSTN	0.909054	1.87781	7.43782e-05
ARID2	-0.8874	-1.84984	7.55223e-05
ELAC1	1.46106	2.7531	7.57163e-05
POLR3K	1.31349	2.48542	7.57163e-05
CHCHD5	1.16754	2.24629	7.57163e-05
COQ7	1.45656	2.74453	7.66993e-05
MICOS13	1.16952	2.24936	7.77366e-05
TMEM121	1.92214	3.78985	7.92398e-05
NIPAL2	-1.17877	-2.26384	7.92398e-05
MPHOSPH10	0.836213	1.78536	7.98461e-05
TIMM13	1.08243	2.1176	8.00975e-05
GOLGA8A	-1.24943	-2.37748	8.14569e-05
RALGAPA1	-0.919316	-1.89122	8.20366e-05
RHOC	1.19064	2.28254	8.72885e-05
WDR75	-0.848933	-1.80117	8.72885e-05
FOXK1	-0.779032	-1.71598	8.95894e-05
CYC1	1.07805	2.11118	9.02472e-05
MRPL21	1.02659	2.03721	9.02472e-05
RCBTB1	-0.955483	-1.93923	9.02472e-05
MAP3K8	-0.93323	-1.90955	9.08413e-05
CLNS1A	1.22032	2.32999	9.35777e-05
RAB28	0.839738	1.78972	9.35777e-05
MFSD4B	-0.864599	-1.82083	9.35777e-05
ZNF622	1.11659	2.16834	9.43102e-05
TRPM6	-1.93483	-3.82334	9.43102e-05
NAA20	0.84905	1.80131	9.46251e-05
ANKFY1	-0.937145	-1.91473	9.46251e-05
SNX25	-0.950642	-1.93273	9.46251e-05
FBXL20	-0.84691	-1.79864	9.54742e-05
IMP3	1.58037	2.99047	9.60691e-05
EIF4EBP1	1.19612	2.29123	9.60691e-05
MAGOHB	0.770883	1.70631	9.60691e-05
IFT80	-0.754486	-1.68703	9.60691e-05
HSBP1	1.23954	2.36123	9.63267e-05
EXOSC5	1.02308	2.03226	9.63267e-05
SPATA20	-1.23129	-2.34777	9.63267e-05
CHROMR	-0.808772	-1.75172	9.68173e-05
FAAP100	-0.864896	-1.82121	9.72696e-05
RELCH	-0.986211	-1.98097	9.82482e-05
ATP2A2	-1.09161	-2.13112	9.87594e-05
GCSAM	0.966937	1.95469	9.8842e-05
CLASP2	-0.921005	-1.89343	9.94964e-05
DEPDC1B	-1.98079	-3.94708	9.97919e-05
LINC01176	-1.15474	-2.22644	0.000100746
TNK2	-0.984639	-1.97882	0.00010114
RLF	-0.892688	-1.85663	0.000103078
HIP1R	-0.948571	-1.92996	0.000103112
TWF2	1.00106	2.00147	0.000103133
TFRC	-0.86495	-1.82128	0.000103256
CDCA5	-1.87353	-3.66428	0.000103906
PEX26	-0.979396	-1.97164	0.000104719
MYO19	-0.829911	-1.77758	0.000106971
ABL2	-0.946431	-1.9271	0.000106971
C2ORF49-DT	0.943556	1.92326	0.000109123
FBXO38	-0.792281	-1.73181	0.000109123
MAGEF1	0.861225	1.81658	0.000109952
PLXNA3	-0.761024	-1.69469	0.000111209
NIFK	0.911147	1.88054	0.000111581
IGHG3	-1.63714	-3.11048	0.000111803
ZBED5	-0.878635	-1.83863	0.000112275
MRPS23	0.945278	1.92556	0.000112481
TP53INP1	-0.916455	-1.88747	0.000114357
ATAD3B	-1.00001	-2.00001	0.000116755
CASP10	-1.035	-2.04911	0.000116755
H2BC6	1.71909	3.29228	0.000118161
PTCH2	-1.29304	-2.45044	0.00011885
METTL5	1.10969	2.15799	0.000120127
KCNMB1	-1.56564	-2.96009	0.00012026
SGSM3-AS1	1.98602	3.96144	0.000121868
ZBTB41	-0.777738	-1.71444	0.000121868
TRIM41	-0.789114	-1.72801	0.000122461
TMEM42	0.934669	1.91145	0.000122706
CUL9	-0.867188	-1.8241	0.000122706
CCP110	-0.719712	-1.64685	0.000123407
GAR1	0.84528	1.79661	0.000123432
MBD6	-0.691645	-1.61512	0.000123565
HEATR1	-0.744272	-1.67513	0.000123565
VPS39	-0.740904	-1.67122	0.000125767
TMEM216	1.30053	2.46319	0.00012646
HIPK1	-0.988632	-1.9843	0.000126614
PLEKHM3	-1.13259	-2.19252	0.000126614
MYLPF	-1.21583	-2.32274	0.000126701
KCNC3	-1.14496	-2.21139	0.000126714
RIPK1	-0.770423	-1.70577	0.000126911
RNF6	0.787236	1.72577	0.000128688
ANKRD10-IT1	-1.11703	-2.169	0.000128688
RUFY3	-0.79181	-1.73124	0.000128708
SLC49A3	-1.71023	-3.27212	0.000129459
THOC7	1.0977	2.14013	0.000130467
UQCC2	0.803138	1.74489	0.000130467
ADGRV1	-1.88997	-3.70627	0.000130467
STOML2	1.00132	2.00183	0.000130889
PKHD1L1	1.31046	2.4802	0.000132037
BAD	0.967437	1.95536	0.000132037
H2AC11	1.648	3.13398	0.000132801
UBR2	-0.79107	-1.73036	0.000133213
CTSK	-0.832726	-1.78105	0.000133998
KRIT1	-0.950303	-1.93228	0.000137768
ZNF781	1.7118	3.27569	0.000138376
NADSYN1	-0.839205	-1.78906	0.000138846
EHBP1L1	-1.02706	-2.03787	0.000139058
PDXDC2P-NPIPB14P	-1.03244	-2.04548	0.000139058
TRMT61A	1.2179	2.32609	0.000139644
HDHD2	0.857203	1.81152	0.000139996
MRPL22	0.836121	1.78524	0.000140162
C6ORF136	-0.784796	-1.72285	0.00014063
TMED1	1.17973	2.26534	0.000141112
LIMD1	-1.01825	-2.02546	0.000141112
SDF2L1	0.857364	1.81172	0.000141499
MAGEH1	1.27217	2.41525	0.000141569
ESD	1.01628	2.0227	0.000141569
SUCLG1	0.833374	1.78185	0.000141569
WDR27	-0.958106	-1.94276	0.000141569
PBDC1	0.811785	1.75538	0.000144445
SMG6	-0.691718	-1.61521	0.000149993
EPHB6	1.0007	2.00097	0.000150544
PAGR1	0.919209	1.89108	0.000150583
PEX16	0.869511	1.82704	0.000150583
HIP1	-0.944062	-1.92394	0.000150583
FAM102B	-0.926897	-1.90118	0.000151297
H2AC20	1.34246	2.53582	0.000151763
FAM135A	-1.05482	-2.07746	0.000152955
TNFAIP2	-1.7585	-3.38347	0.000152955
NFAT5	-0.919003	-1.89081	0.000154643
GIHCG	1.48084	2.79112	0.000155075
SVBP	1.36258	2.57145	0.000155243
SMIM20	0.839184	1.78904	0.000155371
PAN2	-0.829293	-1.77681	0.000155371
TMC6	-0.964521	-1.95142	0.000155371
WDR97	-1.36386	-2.57373	0.000155371
KHNYN	-0.673525	-1.59497	0.000155494
TECPR1	-0.837372	-1.78679	0.000156172
LSS	-1.08906	-2.12735	0.000156881
RINL	0.883284	1.84457	0.000159026
POLR2H	0.894516	1.85899	0.000159624
FAM120B	-0.851917	-1.8049	0.000159624
PEAK1	-0.985855	-1.98049	0.000159624
C5AR2	-1.76392	-3.39621	0.00016134
ARL2BP	0.91501	1.88558	0.000162019
CMTR1	-0.758782	-1.69206	0.000162019
REXO4	0.764254	1.69849	0.000162381
ARF4	0.993719	1.99131	0.000164972
MRPS30	0.826478	1.77335	0.000165461
UBA7	-0.861978	-1.81753	0.000165461
PSME4	-0.877374	-1.83703	0.000165461
NR4A2	-1.09729	-2.13953	0.000165799
CEP128	-1.12924	-2.18743	0.00016745
DMAC1	0.841018	1.79131	0.000168194
AHDC1	-0.887534	-1.85001	0.000168722
C1QTNF6	-1.1586	-2.2324	0.00017017
RBM18	0.983104	1.97671	0.000170943
ARSA	-0.926147	-1.90019	0.000171804
LILRA2	-1.45368	-2.73905	0.000173889
L3MBTL4	-1.01921	-2.02681	0.000173985
ANXA2R	0.948159	1.92941	0.000175276
ZNF429	1.04173	2.0587	0.000176344
ATP6V1E1	0.832239	1.78045	0.000176344
ITPRID2	-0.962939	-1.94928	0.000176423
CHST11	0.733582	1.66276	0.000177637
ZNHIT3	1.01354	2.01886	0.000178844
KDM7A-DT	1.67195	3.18645	0.000179249
RBMX2	0.865617	1.82212	0.000179249
LINC01588	-0.723763	-1.65148	0.000180985
MS4A14	-1.42672	-2.68835	0.000181472
MTA1	-0.783418	-1.7212	0.000181627
ACTR6	0.986064	1.98077	0.000181889
NOL12	0.895744	1.86057	0.000183018
CEP152	-0.809476	-1.75257	0.00018583
DPY19L3	-0.881538	-1.84234	0.00018583
ABL1	-0.694194	-1.61798	0.000188016
TIPARP	-0.835502	-1.78448	0.000188159
SUPT7L	-0.774911	-1.71108	0.000189037
NR2C1	-0.755981	-1.68878	0.000190366
CTRL	-1.03977	-2.05591	0.000190366
EIF1AD	-0.722407	-1.64993	0.000190633
RIC1	-0.82743	-1.77452	0.000192491
H1-4	1.79354	3.46665	0.000192556
PIGC	0.741898	1.67237	0.000192556
CHCHD3	0.769213	1.70434	0.000192794
CHMP6	0.85882	1.81355	0.000192975
NUP43	-0.776623	-1.71312	0.000194867
MINCR	1.1407	2.20488	0.000196016
TRIO	-0.701368	-1.62605	0.000196016
ERVK13-1	-0.848573	-1.80072	0.000197338
TET2	-0.904312	-1.87165	0.000197338
ALKBH7	1.40814	2.65395	0.000199647
GDI1	-0.799471	-1.74046	0.000199802
NOMO3	-1.01856	-2.02589	0.000200321
MAS1	-1.53147	-2.8908	0.000200321
MANF	0.925142	1.89887	0.000202538
DCTN4	-0.737656	-1.66746	0.000202538
SLC9A8	-0.771381	-1.7069	0.000203537
TTC13	-0.932837	-1.90903	0.000203537
SRSF11	-1.01498	-2.02088	0.000203537
RAD52	-1.15927	-2.23345	0.000203537
AK9	0.837873	1.78741	0.000204726
MON2	-0.889761	-1.85287	0.000204916
RANBP2	-0.890396	-1.85368	0.000205088
SYNE3	-0.810111	-1.75335	0.000205202
YDJC	0.84587	1.79735	0.000205496
UBLCP1	0.705894	1.63115	0.000205496
SLC4A2	-0.803932	-1.74585	0.000205496
DENND3	-0.851179	-1.80397	0.000206655
OGFOD1	1.09841	2.14118	0.000206982
DPF3	-0.861665	-1.81713	0.000209071
NT5DC3	-1.45411	-2.73988	0.000209081
HAL	-1.52585	-2.87956	0.00021148
ITGB1BP1	0.892536	1.85644	0.000216524
HINT2	1.06134	2.08687	0.00021848
C5ORF51	0.868041	1.82518	0.000220513
PRDX3	1.06119	2.08666	0.000220873
AKTIP	1.1801	2.26592	0.000221234
ZNF232-AS1	0.996555	1.99523	0.000221234
RRAGA	0.82846	1.77579	0.000221234
MYO1C	-0.970475	-1.95949	0.000221234
CFDP1	0.901538	1.86806	0.00022339
MICAL2	-1.75628	-3.37825	0.000223944
STAG3L5P-PVRIG2P-PILRB	-0.759871	-1.69334	0.000223961
NSMCE1	1.20423	2.30413	0.000224625
SCAI	-0.685841	-1.60864	0.000224625
MPHOSPH6	0.867656	1.8247	0.00022526
FCGR2A	-1.48766	-2.80434	0.000225883
SPN	-1.56014	-2.94883	0.000225914
USPL1	-0.825926	-1.77267	0.000226247
HOPX	1.41096	2.65914	0.000226378
HMOX2	0.772133	1.70779	0.000228265
N4BP2L2-IT2	-0.992754	-1.98998	0.000228265
GEMIN2	1.02445	2.03418	0.00022834
MRPS36	1.1564	2.229	0.000231333
TRAPPC3	0.792443	1.732	0.000231333
POLG2	-0.88602	-1.84807	0.000231333
SDHAF2	0.774089	1.71011	0.000231454
POLR2K	1.1146	2.16535	0.000231686
GTF3C6	1.08424	2.12026	0.000234489
LILRA6	-1.77324	-3.41821	0.000234877
AKR7A2	1.04758	2.06705	0.00023493
FLOT1	0.794455	1.73442	0.00023493
LIPT1	1.14656	2.21386	0.000235591
MAPK14	-0.718454	-1.64542	0.000235591
SYNE4	-1.8746	-3.66699	0.000235591
CCDC174	0.868463	1.82572	0.000241675
MTCL1	-1.06641	-2.09422	0.000241675
LRCH1	-0.796899	-1.73736	0.000241856
NEU3	-1.03385	-2.04748	0.000241866
PGAP3	-0.972398	-1.9621	0.000242662
AKR1B1	0.814011	1.75809	0.000245831
OGA	-1.03385	-2.04748	0.000247609
POP7	0.964655	1.9516	0.000251613
MIR600HG	-1.1661	-2.24404	0.000253126
ALDH9A1	0.779187	1.71616	0.000253194
ARL4A	1.22359	2.33528	0.00025339
TAF12	0.96123	1.94697	0.00025339
IER3IP1	1.05303	2.07489	0.000253818
CCNT1	-0.979558	-1.97186	0.000253818
C19ORF38	1.26372	2.40113	0.000254107
KDM3B	-0.666188	-1.58687	0.000254515
SLC38A10	-0.79554	-1.73573	0.00025502
CKAP2	0.985003	1.97932	0.000255227
CKS1B	1.09522	2.13645	0.000258906
NFU1	1.043	2.06051	0.000260753
TMEM126A	0.936548	1.91394	0.000262903
TRIM14	-0.825886	-1.77262	0.000262903
LCAT	-1.37375	-2.59144	0.000262903
NXF1	-0.804342	-1.74635	0.000264327
SDHC	0.778023	1.71478	0.000266455
KDM8	-1.55066	-2.92951	0.000266455
H1-2	1.51418	2.85636	0.000266806
ZFAND1	0.789781	1.72881	0.000267924
LYRM4	0.692676	1.61628	0.000267924
SRGAP2C	-0.770754	-1.70616	0.000267924
SMIM29	0.873303	1.83185	0.00027324
TTTY10	-1.35356	-2.55542	0.000275694
ASH1L-AS1	1.43251	2.69917	0.000275708
YEATS2	-0.853666	-1.80709	0.000275876
SLC20A1	-1.04782	-2.0674	0.000276331
DNAJC5	-0.748045	-1.67952	0.000277432
SIDT1	-0.783245	-1.721	0.000277739
SLC26A6	-1.32395	-2.50351	0.000277739
BRD8	0.918843	1.8906	0.000278883
MYBBP1A	-0.729135	-1.65765	0.000279477
SRD5A1	1.38734	2.61595	0.00028221
CC2D1B	-0.812907	-1.75675	0.000282949
FAR1	-1.03561	-2.04999	0.000282949
ATXN1	-1.37979	-2.60231	0.000285654
DHX32	1.81106	3.50899	0.000285841
LDB1	-0.791465	-1.73083	0.000286275
UBAC1	0.692382	1.61595	0.000287821
MPC1	0.710739	1.63664	0.000288792
ZNF726	1.65368	3.14635	0.000288894
CHI3L2	1.68525	3.21595	0.000289154
ZNF764	1.14885	2.21737	0.000289154
CLPX	0.734116	1.66338	0.000292292
MPG	0.939867	1.91835	0.000292333
MMS19	-0.734988	-1.66438	0.000292333
CCNQ	1.05917	2.08373	0.000299341
ZSCAN16-AS1	1.03929	2.05522	0.00029943
ENGASE	-0.987279	-1.98244	0.00029943
CCT5	1.06284	2.08905	0.000299955
ZDHHC17	-0.802879	-1.74458	0.000300849
SCARF1	-1.72195	-3.29881	0.000300849
FLJ37453	1.21371	2.31933	0.000302624
DENND11	-0.650875	-1.57012	0.000307931
DIS3L2	-0.590983	-1.50627	0.000315726
HACE1	-0.806436	-1.74889	0.000316308
PDE8A	-0.901097	-1.86749	0.000317141
YBEY	0.958675	1.94352	0.000319494
LPAR6	-1.09313	-2.13337	0.000320343
SNUPN	1.10709	2.1541	0.000321793
FKBP14	-0.903817	-1.87101	0.000321793
NKAPD1	0.76677	1.70146	0.000325054
LSM6	1.2019	2.30043	0.000325425
ZNF561	1.01068	2.01487	0.000325425
KCTD9	-0.744786	-1.67573	0.000325425
TMEM65	-0.648052	-1.56705	0.00032731
SNAPIN	0.91353	1.88365	0.000332037
INO80D	-0.827611	-1.77474	0.000332037
ZNF268	-0.74958	-1.6813	0.000334991
PTAR1	-0.888998	-1.85189	0.000337989
MTMR3	-0.748106	-1.67959	0.00033872
SMG9	-0.821813	-1.76763	0.000340227
KAT2A	-0.849267	-1.80159	0.000344093
RBM12B	-0.696877	-1.62099	0.000344761
EMC6	0.892445	1.85632	0.000345013
FBXO5	1.379	2.60088	0.000346558
FAM160B1	-0.650962	-1.57022	0.000351101
CMC4	1.26324	2.40034	0.000355317
PITPNA-AS1	1.04006	2.05632	0.000355317
MTHFD2	-0.932825	-1.90901	0.000355317
FARP2	-0.934296	-1.91096	0.000355317
IL6ST	-1.27469	-2.41947	0.000357967
SPIN1	0.825953	1.77271	0.000359013
ALMS1	-0.757335	-1.69037	0.000361308
DVL1	-0.921831	-1.89452	0.000361632
BSG	1.00879	2.01223	0.000362388
XPO4	-0.896016	-1.86092	0.000363388
ZSWIM7	0.763322	1.69739	0.000363513
LINC01184	-0.741888	-1.67236	0.000363513
IARS2	0.776917	1.71346	0.00036593
ECI2	0.768232	1.70318	0.000367273
FBRSL1	-0.682955	-1.60542	0.000367667
PKN2	-0.921371	-1.89391	0.000369625
STXBP5	-0.919248	-1.89113	0.000371367
MRPS17	0.924291	1.89775	0.000374097
ZC3H12A	-0.92154	-1.89414	0.000374097
DTWD1	0.677099	1.59892	0.00037512
AZIN2	-1.84422	-3.59058	0.00037512
KIR2DL3	-1.84971	-3.60427	0.00037512
VKORC1	1.17063	2.25111	0.000375898
OBI1	0.786137	1.72445	0.000376739
FBXO4	0.728497	1.65691	0.000376739
HSD17B10	0.946525	1.92722	0.000377153
NRBF2	0.822321	1.76825	0.000379279
TIMM10	0.879211	1.83937	0.00038029
TLR6	-0.929659	-1.90483	0.000381177
ATL1	-0.86288	-1.81867	0.000383113
PUS3	1.51132	2.85071	0.000383651
MTRNR2L6	-1.63322	-3.10205	0.00038602
ARAP1	-0.896327	-1.86132	0.000386508
ZBTB49	1.90707	3.75046	0.000389652
RREB1	-0.764789	-1.69912	0.000389663
CCDC25	0.796193	1.73651	0.000390834
THAP6	0.89549	1.86024	0.00039198
POP5	0.827039	1.77404	0.000392507
MSL2	-0.650295	-1.56949	0.000393758
DIP2B	-0.773007	-1.70883	0.000393758
PSMB5	0.828557	1.77591	0.000394315
KDM5D	-1.04201	-2.0591	0.000395383
CTR9	0.732072	1.66102	0.000396656
SH2B1	-0.617487	-1.5342	0.000397822
ADAM22	-1.77852	-3.43074	0.000397822
ACSF3	-0.613778	-1.53026	0.000397842
KDM6A	-0.942102	-1.92133	0.000397842
NDUFAB1	1.03472	2.04872	0.000398478
RPA2	0.923073	1.89615	0.000398478
OLA1	0.854499	1.80813	0.000398478
IL12A	-1.2341	-2.35235	0.000398478
GALE	1.87499	3.668	0.000399232
EXT1	-1.42332	-2.68203	0.000401243
RAB3GAP2	-0.790463	-1.72963	0.000410783
HCCS	1.18335	2.27103	0.000410977
ETFRF1	0.693259	1.61693	0.000410977
ARL2	0.798	1.73869	0.000414204
SLC4A11	-1.80523	-3.49484	0.000415649
ATPAF1	0.959607	1.94478	0.000416366
CCBE1	-1.25239	-2.38235	0.000416366
FARP1	1.5994	3.03018	0.000417223
CDKN2AIPNL	0.758901	1.6922	0.000417223
TAMALIN	-1.077	-2.10964	0.000417513
MSRB1	1.20305	2.30226	0.000419532
ATAD2	-0.663188	-1.58358	0.000419564
CTRC	-1.84416	-3.59044	0.000419791
CCDC115	0.978219	1.97003	0.000420021
EIF4E2	0.657305	1.57713	0.000420021
ZNF513	-0.880757	-1.84134	0.000420021
TMEM14A	1.42113	2.67795	0.000421186
IRF2BPL	0.829748	1.77738	0.000422117
RPP38	0.75355	1.68594	0.000424378
RRP12	-0.833874	-1.78247	0.000425564
PEX10	1.21854	2.3271	0.000426116
SETD2	-0.867757	-1.82482	0.000426488
DRG2	0.729138	1.65765	0.000429075
ZMPSTE24	-0.637816	-1.55597	0.000430219
LAMTOR2	0.889765	1.85287	0.000433587
CARMIL2	-0.716857	-1.6436	0.000435342
LRBA	-0.801026	-1.74234	0.000435342
L3MBTL1	-0.757032	-1.69001	0.000437156
HDX	1.69804	3.24459	0.000440248
IQCG	1.65457	3.1483	0.000440248
CCDC90B	0.761236	1.69494	0.000440248
ARFGAP3	0.739855	1.67001	0.000440248
EML3	-0.750909	-1.68285	0.000440248
KLHL9	-0.865616	-1.82212	0.000440248
CNTNAP3B	-1.80232	-3.48782	0.000440248
TBC1D10B	0.932642	1.90877	0.000440679
CTTNBP2NL	-1.54617	-2.92041	0.000440679
POLR2F	0.963604	1.95018	0.000441873
TSEN2	-0.734047	-1.6633	0.000442479
LINC01013	1.05347	2.07551	0.000443528
HIPK2	-0.846771	-1.79847	0.000446293
NUDT1	1.09333	2.13367	0.00045003
LRRC28	1.03327	2.04666	0.00045003
CENATAC	-0.900911	-1.86724	0.000450187
COLQ	-1.28042	-2.4291	0.000450419
ZXDC	-0.785678	-1.7239	0.000456596
PARL	0.888379	1.8511	0.000457652
NOB1	0.828992	1.77644	0.000458079
GPN3	1.24986	2.37818	0.000458362
ANGEL2	-0.739748	-1.66988	0.000459131
WASH6P	-0.784635	-1.72266	0.000459131
LINC01226	-1.83863	-3.57669	0.000459131
REEP3	0.99337	1.99083	0.000461757
MTX2	1.00747	2.01038	0.000467028
MSH2	0.853372	1.80672	0.000467028
KCNC4	-1.19296	-2.28621	0.000470395
HSPA6	-1.71281	-3.27798	0.000475257
NSMCE3	0.95092	1.93311	0.00047716
RPH3AL	-1.45242	-2.73666	0.000480425
SETDB1	-0.627795	-1.5452	0.000493133
SPINDOC	1.61297	3.0588	0.000496485
IDE	-0.702509	-1.62733	0.000496485
PRDX4	0.975266	1.966	0.000499401
RAB4A	0.775713	1.71204	0.000507885
H4C5	0.882513	1.84358	0.000516372
PIN4	0.997491	1.99652	0.000517717
SIN3B	-0.708707	-1.63434	0.000518339
RNASE6	1.18791	2.27822	0.000522481
FAM217B	1.16949	2.24932	0.000522481
SRM	0.956099	1.94006	0.000528667
VPS13D	-0.713968	-1.64031	0.000529917
WDR19	-0.807551	-1.75024	0.000531439
LINC00937	-1.46878	-2.76787	0.000531439
CLEC16A	-0.716868	-1.64361	0.000531684
RPS6KB1	-0.66996	-1.59103	0.000532113
GALNT10	-0.679754	-1.60187	0.000532113
CCSAP	-0.858887	-1.81364	0.00053487
GXYLT1	-0.769452	-1.70462	0.00053867
LRRC37A3	-1.26827	-2.40873	0.000538824
KLHL14	-0.783044	-1.72076	0.000539069
RAB11B-AS1	1.42161	2.67885	0.000539678
CARHSP1	0.87393	1.83265	0.000539737
COLEC12	-1.55798	-2.9444	0.000542035
HSPBAP1	-0.978462	-1.97036	0.000543409
MFN2	-0.889017	-1.85191	0.000544206
CRYBG1	-0.816911	-1.76163	0.000547828
NDUFB3	1.11505	2.16602	0.000552989
COL4A4	-1.23144	-2.34801	0.00055317
FANCC	-0.961216	-1.94695	0.000556147
GRIPAP1	-0.896304	-1.86129	0.000557169
NOTCH2NLC	-1.03999	-2.05621	0.000561919
MYO1D	-1.3399	-2.53134	0.0005627
DOP1A	-0.838601	-1.78831	0.00056375
RUVBL1	0.66147	1.58169	0.000566154
ACADSB	-0.630807	-1.54843	0.000571689
PHB	1.03304	2.04632	0.000573453
WDR36	-0.655639	-1.57531	0.000578041
GAMT	0.732997	1.66209	0.000579317
TMEM259	-0.850102	-1.80263	0.00058139
RRP1B	0.815012	1.75931	0.000585288
HNRNPL	-0.90921	-1.87802	0.00059245
GTF2F2	0.64004	1.55837	0.000594338
HDDC2	1.06301	2.08929	0.000595523
IRAG2	-0.817391	-1.76222	0.000600363
NDST2	-0.69365	-1.61737	0.000608257
MRPL18	0.885889	1.8479	0.000608908
DNAAF2	0.920744	1.89309	0.000611123
SMIM12	0.616533	1.53319	0.000611289
STMN1	1.00471	2.00654	0.000612255
MFNG	0.77092	1.70636	0.000612373
PAFAH1B3	0.903921	1.87114	0.000612708
HYLS1	1.27128	2.41376	0.000613003
MRPS18A	1.12734	2.18456	0.000613003
METTL15	-0.712924	-1.63912	0.000613003
PCMT1	0.835766	1.7848	0.000624593
SAMD4A	-0.883349	-1.84465	0.000627081
ISOC1	1.2156	2.32237	0.000627857
CLK1	-0.943561	-1.92327	0.000628789
STS	-1.04556	-2.06416	0.000632369
CLTA	1.1628	2.23892	0.000642922
PYM1	0.874574	1.83347	0.000643175
NT5C3B	1.06663	2.09454	0.000646551
BET1	0.769001	1.70409	0.000647777
FNIP2	-1.71568	-3.28452	0.000649037
DSE	-0.853141	-1.80643	0.000649361
NDUFS3	0.934212	1.91085	0.000649746
SMUG1	1.13572	2.19728	0.00065191
TMEM127	-0.603652	-1.51956	0.00065191
SBF2-AS1	1.34218	2.53534	0.00065271
ZBTB21	-0.605257	-1.52125	0.000653207
SAP25	-0.879374	-1.83958	0.000653423
ANKAR	0.818183	1.76318	0.000660365
CHST2	0.863674	1.81967	0.000661955
CWF19L1	-0.585534	-1.50059	0.000661955
ZNF280C	-0.938501	-1.91654	0.000662746
ARNTL	-1.01322	-2.01841	0.000662746
SDCBP2-AS1	1.23096	2.34723	0.000664416
MPLKIP	0.838583	1.78829	0.000666792
UNC13D	-0.745654	-1.67673	0.000666961
RNF130	1.19046	2.28225	0.000667075
PRMT5	1.05014	2.07074	0.000667075
ABHD18	-0.68012	-1.60227	0.000668474
FUNDC1	1.09355	2.13398	0.000670222
ZCWPW1	0.840048	1.79011	0.000671153
SCML4	-0.7965	-1.73688	0.000671153
MAVS	-0.809963	-1.75317	0.000671153
ID3	1.02001	2.02793	0.000682065
ZBTB18	-0.745843	-1.67695	0.000682495
LINC02193	-1.26131	-2.39714	0.000682495
TYK2	-0.848701	-1.80088	0.000685808
TBX21	-1.35933	-2.56565	0.000685808
CDK10	-1.00209	-2.0029	0.000687945
AIMP2	0.816568	1.76121	0.000694751
ST3GAL3	-0.678613	-1.6006	0.000694751
DENND4B	-0.740953	-1.67128	0.000696746
TMEM203	0.858807	1.81354	0.000699337
MAPK3	0.947801	1.92893	0.000700827
SERPINB8	1.00085	2.00118	0.000701471
BTBD9	-0.775561	-1.71186	0.00070278
MAN2A1	-0.814213	-1.75834	0.000703716
IFNLR1	-0.763473	-1.69757	0.000706928
SCARB1	-1.0603	-2.08537	0.000706928
PDE4D	-0.73917	-1.66922	0.00070863
CEP78	-0.823929	-1.77022	0.000708945
MRPL51	1.15024	2.2195	0.000709604
CCNL2	-0.848225	-1.80028	0.000718932
MOCS3	1.90657	3.74917	0.000719008
HPF1	0.89786	1.8633	0.000722499
METTL21A	0.922607	1.89554	0.000723118
DNAJC15	1.01865	2.02602	0.000727396
SFPQ	-0.858955	-1.81372	0.000732193
KCNAB2	-0.837682	-1.78718	0.000734398
ABCA7	-0.885159	-1.84697	0.000735007
MAD2L1	2.16076	4.47151	0.00073514
DCUN1D4	-0.739027	-1.66905	0.00073514
BLOC1S5	0.807645	1.75035	0.000735825
SIT1	0.893025	1.85707	0.000745277
POLR1H	0.792534	1.73211	0.000745277
PEX1	-0.707228	-1.63266	0.000745277
UAP1L1	-0.956332	-1.94037	0.00074642
WDR77	-0.672335	-1.59365	0.00074679
TMEM14C	1.28781	2.44157	0.00074958
FUNDC2	1.06532	2.09264	0.000755291
CPLANE1	-0.787994	-1.72667	0.000755291
KDSR	0.748731	1.68031	0.000758992
SBF1	-0.694848	-1.61871	0.00076115
CHIC2	0.732778	1.66184	0.000762454
RPUSD2	0.951466	1.93384	0.000767455
SMPD4	-0.764707	-1.69903	0.000768053
YJEFN3	-0.940053	-1.9186	0.000768873
ZNF8-DT	1.48884	2.80662	0.000776644
GATD1	-0.693364	-1.61705	0.000784939
KDM5C-IT1	-1.59483	-3.02059	0.00079483
NDUFAF2	0.787071	1.72557	0.000800623
HIKESHI	0.723381	1.65105	0.000803486
SLC66A2	0.702478	1.6273	0.000803493
CDK17	-0.725363	-1.65332	0.00080496
DNASE1	-0.803448	-1.74527	0.000805443
CHST15	-0.799044	-1.73995	0.000805746
GFER	0.868924	1.8263	0.000808658
SUPT16H	1.07991	2.1139	0.000809887
GRHPR	0.958735	1.9436	0.000809887
SLC25A11	0.944406	1.9244	0.000809887
ITIH5	-1.66352	-3.16789	0.000810444
METTL25	0.936317	1.91364	0.000810887
TMEM234	1.17319	2.2551	0.000815421
SLC25A24	0.646519	1.56539	0.000815421
COPZ1	0.83747	1.78691	0.000818279
PISD	-0.714776	-1.64123	0.000823236
TTC5	0.729378	1.65792	0.000825728
SRCAP	-0.704824	-1.62995	0.000826159
UGGT1	-0.760893	-1.69454	0.000828354
SPATS2	-0.619541	-1.53639	0.000840948
NIPA1	-0.821882	-1.76771	0.000840948
LINC00304	-1.79218	-3.46338	0.000843156
MTRNR2L11	-1.59049	-3.01152	0.000843527
METTL23	0.942505	1.92186	0.000844317
DCAF16	-0.726524	-1.65465	0.000844317
DDX17	-1.22976	-2.34529	0.000844317
PATL2	-0.75369	-1.6861	0.000853633
HGS	-0.692342	-1.61591	0.000856453
QRICH1	-0.711142	-1.6371	0.000856453
NDUFAF3	0.880981	1.84163	0.000858528
ABRACL	1.12041	2.17409	0.000862074
ZNF8	-0.781222	-1.71859	0.000866045
SEH1L	-0.617067	-1.53375	0.000872439
MIRLET7BHG	-0.821111	-1.76677	0.000872439
ARRDC5	-0.808741	-1.75168	0.000872739
COL8A1	-1.69861	-3.24589	0.000872739
APIP	0.805573	1.74784	0.000873362
AASDHPPT	0.723708	1.65142	0.000876934
METTL3	-1.02191	-2.0306	0.000880473
PTPDC1	1.9696	3.91661	0.000883517
ZNF511	0.769722	1.70494	0.000884301
PCNT	-0.807997	-1.75078	0.000888854
LINC02158	-1.81327	-3.51439	0.000890203
SLC6A16	-0.743463	-1.67419	0.000891215
TRIB1	-1.18469	-2.27315	0.000892968
HPCAL1	0.724411	1.65223	0.000897934
MZT1	0.83866	1.78839	0.000898972
KLRK1	1.55474	2.93782	0.00090635
LEAP2	1.3703	2.58524	0.00090635
PRMT7	-0.633251	-1.55106	0.000906619
ATF1	0.975417	1.96621	0.00090938
ARMT1	0.936864	1.91436	0.000909918
C9ORF139	-1.14557	-2.21234	0.000913659
CARD8-AS1	0.738986	1.669	0.000923037
CD86	0.852602	1.80576	0.000924432
LCMT1	0.816384	1.76099	0.000926324
C12ORF45	0.711142	1.6371	0.000926324
RXRB	-0.734896	-1.66428	0.000926324
SULT1A1	-1.43289	-2.69988	0.0009292
SDAD1	0.793229	1.73295	0.000932368
SNHG30	1.00684	2.0095	0.000933786
SLC66A3	0.78058	1.71782	0.000934102
AP1G2	-0.672691	-1.59404	0.000934783
CCNB1IP1	1.03192	2.04475	0.000935968
EXOC6B	-0.860725	-1.81595	0.000943045
CLASRP	-0.674091	-1.59559	0.000943577
SFXN2	-1.09906	-2.14215	0.000943577
MROH1	-0.707883	-1.63341	0.000945768
SNAI3	1.68643	3.21859	0.000950911
MTHFS	0.761514	1.69527	0.000950911
UROD	0.714954	1.64143	0.000950911
FAM149B1	-0.8726	-1.83096	0.000950911
MRTO4	0.703856	1.62885	0.000951509
NCBP1	-0.74862	-1.68019	0.000951509
NPM3	1.64437	3.1261	0.000951788
TMEM87B	-0.743534	-1.67427	0.000951788
SEC24C	-0.91103	-1.88039	0.000951788
NCBP2-AS1	-1.58766	-3.00561	0.000951788
CDK2AP2	0.944669	1.92475	0.000953657
MTMR10	-0.614972	-1.53153	0.00096494
INPP5B	-0.771789	-1.70739	0.000967743
PIGT	-0.623375	-1.54047	0.000977188
TOMM22	1.29889	2.4604	0.000979123
TIGD5	0.86471	1.82097	0.000986942
MRPS34	0.959062	1.94405	0.000989421
OPA3	-0.664057	-1.58453	0.000990454
HAX1	0.939932	1.91844	0.000995314
JAGN1	0.892799	1.85678	0.000995314
ERLEC1	0.860888	1.81616	0.000995314
LRRK2	-1.15792	-2.23136	0.000995314
EIF2B3	1.14611	2.21317	0.00101065
NUP188	-0.625793	-1.54306	0.00101148
TTC4	0.877657	1.83739	0.00101578
RRS1	0.858566	1.81324	0.00101702
CREBBP	-0.754896	-1.68751	0.00101861
GOLGA8N	-1.34136	-2.5339	0.00102074
SLC2A1	-0.692602	-1.6162	0.00102216
TMEM9B	0.782288	1.71986	0.00102704
MRPL58	0.965586	1.95286	0.00103339
ISCA1	0.588741	1.50393	0.00103339
MLYCD	-0.700845	-1.62546	0.00103339
SYMPK	-0.723335	-1.65099	0.00103339
SMTN	-1.50741	-2.84299	0.00103523
HTATSF1	0.668937	1.5899	0.00104292
ARID3A	-0.735898	-1.66543	0.00104292
PDE11A	-1.55121	-2.93063	0.00104292
ARID3B	-0.919458	-1.89141	0.00104514
PLCB2	-1.14617	-2.21325	0.00104571
GON7	0.901203	1.86762	0.00105257
KDM7A	-0.727994	-1.65633	0.00105257
POMC	1.12246	2.17717	0.00105457
GAS6	-1.58956	-3.00959	0.00105457
TTC7A	-0.699248	-1.62366	0.00105926
CLCN6	-0.757354	-1.69039	0.00105926
LINC00824	-1.07502	-2.10675	0.00105926
IGHV4-59	-1.67255	-3.18777	0.00105926
EMC4	0.737679	1.66749	0.00106181
LINC00355	-1.70811	-3.26733	0.00106517
DNHD1	-0.960905	-1.94653	0.00106704
ATP6V0D1-DT	0.766298	1.7009	0.00107203
GPR18	0.953885	1.93708	0.00107729
ENOSF1	-1.08091	-2.11537	0.00107729
MMADHC	0.814915	1.75919	0.00107947
ESYT1	0.623688	1.54081	0.00107947
L3MBTL2	0.906269	1.87419	0.0010814
ACOT13	0.864529	1.82075	0.00108443
PRPF3	-0.731299	-1.66013	0.00108443
ZNF182	-0.704863	-1.62999	0.00108871
C21ORF62	-1.33831	-2.52855	0.00110215
MRPL35	0.67493	1.59652	0.00110612
FARSA	0.865216	1.82161	0.00111508
PARP12	-0.775997	-1.71237	0.00111701
ZNF174	1.81421	3.51666	0.00113109
RNF181	1.18999	2.28151	0.00113426
PRPSAP1	0.775994	1.71237	0.00114489
PIN1	0.68487	1.60756	0.00114847
SKAP1	0.814372	1.75853	0.00114867
DDX47	-0.956308	-1.94034	0.00115068
FIBP	0.893191	1.85728	0.00115246
MIB1	-0.750899	-1.68284	0.00115246
DDX49	0.740383	1.67062	0.00115886
BTN3A3	-0.776098	-1.71249	0.00115918
CCSER1	-0.951647	-1.93408	0.00117286
SERINC5	-0.968275	-1.9565	0.00117499
NDUFB5	1.03548	2.04979	0.00118706
GTPBP1	-0.641393	-1.55983	0.00118706
TMX3	-0.643504	-1.56212	0.00118706
SCYL2	-0.688221	-1.6113	0.00118706
PEX2	0.605564	1.52157	0.00119918
SPG11	-0.754755	-1.68735	0.0012045
TAP2	-0.718912	-1.64594	0.00120543
TUBA1C	0.921174	1.89366	0.00120758
NISCH	-0.608133	-1.52429	0.00120758
MBTD1	-0.712469	-1.63861	0.00120758
MAP3K10	-0.864091	-1.82019	0.00120758
ZNF677	0.626146	1.54344	0.00120785
FLVCR1	-0.987328	-1.98251	0.00120789
RRAS	0.912849	1.88276	0.00121472
SDHAF1	0.81228	1.75598	0.00121472
TCIRG1	-0.793316	-1.73305	0.00122315
ODF3B	-0.777088	-1.71367	0.00123673
MIR4453HG	1.57868	2.98697	0.00123756
IL15RA	-1.24197	-2.3652	0.00123756
TPT1-AS1	-0.794876	-1.73493	0.00123787
LINC01138	-0.89384	-1.85812	0.00123896
SHLD2	-0.691056	-1.61446	0.00124297
TPRKB	0.88653	1.84872	0.00124303
SLC25A44	-0.780154	-1.71731	0.00124303
C11ORF95	-1.14401	-2.20995	0.00124627
MRPL16	0.783041	1.72075	0.00124695
ZYX	-1.01605	-2.02238	0.0012495
PDCD2	0.9368	1.91428	0.00125639
RPRD1B	-0.871508	-1.82957	0.00126423
PRIM2	0.700459	1.62502	0.00126616
GSAP	-0.88698	-1.8493	0.00126729
IKZF5	-0.643511	-1.56213	0.00126878
PEX5L	-1.73596	-3.331	0.00126878
ANKRD44-IT1	-1.07086	-2.10069	0.00127521
MKLN1	-0.672327	-1.59364	0.00128101
CSTF3	0.995609	1.99392	0.0012845
TRIM7	-1.95646	-3.88109	0.00129047
TMEM109	0.744884	1.67584	0.00129691
KIF1C	-0.827217	-1.77426	0.0012986
MMUT	0.991254	1.98791	0.0012992
NIN	-0.861083	-1.8164	0.00130856
MAFG	-0.719713	-1.64685	0.00131094
MAP3K7	-0.70173	-1.62645	0.00131495
TSTD2	-0.653219	-1.57267	0.00131782
RN7SL832P	1.42881	2.69225	0.00131934
LPCAT1	-0.781557	-1.71898	0.00133123
ARL6IP6	0.675715	1.59739	0.00134122
CHKB	-0.690332	-1.61365	0.00134122
PKD1	-0.610116	-1.52638	0.00134331
LYSMD2	1.04289	2.06035	0.00134447
NENF	0.674009	1.5955	0.00134447
SLC39A11	1.35458	2.55722	0.00134476
SMG7	-0.801155	-1.7425	0.00134955
ADSL	0.644186	1.56286	0.00135184
C16ORF91	1.21773	2.32581	0.00135269
ANKRD28	-0.602898	-1.51876	0.00135269
COMMD5	0.960772	1.94635	0.00137194
CSAD	-0.602857	-1.51872	0.00137194
H1-5	1.29298	2.45034	0.00137332
NUCB2	0.907612	1.87594	0.00137332
COPS7A	0.803769	1.74566	0.00137332
SLC6A6	-0.677266	-1.59911	0.00137332
H2BC9	1.71332	3.27914	0.0014047
MAN1A1	-0.848288	-1.80036	0.00140797
ATP2C1	-0.707888	-1.63341	0.0014103
BHMT2	-1.82034	-3.53164	0.00141698
DDAH2	0.998818	1.99836	0.00141789
FAM50B	1.35232	2.55322	0.00141896
NFKBIB	-0.728959	-1.65744	0.00141896
LINC01483	-1.54766	-2.92342	0.00142498
KDM3A	-0.719207	-1.64628	0.00143153
EXOSC3	0.671086	1.59227	0.00143258
CERS2	0.661234	1.58143	0.00143258
ARL14EP	0.902352	1.86911	0.00144392
RNF5	0.635594	1.55358	0.00144392
HDAC10	-0.707385	-1.63284	0.00146482
PNPLA4	1.44619	2.72487	0.0014656
JPT1	1.05507	2.07782	0.00146819
ATXN2L	-0.753144	-1.68546	0.00146922
H1-3	1.45585	2.74318	0.00146981
MRPL49	0.80231	1.74389	0.00146981
POLR3E	-0.613125	-1.52957	0.00146981
ATP13A3	-0.775001	-1.71119	0.00146981
MED13L	-1.08593	-2.12274	0.001477
B3GNT2	0.85669	1.81088	0.00147759
ULK3	-0.766394	-1.70101	0.00147759
CARM1	-0.64236	-1.56088	0.00148481
SUPT4H1	0.803544	1.74538	0.00148659
AHCY	0.590751	1.50603	0.0014868
UBXN7	-0.722233	-1.64973	0.00148739
LATS1	-0.720412	-1.64765	0.00149049
TXNRD1	0.860519	1.81569	0.00150446
FAM200B	0.725423	1.65339	0.00152066
RILPL2	0.635054	1.553	0.00152448
MRPL44	0.79999	1.74109	0.0015253
TRMO	-0.709809	-1.63559	0.0015253
CCDC6	-0.714364	-1.64076	0.00152854
H2AC15	1.24763	2.37451	0.00152958
DEDD2	0.684846	1.60753	0.00153085
SLC9A7	-0.795646	-1.73585	0.00153085
SLC7A6	-0.986667	-1.9816	0.00153085
RGS10	0.965159	1.95228	0.00153095
COA4	0.742178	1.6727	0.00153095
TUSC2	0.65946	1.57949	0.00153317
FASTKD5	-0.678197	-1.60014	0.001539
HMCES	0.843561	1.79447	0.00153959
INF2	-0.71808	-1.64499	0.00153959
ACSL1	-0.994324	-1.99215	0.00154171
FAM13B	-0.610503	-1.52679	0.00155488
SMAP1	0.698169	1.62244	0.00155808
LMF2	-0.672569	-1.59391	0.00156077
EEF1AKMT1	1.21208	2.31672	0.00156578
H2BC4	1.14522	2.2118	0.00156688
SMG1	-0.839835	-1.78985	0.00156688
NOL9	-0.599684	-1.51538	0.00157448
ZNF22	0.893214	1.85731	0.00157461
POU2F1	-0.745962	-1.67709	0.00157461
TRMT10C	0.734589	1.66392	0.00158512
COX11	0.695329	1.61925	0.00158512
PSMD14	0.686333	1.60919	0.00158512
SDR39U1	-0.712956	-1.63916	0.00158512
POLR1G	1.31594	2.48964	0.00159648
CGAS	0.917747	1.88916	0.00159917
TPCN1	-0.599736	-1.51544	0.00160388
BMPR1A	-1.25393	-2.3849	0.00160388
LACTB	0.965595	1.95287	0.00161857
RABEPK	0.921821	1.89451	0.00161857
ABHD14B	0.916531	1.88757	0.00161857
ANXA7	0.770533	1.7059	0.00161857
COG3	-0.617474	-1.53419	0.00161857
UCN	-1.13459	-2.19556	0.00162353
ERCC1	0.732939	1.66202	0.00164862
ADI1	0.747848	1.67929	0.00166036
PDZD7	-1.51339	-2.8548	0.0016625
SEM1	1.06172	2.08742	0.00167345
SPDYA	-1.3022	-2.46605	0.00167345
TRMT6	0.712069	1.63815	0.00167708
PPP1R11	0.615807	1.53241	0.00168166
FASTK	-0.728352	-1.65675	0.00168166
UNC45A	0.641885	1.56037	0.0016824
OCIAD2	1.2437	2.36805	0.00168275
ZFHX3	-0.771863	-1.70747	0.00168275
MRPL43	0.884947	1.8467	0.0016836
CNKSR2	-0.746256	-1.67743	0.00168848
PLIN3	0.666911	1.58767	0.00169049
LINC00641	-0.726561	-1.65469	0.00170288
HBP1	-0.660335	-1.58045	0.00172003
PYCARD	1.03724	2.0523	0.00172634
NDUFA6	0.866553	1.8233	0.00173275
CLN5	0.660967	1.58114	0.00173512
TSC22D3	-1.03018	-2.04228	0.00173969
MAST1	-1.67866	-3.2013	0.00174415
SPAG7	0.84465	1.79583	0.00174511
ATXN7L1	0.662694	1.58304	0.00174816
CISD2	0.619005	1.53582	0.00174885
APOBEC3G	0.845041	1.79632	0.00176729
ARHGAP35	-0.722569	-1.65012	0.00177303
PIEZO1	-0.846977	-1.79873	0.00177607
RPL39L	1.16995	2.25005	0.00178124
MPZL3	-1.14545	-2.21215	0.00178246
HTATIP2	0.650202	1.56939	0.00178917
PSKH1	-0.651693	-1.57101	0.00178993
PET117	1.01516	2.02113	0.00179242
DCXR	0.898975	1.86474	0.00179242
CCDC71L	0.643607	1.56223	0.00179242
MCUR1	0.719456	1.64656	0.00179459
EDEM1	-0.917592	-1.88896	0.00180924
TNFSF10	0.839429	1.78934	0.00180996
CTDP1	-0.804763	-1.74686	0.00180996
MLLT11	1.77341	3.41862	0.00181217
TMEM63B	-0.995597	-1.99391	0.00181475
ZNFX1	-0.636232	-1.55426	0.00181665
EBP	0.680641	1.60285	0.00181694
UBE2M	0.928505	1.9033	0.00183024
URB1-AS1	1.42732	2.68947	0.00183444
SGSM2	-0.78732	-1.72587	0.00183444
ZNF32	0.749973	1.68176	0.00183838
BCL2L11	-0.678469	-1.60044	0.00184003
LPAR2	-0.820586	-1.76612	0.00184132
MED8	1.07717	2.1099	0.00185008
TMEM138	-0.606935	-1.52302	0.00185008
SLC35B4	-0.632077	-1.54979	0.00185008
SDHAF3	1.01853	2.02585	0.00185091
APBA3	-0.617697	-1.53442	0.00186024
UBE2F	0.596208	1.51174	0.00186902
MOB3B	0.722677	1.65024	0.00187674
WDFY2	-0.730713	-1.65946	0.00188975
FAM111A-DT	1.12421	2.17982	0.00189128
PITHD1	0.917348	1.88864	0.00189923
LMBR1	-0.644877	-1.56361	0.00190561
TXN2	0.757809	1.69092	0.00190712
POGLUT1	-0.602281	-1.51811	0.00190712
PELI2	-0.632549	-1.5503	0.00190712
NDUFAF4	0.675843	1.59753	0.00190866
SDCBP	0.827088	1.7741	0.00193296
EPRS1	0.81795	1.7629	0.00193987
NTMT1	0.712877	1.63907	0.00194234
MLH3	-0.713003	-1.63921	0.00194491
SH2B3	-0.865501	-1.82197	0.00194491
TMEM44	-1.39639	-2.63242	0.00194848
ACOT11	-1.67821	-3.2003	0.00194848
H2AC16	1.46759	2.76559	0.00194903
AGAP3	-1.54115	-2.91026	0.00194903
UBOX5	1.49727	2.82308	0.00196407
GGPS1	0.664982	1.58555	0.0019659
PFDN6	0.744614	1.67553	0.00197477
WDR59	-0.781874	-1.71936	0.00199437
ZNF621	-0.678867	-1.60088	0.00199488
METTL6	0.859174	1.814	0.00200535
GIN1	1.22278	2.33396	0.00201001
MAPKAPK5-AS1	0.820305	1.76578	0.0020195
RBM19	-0.654501	-1.57407	0.00202942
TRIM69	0.633105	1.5509	0.00203217
NR2C2	-0.678242	-1.60019	0.00203217
ICAM2	0.898904	1.86465	0.00203341
IPPK	-0.806959	-1.74952	0.00203398
TEPSIN	-0.684034	-1.60663	0.00203803
UNKL	-0.711435	-1.63743	0.00206299
PRRC2A	-0.59896	-1.51462	0.00206572
FKBP14-AS1	-1.78784	-3.45299	0.00206572
COLCA1	-1.452	-2.73588	0.00208075
ELL	-0.679059	-1.60109	0.00208455
MRPL33	0.937741	1.91553	0.00209049
APOL6	-1.08973	-2.12834	0.00209797
ACAT2	1.01385	2.01929	0.00209855
PSMC5	0.980881	1.97367	0.00209855
MRPL47	0.724619	1.65246	0.00209855
PMM1	0.841495	1.79191	0.00209899
CASP7	0.69346	1.61716	0.00209899
POLG	-0.652076	-1.57143	0.00209899
HMGCL	0.727785	1.6561	0.00211162
WDR81	-0.779583	-1.71663	0.00211613
GSTO1	0.937311	1.91496	0.0021435
ARV1	0.902844	1.86975	0.00214659
TRAPPC2B	1.13502	2.19622	0.00215702
ERG28	1.16527	2.24275	0.0021591
RGS12	-1.40054	-2.64	0.00216487
OSTM1	0.649097	1.56819	0.00216729
MTCH2	0.655363	1.57501	0.00217137
COA8	0.653326	1.57279	0.00217137
COMMD2	0.883663	1.84505	0.0021793
C6ORF47	0.794852	1.7349	0.0021793
TMEM186	1.29449	2.45291	0.00218407
SLBP	0.768936	1.70401	0.00219114
GGA3	-0.615501	-1.53209	0.00220841
SOCS3	-1.04092	-2.05753	0.00221451
NEK4	-0.654374	-1.57393	0.00222913
DOCK7	-0.723136	-1.65077	0.0022295
MRPS28	0.758715	1.69198	0.00223034
ZBTB43	-0.607617	-1.52374	0.00223034
HNRNPH1	-0.85021	-1.80276	0.00223034
SCCPDH	1.04529	2.06378	0.00223308
SACM1L	-0.696206	-1.62024	0.00223976
ANO9	-0.974154	-1.96449	0.00224415
LINC02540	-1.53463	-2.89713	0.0022466
CCDC51	1.35382	2.55588	0.00224775
DCTN2	0.716693	1.64341	0.00226189
PLAAT4	0.894032	1.85836	0.00226379
TTN	-1.68757	-3.22114	0.00226765
MARCHF5	0.695517	1.61946	0.00227196
SMAGP	0.874065	1.83282	0.00230112
CMSS1	0.876284	1.83564	0.00232096
PABPC1L	-0.758594	-1.69184	0.00232799
NOTCH2NLA	-0.608431	-1.5246	0.0023518
NIBAN1	-1.04543	-2.06398	0.00236521
IMPACT	0.712876	1.63907	0.00236538
ARHGEF12	-0.646475	-1.56534	0.00236653
CTBP2	-0.936086	-1.91333	0.00236808
HDDC3	0.884372	1.84596	0.00237439
PDCD5	0.837011	1.78634	0.00237439
LTBP3	0.846015	1.79753	0.00237544
C1RL	-0.712177	-1.63827	0.00237886
NAA40	-0.76272	-1.69669	0.00237886
SND1-IT1	-0.821747	-1.76755	0.0023789
PLEKHF2	1.24233	2.36581	0.00237941
DERA	0.682455	1.60487	0.00237941
POLR1E	0.676195	1.59792	0.00237941
RPP25L	0.82295	1.76902	0.00238226
SMARCD1	0.754979	1.68761	0.00238246
ARHGEF10L	-1.57346	-2.97617	0.00240103
VPS25	0.800489	1.74169	0.00241352
MRPL57	1.12853	2.18636	0.00241865
PRDM1	-1.16235	-2.23822	0.0024319
PDZD11	1.03887	2.05462	0.0024385
UCHL3	0.710727	1.63663	0.00244211
EID2	0.665135	1.58572	0.00244211
ANAPC15	0.734877	1.66426	0.00244347
JUNB	-1.1429	-2.20825	0.00244347
FADD	1.15737	2.23051	0.00244393
GOLGA4	-0.796985	-1.73747	0.00244393
DNAJC1	0.618565	1.53535	0.00244781
MAGOH	1.05296	2.07478	0.00245538
CLOCK	-0.659035	-1.57903	0.00246304
GPATCH4	0.64959	1.56872	0.00246756
BTF3L4	0.814073	1.75817	0.00248159
GEMIN7	0.688393	1.61149	0.00248159
GLCCI1	-0.687087	-1.61003	0.00248159
DBT	-0.723126	-1.65075	0.00249284
DYNLT2B	1.24714	2.3737	0.00249899
POLR3GL	0.891897	1.85561	0.00249942
LSM2	1.02727	2.03817	0.00250984
PIK3R5	-0.77175	-1.70734	0.00250984
BLOC1S4	0.930892	1.90645	0.00253194
ADCY7	-0.90219	-1.8689	0.00254113
LINC01001	-1.13924	-2.20265	0.00254202
AP5B1	-0.65008	-1.56926	0.00254421
TBC1D19	-0.813946	-1.75801	0.0025562
ZNF253	1.01241	2.01728	0.00256092
NSFL1C	0.668166	1.58905	0.00256438
SLC12A7	-1.22963	-2.34507	0.00256739
IAH1	0.898887	1.86463	0.00257051
BDH2	0.930863	1.90642	0.00257127
GTF2B	0.664167	1.58465	0.00257127
RBM39	-0.842999	-1.79377	0.00257127
NOTCH1	-0.764697	-1.69901	0.00257651
ATP2A3	-0.815651	-1.76009	0.00258915
ZNF331	-0.741005	-1.67134	0.00262228
AP3S1	0.623032	1.54011	0.00263462
LINC00342	-0.791231	-1.73055	0.00264
TINF2	1.08004	2.11409	0.00264434
METTL22	1.0795	2.11331	0.00265379
PTK7	-1.59278	-3.01631	0.00265379
CHRD	-1.62746	-3.08968	0.00265438
UCKL1	-0.603162	-1.51904	0.00266361
FAM169A	-0.728689	-1.65713	0.0026644
LINC00630	-0.88346	-1.84479	0.00266949
RGCC	-1.05882	-2.08322	0.00268499
MRPL4	0.642516	1.56105	0.00269243
EEF1AKNMT	0.759489	1.69289	0.0027036
NFKBID	-0.917447	-1.88877	0.0027066
RCN3	-1.51945	-2.86683	0.0027066
GCHFR	0.781723	1.71918	0.00271558
PNP	0.683532	1.60607	0.00273856
LINC00598	-1.37968	-2.60211	0.00274649
KCNAB3	-1.15811	-2.23165	0.0027561
NT5DC1	0.670846	1.59201	0.00277242
ZBTB37	-0.91628	-1.88724	0.00279083
MIDEAS	-0.666112	-1.58679	0.00279832
NDUFS5	1.13971	2.20337	0.00280044
PGP	0.629707	1.54725	0.00280044
METTL17	-0.742422	-1.67298	0.00280044
SLC26A2	-0.707869	-1.63339	0.00281256
TEP1	-0.716805	-1.64354	0.00281338
PPP1R16B	-0.654822	-1.57442	0.00281472
CYB5D2	1.32438	2.50426	0.00282279
MDH1	0.894741	1.85928	0.00282279
DRG1	0.79348	1.73325	0.00282279
MED20	-0.847975	-1.79997	0.00282279
ABCB11	-1.23991	-2.36184	0.00282504
DCAF10	-0.590711	-1.50599	0.00284203
SNX15	0.63919	1.55745	0.00284735
NDUFA9	0.817421	1.76225	0.00285422
CPTP	0.990138	1.98637	0.00286397
DNAJC9-AS1	1.49186	2.81252	0.00287163
EPB41L2	0.803634	1.74549	0.00287254
ZNF154	-0.640011	-1.55834	0.00287508
C10ORF143	1.13606	2.1978	0.00288192
WDR61	0.636086	1.55411	0.00289289
BACH1	-0.684246	-1.60686	0.00289295
B3GAT2	0.971069	1.96029	0.00289328
PTPRO	-0.754247	-1.68675	0.00291598
NOP9	-0.774804	-1.71096	0.00292529
GPR65	0.599603	1.5153	0.00294904
IGF2R	-0.867292	-1.82424	0.00295403
ZFP36L2	-1.14718	-2.21481	0.0029622
ZNF687	-0.701788	-1.62652	0.00297162
LACTB2	0.951983	1.93453	0.00298234
H2AX	0.641842	1.56032	0.00298979
ANK2	-1.00166	-2.0023	0.00299148
PDE6D	0.64445	1.56314	0.00300189
SOCS7	-0.724772	-1.65264	0.00300235
DAGLB	-0.677758	-1.59965	0.00300589
GUF1	-0.609073	-1.52528	0.00300711
TIA1	-0.742335	-1.67288	0.00300797
SLC25A53	0.811691	1.75527	0.00301107
ZNF84	-0.658988	-1.57897	0.00301107
DMTF1	-0.602731	-1.51859	0.00303098
DEXI	1.05076	2.07162	0.00303857
TOMM40	0.805668	1.74796	0.00303975
ARHGAP4	-0.994481	-1.99236	0.00303975
BCCIP	0.661015	1.58119	0.0030524
RHBDF2	-0.697772	-1.622	0.00306285
SREK1	-0.840328	-1.79046	0.00306285
MYRF	-1.54905	-2.92624	0.0030639
NDUFC2	1.0481	2.06781	0.00306787
BEX4	0.842086	1.79264	0.00307605
RRP1	0.863648	1.81963	0.00307625
EEA1	0.714469	1.64088	0.00307625
NAXE	0.606806	1.52288	0.00308948
FLVCR2	-1.49957	-2.82759	0.00311526
FAM174C	0.841244	1.79159	0.00313204
ZNF410	-0.609942	-1.5262	0.00313204
ARHGAP32	-0.829109	-1.77659	0.00313204
PDLIM2	0.692405	1.61598	0.00315617
MCPH1-AS1	1.42102	2.67774	0.00315672
PPOX	-0.686638	-1.60953	0.00315683
ARFIP1	0.849231	1.80154	0.00316388
NFASC	-1.50786	-2.84389	0.00316388
MAN2A2	-0.745034	-1.67601	0.00316752
FBXL18	-0.791933	-1.73139	0.00317052
SEC13	0.594735	1.51019	0.00317128
MEAK7	-0.970889	-1.96005	0.00318422
WDR91	-0.766061	-1.70062	0.00320125
LUC7L2	-0.61388	-1.53037	0.00321467
SMS	0.896679	1.86178	0.00321544
DENND5B	-0.75332	-1.68567	0.00321544
TAOK1	-0.689266	-1.61246	0.00323325
NSMF	-0.820472	-1.76598	0.00324433
LINC02693	1.77993	3.4341	0.00324435
PABPC1	-0.912503	-1.88231	0.00324435
CIITA	-0.899835	-1.86585	0.0032465
TIMM10B	0.732769	1.66183	0.0032495
ZNF367	-1.37177	-2.58788	0.00325689
PLIN2	0.77731	1.71393	0.00326736
ZNF512B	-0.722026	-1.6495	0.00326807
TBC1D8	-1.44422	-2.72115	0.00330958
B3GALT4	1.05976	2.08458	0.00332099
NIFK-AS1	0.671479	1.59271	0.00332099
MFSD2A	-1.49436	-2.81739	0.00332361
ITGAM	-1.05202	-2.07343	0.0033586
NKAP	0.698086	1.62235	0.00336296
UNC50	0.853572	1.80697	0.00336433
STX10	0.852426	1.80553	0.00336433
DNPH1	0.75469	1.68727	0.00336433
MIF4GD	0.705001	1.63015	0.00336433
PDRG1	0.646629	1.56551	0.00336433
YRDC	0.627088	1.54444	0.00336927
CFAP157	-1.53316	-2.89419	0.00339297
KIF19	-1.46871	-2.76774	0.00339946
PDCD10	0.777132	1.71372	0.00340638
THAP5	0.668082	1.58896	0.00341672
TTC32	0.89488	1.85946	0.00342248
PRKACB-DT	1.37568	2.5949	0.00342282
DGCR8	-0.64635	-1.5652	0.00342824
SPRYD7	0.865581	1.82207	0.00343841
EPS8	1.26051	2.39581	0.00345046
GNG5P2	-1.54238	-2.91275	0.00345299
RASA4B	-1.01891	-2.02638	0.0034625
QTRT1	-0.615142	-1.53171	0.00346825
MAGEE1	1.53335	2.89457	0.00347652
MRGBP	0.647475	1.56642	0.00348452
USE1	0.892591	1.85651	0.00350728
RAD51C	0.726584	1.65472	0.00350728
SLC30A6-DT	1.62387	3.08202	0.00350741
CKS2	0.952217	1.93484	0.00350741
DBNDD1	0.942454	1.92179	0.00350941
KCP	-1.27986	-2.42816	0.00350941
ACAD10	-0.598311	-1.51394	0.00351069
TTF1	0.656958	1.57675	0.00351203
CSF3R	-1.31492	-2.48788	0.00351203
ELP2	-0.608478	-1.52465	0.00351551
RASSF8-AS1	-1.62332	-3.08082	0.00351651
TIMM17B	0.669086	1.59006	0.00353328
BDNF-AS	1.4025	2.64359	0.00355067
CFAP97	0.917554	1.88891	0.00355067
MTIF3	0.764934	1.69929	0.00355067
GAK	-0.754279	-1.68679	0.00355067
BAHD1	-0.728841	-1.65731	0.00355329
MSRA	0.684033	1.60663	0.00356218
NEK1	-0.620406	-1.53731	0.00356218
POLE3	0.743869	1.67466	0.00358155
RAP2B	0.724732	1.65259	0.00358155
STX1A	-1.6319	-3.09922	0.00360775
SMAD7	-1.1563	-2.22886	0.00361032
ZMYND8	-0.720941	-1.64826	0.00363401
PHTF2	-0.624141	-1.54129	0.00364155
ANKRD9	-1.4226	-2.68068	0.0036477
LMAN2	0.818087	1.76307	0.00367327
VPS13B	-0.735251	-1.66469	0.00369763
ZMAT5	0.794931	1.73499	0.00370399
RAP1GAP2	-0.937897	-1.91573	0.00371512
CSGALNACT2	-0.748664	-1.68024	0.00371566
SMIM27	0.781513	1.71893	0.0037183
ZNF35	1.26076	2.39621	0.00372604
MEG8	-1.12949	-2.18781	0.00372604
CEP19	1.49735	2.82323	0.00375022
GID4	0.867032	1.82391	0.00375084
LPIN1	-0.733838	-1.66306	0.00375084
NCBP2AS2	0.739513	1.66961	0.00375627
RDH14	0.738219	1.66812	0.00377585
ITGB3BP	0.636622	1.55468	0.00378453
MRPL11	0.812015	1.75566	0.00378688
MATN4	-1.59649	-3.02407	0.00378872
LDLRAD1	-1.59649	-3.02407	0.00378872
CHMP5	0.837316	1.78672	0.00381458
SYNJ2	-0.671341	-1.59255	0.00383129
PSMB2	0.755283	1.68796	0.00384494
TMED3	0.681345	1.60363	0.00384494
RBM5	-0.804874	-1.74699	0.00385622
FCHO1	-0.638414	-1.55662	0.0038812
STAT5B	-0.707121	-1.63254	0.00388575
LDAH	-0.608129	-1.52428	0.0038876
PRICKLE1	1.001	2.00138	0.00390264
FAM104B	0.704008	1.62902	0.00392028
UBE2E3	0.609932	1.52619	0.00392028
LINC02109	-1.43746	-2.70843	0.0039434
FAM200A	1.30492	2.4707	0.00394379
TMEM251	1.19006	2.28162	0.00394702
TRIM58	1.48255	2.79443	0.00396224
C9ORF72	-0.802084	-1.74362	0.0039652
ETFB	0.960162	1.94553	0.00396769
MGMT	0.75682	1.68976	0.00396769
EDRF1	-0.626652	-1.54398	0.00396769
SNHG14	-0.811574	-1.75512	0.00396769
BLOC1S3	0.934985	1.91187	0.00397137
VDAC1	0.839737	1.78972	0.00397137
STRADA	-0.608393	-1.52456	0.00397137
PIGN	-0.77213	-1.70779	0.00397137
SULT2A1	-1.55247	-2.93318	0.00397705
LINC00310	-1.55247	-2.93318	0.00397705
TXNDC17	0.683899	1.60648	0.00398956
TASOR2	-0.632068	-1.54978	0.00398956
PRMT3	-0.745311	-1.67634	0.00399002
RTTN	-0.618734	-1.53553	0.00400766
NSMCE4A	0.611678	1.52804	0.00402339
C18ORF25	-0.666695	-1.58743	0.00403811
NPHP3	-0.668543	-1.58947	0.00403811
CDK5	0.917381	1.88868	0.00404701
MIATNB	-0.611205	-1.52753	0.00404701
UBR5	-0.622552	-1.5396	0.00404701
YTHDC2	-0.66482	-1.58537	0.00404704
PAXIP1	-0.916269	-1.88723	0.00406513
CATSPER2	-0.846927	-1.79867	0.00407249
VSTM4	-1.0077	-2.01071	0.00408178
TMEM69	0.993913	1.99158	0.00412147
HRK	0.747011	1.67831	0.00414898
POU5F2	-0.715765	-1.64235	0.00414972
ZNF775	1.40999	2.65735	0.00415162
LINC00526	1.15147	2.2214	0.0041566
MID1IP1	0.80045	1.74164	0.0041566
RPS27AP5	-1.35259	-2.55371	0.0041566
FBXO3	-0.606934	-1.52302	0.00417104
LRIF1	0.782114	1.71965	0.00417301
DUSP8	-1.15524	-2.22722	0.00417431
AHSA1	0.812361	1.75608	0.0041845
GET3	0.600078	1.5158	0.0041845
THYN1	0.640477	1.55884	0.00420953
CCN2	1.78051	3.43547	0.00421089
ANKRD16	0.938767	1.91689	0.00421414
EBAG9	0.919918	1.89201	0.00421421
MRPL40	0.958738	1.94361	0.00421626
UGP2	0.614565	1.5311	0.00423381
FAM153A	-1.26065	-2.39603	0.00423381
ZNF846	1.14901	2.21762	0.00424848
NME1	0.612731	1.52915	0.00427266
CPSF3	0.685089	1.6078	0.00427341
MRPL50	0.773852	1.70983	0.00431693
OPA1	-0.625456	-1.5427	0.00433432
ZNF853	1.24791	2.37497	0.00434886
PHF6	0.591819	1.50715	0.00435022
SHPK	-1.04878	-2.06878	0.0043558
THRA	0.948522	1.9299	0.00435909
KYAT3	0.813459	1.75742	0.00435909
CDR2	1.50282	2.83396	0.00436079
RAB11FIP3	-0.80382	-1.74572	0.00436079
TBCCD1	1.33693	2.52613	0.00436739
RUNDC3B	1.4388	2.71096	0.00437323
CLEC20A	1.3184	2.49389	0.00438197
TFPT	1.06013	2.08512	0.00439314
ZNF85	1.37008	2.58484	0.00441205
AHCYL2	-0.852034	-1.80504	0.00442322
SPTSSA	0.651174	1.57045	0.00443093
TMEM170A	0.72634	1.65444	0.0044363
MTPAP	-0.585255	-1.5003	0.00446697
NCLN	-0.640538	-1.55891	0.00448777
GSPT1	0.699978	1.62448	0.00452916
GOLGA8O	-1.4018	-2.64231	0.00452916
NELFE	0.678897	1.60091	0.00453208
NPFF	-1.38895	-2.61887	0.00453208
OARD1	0.687226	1.61018	0.00453242
MYEF2	-0.717291	-1.64409	0.00455031
SUGP2	-0.767048	-1.70178	0.00455033
NSL1	0.742021	1.67252	0.00457367
DPP9	-0.606065	-1.5221	0.00457438
LACTB2-AS1	0.837106	1.78646	0.00458612
SEMA4B	-0.777351	-1.71398	0.00460829
ERI1	0.803169	1.74493	0.00463954
P2RX4	-0.620524	-1.53743	0.00463954
BLVRB	0.892469	1.85635	0.00464205
MRPL14	0.831789	1.77989	0.00464658
PF4	1.67379	3.19051	0.00465483
PPIP5K2	-0.605172	-1.52116	0.00466796
ZNF287	1.70644	3.26354	0.00467222
RP9	1.00501	2.00695	0.00468249
ANGEL1	-0.873954	-1.83268	0.00470356
TFAM	0.820902	1.76651	0.00471616
TAOK2	-0.783473	-1.72127	0.0047167
FGD6	-1.2627	-2.39944	0.00475187
COX14	1.12322	2.17832	0.00475303
RABGAP1L	-0.701379	-1.62606	0.00475609
PPP2CB	0.914152	1.88446	0.00475839
ASNSD1	0.669429	1.59044	0.00475839
XRCC1	0.603878	1.5198	0.00478913
FAM126B	-0.597485	-1.51308	0.0047918
TRPM7	-0.610857	-1.52717	0.00479248
ZNF428	0.740476	1.67073	0.00481307
EDEM3	-0.675535	-1.59719	0.00481307
TRPM3	-1.50745	-2.84307	0.00481307
MTF1	0.772261	1.70794	0.00481971
GNG3	0.957613	1.94209	0.00484192
CCDC57	0.639833	1.55815	0.00485975
AP2S1	0.926962	1.90127	0.0049101
C12ORF29	0.661824	1.58208	0.0049101
PDE3A	-1.52055	-2.86901	0.0049101
SHISA9	-1.52055	-2.86901	0.0049101
MKLN1-AS	-1.07853	-2.11188	0.0049143
DENND5A	-0.627827	-1.54524	0.00491717
HERPUD1	-0.792989	-1.73266	0.00492042
NAT1	1.355	2.55798	0.00494479
LINC01285	-1.28304	-2.43352	0.00495449
MAFK	-0.683553	-1.60609	0.00496148
SREBF1	-0.75159	-1.68365	0.00496149
ARHGEF5	1.99403	3.98349	0.0049628
DYNLT2	1.26101	2.39663	0.0049628
LENG8	-0.906314	-1.87425	0.00497484
PROSER2	-1.45781	-2.74691	0.00500002
RNF227	1.48955	2.80802	0.00502272
NAA38	1.20612	2.30716	0.00502272
AMY2B	-0.948079	-1.9293	0.00503007
C1ORF159	-0.812658	-1.75644	0.00503054
DUSP28	0.932788	1.90896	0.00503592
XRCC3	1.42166	2.67893	0.00506297
SEC23B	0.679675	1.60178	0.00506297
GRPEL1	0.76533	1.69976	0.00507105
FAM102A	-0.726939	-1.65512	0.00507978
RPE	-0.910051	-1.87911	0.00507978
WSB2	0.881059	1.84173	0.00508339
SLC25A4	0.777787	1.7145	0.00508339
NUDT2	0.893368	1.85751	0.00508966
MRPS35	0.770922	1.70636	0.00509725
MRPS22	0.640955	1.55936	0.00509725
PHYH	1.2016	2.29994	0.00512175
SOCS1	0.771777	1.70737	0.00513834
PNKD	1.05872	2.08309	0.00516374
LRP2BP	0.962602	1.94882	0.00516546
PTER	0.657812	1.57769	0.0052238
MT1G	-1.52055	-2.86901	0.00524598
CIP2A	-0.906446	-1.87442	0.00525235
CTU1	1.15741	2.23056	0.00526918
NFATC2IP	-0.688357	-1.61145	0.00526918
PHTF1	-0.698034	-1.62229	0.00526918
MDM4	-1.01162	-2.01617	0.0052764
STX8	0.684256	1.60687	0.0053317
LAGE3	0.833405	1.78189	0.0053338
ACTL10	1.65326	3.14544	0.00535968
STEEP1	0.884248	1.8458	0.00535968
FAM221A	-0.735573	-1.66506	0.00535968
LDLR	-1.05052	-2.07127	0.00536121
TRMT12	1.02815	2.03941	0.00536505
FIP1L1	0.611614	1.52797	0.00537159
IL18RAP	-1.41892	-2.67385	0.00537502
MRPL48	0.800964	1.74226	0.00541473
BATF	1.02409	2.03367	0.00542229
TTBK2	-0.593594	-1.509	0.00542229
FOXRED1	-0.870433	-1.82821	0.00542229
ARHGAP27P1-BPTFP1-KPNA2P3	-1.05517	-2.07796	0.00542229
LINC01003	1.02276	2.0318	0.00542957
EML1	-1.52186	-2.87162	0.0054558
UBL3	0.616115	1.53274	0.00545681
GLRX5	0.785551	1.72375	0.00547989
ENPP4	-0.741258	-1.67163	0.00548264
MARK1	-1.26641	-2.40562	0.00549588
PUF60	0.7815	1.71892	0.00549703
MYL6B	0.724924	1.65281	0.00549703
JAK2	-0.591259	-1.50656	0.00549886
PRRC2C	-0.855665	-1.80959	0.00550456
DHX15	-0.660799	-1.58096	0.00553963
ACTRT3	-1.52061	-2.86913	0.00554222
C1GALT1C1	1.1694	2.24918	0.00555421
FAM207A	0.617983	1.53473	0.00556034
GMFB	-0.612984	-1.52942	0.0055649
SPAG1	1.34505	2.54039	0.00559861
TMPO-AS1	1.07698	2.10962	0.00561194
NLGN2	-1.48342	-2.79611	0.00565113
OCLN	-0.859952	-1.81498	0.0056583
ACADS	1.07857	2.11194	0.00567619
KCNQ5	-0.715183	-1.64169	0.00567619
PARP6	-0.794532	-1.73451	0.00567619
TREML2	0.70247	1.62729	0.00568354
IRF2-DT	0.696313	1.62036	0.00568824
SOX5	-0.801011	-1.74232	0.005692
RFX7	-0.656925	-1.57672	0.00570704
SMIM10L2A	-1.50815	-2.84446	0.00570704
MRPL10	0.622954	1.54002	0.0057117
NEAT1	-1.00317	-2.0044	0.00572244
GRM6	-1.44252	-2.71795	0.00572244
CD320	0.607925	1.52407	0.00574345
GIMAP7	2.1342	4.38993	0.00575312
PHETA1	1.20405	2.30386	0.00575468
CACFD1	-0.749658	-1.68139	0.00576875
NT5DC2	-1.35591	-2.55958	0.00577406
LINC02084	-1.46625	-2.76303	0.00578931
ADORA2A	0.78206	1.71958	0.00579426
USP39	0.689737	1.61299	0.0058013
BAZ2A	-0.662291	-1.58259	0.00580545
PLK3	-0.739891	-1.67005	0.00580545
RGS17	-0.869833	-1.82745	0.00580935
TRAPPC3L	-1.31982	-2.49635	0.00581664
IMMP2L	0.736244	1.66583	0.00582355
NUDCD2	0.652124	1.57148	0.00582818
TALDO1	0.892004	1.85575	0.00583314
GSDMB	-0.899739	-1.86573	0.00585149
FAM43A	1.00999	2.0139	0.00586349
STK19	0.588094	1.50326	0.00588913
BOP1	0.832627	1.78093	0.00597507
ABCB8	-0.64077	-1.55916	0.00601211
CDC16	-0.652129	-1.57149	0.00603729
DOCK10	-0.635576	-1.55356	0.0060581
PEX11B	0.598074	1.51369	0.00606955
APEX2	1.1315	2.19087	0.00607242
PLGRKT	1.04462	2.06283	0.00607702
ARPC5L	0.821405	1.76713	0.00609655
ABCC10	-0.727377	-1.65563	0.00610087
CD27-AS1	-0.612841	-1.52927	0.0061179
NBPF20	-0.770004	-1.70527	0.0061179
IRF2	0.90231	1.86906	0.00613873
TMCO1	0.793933	1.73379	0.00614017
ANAPC11	0.921758	1.89442	0.00614253
DLG1	-0.620257	-1.53715	0.00618557
BPGM	1.1993	2.29628	0.00619191
ZNF837	1.42383	2.68297	0.00620103
MRPS15	0.787265	1.7258	0.00620103
ZNF786	1.11156	2.16079	0.00620176
PSMC1	0.635481	1.55346	0.00620176
ZNF117	-0.5996	-1.5153	0.00622455
AQP4-AS1	-1.44047	-2.71409	0.00622455
ZNF561-AS1	1.1706	2.25105	0.00622634
SGSH	-0.717401	-1.64422	0.00625037
ARRDC2	-0.597667	-1.51327	0.00631769
NFXL1	0.789155	1.72806	0.00632335
GAS7	1.21682	2.32434	0.00634065
ILRUN-AS1	0.962478	1.94865	0.00634753
EIF2S1	0.658841	1.57881	0.00638252
KMT2C	-0.740268	-1.67049	0.00638252
SGTB	-0.703095	-1.62799	0.00638275
KREMEN1	-1.38252	-2.60723	0.00638275
CD163	-1.55187	-2.93196	0.00638275
ORC6	-0.651413	-1.57071	0.00639856
PLCXD2	1.48769	2.8044	0.00644985
RPA3	0.900615	1.86686	0.00644985
ZNF655	-0.764561	-1.69885	0.00648724
TXNDC12	0.641081	1.5595	0.00648812
MKNK2	-0.670988	-1.59216	0.0064904
SLC27A5	0.782059	1.71958	0.00651216
CCDC137	0.664877	1.58543	0.006517
PDXDC1	-0.710659	-1.63655	0.00654551
ZNF131	0.697223	1.62138	0.0065613
FBXL19	-1.06286	-2.08906	0.0065613
PAXIP1-DT	0.617292	1.53399	0.0065823
USF1	-0.654969	-1.57458	0.00658443
PSMD9	0.630573	1.54818	0.00662022
BORCS7	0.708796	1.63444	0.00662209
FOLR2	1.66747	3.17657	0.00667586
SAMD5	-1.40378	-2.64593	0.00668408
YTHDF3	-0.625543	-1.54279	0.00669978
FLNA	-0.813869	-1.75792	0.00670313
HIGD1A	0.745062	1.67605	0.00671632
LIMS2	0.773669	1.70961	0.00673131
PHF19	1.17531	2.25841	0.00673143
IFIT2	0.907901	1.87631	0.00674338
GCN1	-0.592254	-1.5076	0.0067468
PARP15	-0.949964	-1.93182	0.00677022
ADORA2A-AS1	-1.47645	-2.78263	0.00680258
TDRKH-AS1	-1.15485	-2.22661	0.00680541
LINC00243	-1.15872	-2.23259	0.00680559
NLRP12	-1.35916	-2.56536	0.00688261
HDHD3	1.09104	2.13028	0.00688815
MRPS18B	0.927557	1.90205	0.00696081
CDK5RAP3	-0.633877	-1.55173	0.00696659
H2AC21	1.74691	3.3564	0.00699807
HEBP2	0.841807	1.79229	0.00702582
UFD1	0.601027	1.5168	0.00704568
FMC1	0.710357	1.63621	0.00704587
TMEM39A	-0.707178	-1.63261	0.00704587
MSTO1	-0.825776	-1.77249	0.00704587
DIDO1	-0.627204	-1.54457	0.00707927
GCSH	0.786647	1.72506	0.00708172
TLR10	1.06247	2.0885	0.00709104
ZNF626	0.672977	1.59436	0.00714033
CDC14A	-0.625198	-1.54242	0.00714588
UFSP2	0.604838	1.52081	0.00716762
PRRG4	-1.30629	-2.47305	0.00716762
GRPR	-1.45935	-2.74985	0.00716762
LINC02453	1.40262	2.64381	0.00716924
TFE3	-0.60169	-1.51749	0.00717228
NBDY	0.792346	1.73189	0.0071766
RFX1	0.646252	1.5651	0.0071766
ADSS2	0.585917	1.50099	0.00720687
ZNF77	-0.879339	-1.83953	0.00720831
DOK7	-0.590726	-1.506	0.00721256
PLD1	-1.39584	-2.63143	0.00721256
ANAPC10	0.708673	1.6343	0.00721366
STARD4-AS1	1.80044	3.48326	0.0072192
POLR2J	1.03398	2.04766	0.00722633
RAB10	0.658435	1.57837	0.00722875
ZFPM1	0.662848	1.5832	0.00724112
PSMG1	0.908084	1.87655	0.00724801
NBPF12	-0.773094	-1.70893	0.00726112
[truncated: 1,205 more rows]

## Sheet: CD4 T cells
Gene name	Log2 FC	Fold change	Adj. Pval
AK1	-2.34427	-5.07803	1.02053e-12
PRDM1	-2.31237	-4.96699	1.1724e-12
PIEZO1	-2.09684	-4.27771	6.55717e-12
ACE	-2.86366	-7.27862	6.55717e-12
ADAM19	-3.17785	-9.04959	9.57901e-12
LINC00426	-2.24668	-4.74589	2.09896e-11
LINC01229	-3.35843	-10.2562	2.19716e-11
CCR4	-2.4176	-5.3428	2.26215e-11
PDXDC2P-NPIPB14P	-1.59738	-3.02593	2.81248e-11
GDPD5	-2.6875	-6.44194	2.81248e-11
PDP1	-1.41146	-2.66006	3.55211e-11
MAPK11	-2.16704	-4.49102	3.8225e-11
HDAC6	-1.40779	-2.65331	4.92087e-11
COLEC12	-2.38113	-5.20944	7.41126e-11
MMS22L	-1.4049	-2.64799	1.18138e-10
TNFRSF18	-2.09342	-4.26759	1.27662e-10
NPC1	-1.90433	-3.74336	1.79009e-10
ZNF236	-1.22717	-2.34107	1.87239e-10
LMNA	-1.96429	-3.90222	1.87239e-10
ATG2B	-1.49707	-2.82269	2.54859e-10
ANKRD44-IT1	-2.0371	-4.10419	2.54859e-10
NIBAN1	-2.15191	-4.44417	2.57413e-10
SYT11	-1.99572	-3.98814	2.79867e-10
MICAL3	-2.13026	-4.37796	2.79867e-10
PCNX3	-1.64115	-3.11915	2.90515e-10
NPDC1	-1.82448	-3.54179	2.90515e-10
HRH4	-2.99605	-7.9781	2.90515e-10
MYO6	-3.13562	-8.78852	2.90515e-10
PATJ	-1.71917	-3.29247	3.2559e-10
USP46	-2.02414	-4.06748	3.2559e-10
PLEKHG3	-2.58592	-6.004	6.58895e-10
CCR6	-2.27745	-4.84822	6.81179e-10
DUSP4	-3.22125	-9.32598	7.13215e-10
PIGA	-1.50761	-2.84339	8.99101e-10
SEC31B	-1.52618	-2.88021	9.74005e-10
TNPO2	-1.38819	-2.6175	9.99845e-10
PPP1R26-AS1	-3.03072	-8.17216	1.10043e-09
CDC42-IT1	-1.6368	-3.10974	1.40971e-09
ALCAM	-2.37673	-5.19359	1.46087e-09
LSR	-1.41873	-2.6735	1.48184e-09
FAM160B1	-1.56158	-2.95177	1.48184e-09
PI16	-1.61217	-3.05712	1.48184e-09
NSD2	-1.65659	-3.1527	1.48184e-09
IL11RA	-2.02652	-4.07422	1.48184e-09
ANKRD10-IT1	-1.7562	-3.37806	1.50353e-09
TRPS1	-1.12889	-2.18691	1.637e-09
LPAR2	-1.14331	-2.20888	1.637e-09
ULK1	-1.6269	-3.08848	1.637e-09
CFAP74	-2.63757	-6.22285	1.637e-09
ANKFY1	-1.29198	-2.44864	1.82806e-09
ZNF484	-1.30575	-2.47212	1.82806e-09
ZNF317	-0.979169	-1.97133	2.00406e-09
RNF103	-1.37102	-2.58653	2.31226e-09
FAS	-1.74676	-3.35605	2.33284e-09
ACVR1	-1.43855	-2.71048	2.36751e-09
PER1	-1.88787	-3.70089	2.36751e-09
IL17RB	-2.94659	-7.70927	2.36751e-09
LINC01588	-1.21791	-2.32609	2.76184e-09
ZC3H12D	-1.93756	-3.83057	2.84167e-09
PHKA2	-1.21836	-2.32682	3.11452e-09
SLC11A2	-1.36463	-2.57511	3.19904e-09
TEP1	-1.7121	-3.27637	3.19904e-09
ANKRD28	-1.31026	-2.47986	3.74025e-09
PSME4	-1.35865	-2.56444	4.12572e-09
DUSP5	-2.12167	-4.35198	4.36276e-09
CCBE1	-2.16185	-4.47487	4.36276e-09
PTGDR2	-3.06732	-8.38213	4.97645e-09
PDE3A	-2.54551	-5.83813	5.18551e-09
MEAK7	-2.11527	-4.33272	6.33148e-09
RFX7	-1.27429	-2.41879	6.37494e-09
MBOAT1	-1.47431	-2.77851	6.54821e-09
RUNX2	-1.82425	-3.54123	6.54821e-09
PDPR	-1.27748	-2.42416	7.74964e-09
MIAT	-2.40845	-5.30903	7.74964e-09
CTLA4	-1.43317	-2.70039	7.7866e-09
C3ORF35	-1.73872	-3.3374	8.0013e-09
LINC02694	-2.18022	-4.53224	8.57021e-09
CLSTN3	-1.53169	-2.89124	1.02369e-08
ZMYND15	-2.72648	-6.61841	1.05652e-08
SLC2A14	-2.72648	-6.61841	1.05652e-08
ZMIZ2	-1.34851	-2.5465	1.10432e-08
SIK1B	-2.73455	-6.65553	1.10873e-08
ZBTB21	-1.26102	-2.39665	1.16689e-08
SLC25A25-AS1	-1.3291	-2.51246	1.18905e-08
NOTCH2NLC	-1.62518	-3.08481	1.20282e-08
SMIM31	-2.53833	-5.80917	1.33601e-08
BTBD18	-2.58684	-6.00783	1.3691e-08
FAM229A	-1.53182	-2.89151	1.40901e-08
CDK5RAP3	-1.2309	-2.34714	1.43239e-08
ANKHD1	-1.12894	-2.18698	1.46571e-08
TMEM94	-1.16189	-2.2375	1.51866e-08
GABBR1	-1.49245	-2.81366	1.51866e-08
TENT5C	-2.26462	-4.80527	1.51866e-08
ZNF407	-1.23042	-2.34636	1.5723e-08
TNFRSF4	-1.37681	-2.59694	1.694e-08
ZNF821	-1.23076	-2.34691	1.70215e-08
ACAP3	-1.28989	-2.4451	1.75917e-08
IGSF9B	-1.55262	-2.93349	1.79703e-08
PCNA	1.11059	2.15935	1.814e-08
DOT1L	-1.10845	-2.15614	1.86356e-08
KLHL17	-1.4554	-2.74232	1.90343e-08
PCGF3	-1.46213	-2.75515	1.90343e-08
DGCR11	-2.27186	-4.82946	1.90343e-08
ITIH4	-2.11986	-4.34652	2.10392e-08
RGPD5	-1.20781	-2.30987	2.15673e-08
CDYL2	-1.57667	-2.98281	2.29629e-08
HSF4	-2.01129	-4.03143	2.29629e-08
C2CD4B	-2.46505	-5.52146	2.34656e-08
FXYD7	-1.26675	-2.40619	2.37762e-08
PELI1	-1.75545	-3.37632	2.39464e-08
AHR	-1.44813	-2.72854	2.4386e-08
OGDH	-0.953454	-1.9365	2.66668e-08
DENND4A	-1.37003	-2.58477	2.82912e-08
CD58	-1.64309	-3.12335	2.90701e-08
EPHA4	-1.55056	-2.92931	2.98192e-08
NUP85	-1.07899	-2.11256	3.00209e-08
IL12RB2	-2.25303	-4.76683	3.06699e-08
PRR5L	-2.67795	-6.39946	3.09431e-08
MFGE8	-1.03378	-2.04738	3.09565e-08
SAPCD1	-1.95024	-3.86438	3.09836e-08
GAS6-DT	-2.45726	-5.49173	3.09836e-08
NPIPB4	-1.15496	-2.22678	3.21819e-08
KIF5C	-1.69535	-3.23856	3.40494e-08
ATXN1	-1.52027	-2.86845	3.61099e-08
TNFRSF11A	-2.59072	-6.02398	3.62886e-08
CTC1	-1.11276	-2.16259	3.70563e-08
MOV10	-1.15092	-2.22055	3.70563e-08
SEC22C	-1.198	-2.29421	3.70563e-08
BCLAF3	-1.24429	-2.36901	4.10226e-08
ACSS3	-2.44532	-5.44646	4.26219e-08
SFXN3	-0.861477	-1.8169	4.40156e-08
OSBPL3	-1.40202	-2.64272	4.50667e-08
TAOK2	-1.0301	-2.04217	4.74295e-08
XPO4	-1.20229	-2.30105	4.74295e-08
N4BP2L2-IT2	-1.28332	-2.43398	4.74295e-08
PSMA2	-1.35044	-2.5499	4.74295e-08
MCOLN2	-2.12159	-4.35174	4.74295e-08
MROH7	-2.54654	-5.84233	4.74295e-08
DDX51	-0.963666	-1.95026	5.08972e-08
TTLL5	-1.13016	-2.18884	5.09066e-08
MAP3K20	-1.50235	-2.83304	5.09066e-08
PHLDB2	-2.69276	-6.4655	5.09066e-08
DIABLO	-1.37665	-2.59665	5.34725e-08
FAM126A	-1.43378	-2.70154	5.39644e-08
A2M-AS1	-1.84592	-3.59483	5.41928e-08
KIF21B	-1.0574	-2.08118	5.43169e-08
PTPRG-AS1	-2.49316	-5.63009	5.46295e-08
MYO16	-2.60921	-6.10169	5.48163e-08
MYO1C	-1.68219	-3.20914	5.52761e-08
KIF1C	-1.3276	-2.50984	5.68583e-08
CYP27C1	-2.34193	-5.06981	5.68961e-08
NBEAL2	-1.60274	-3.03719	5.94649e-08
MTPAP	-0.89942	-1.86532	5.96984e-08
AKAP8	-1.0096	-2.01335	6.01454e-08
HELLS	-1.52849	-2.88485	6.2192e-08
LINC01356	-2.04273	-4.12025	6.2192e-08
SLC6A20	-2.5467	-5.84297	6.2192e-08
IL5RA	-2.56082	-5.90043	6.2192e-08
NR2C2	-1.19021	-2.28186	6.2256e-08
BRWD3	-1.54666	-2.9214	6.52353e-08
ZDHHC21	-1.24246	-2.36602	6.56813e-08
CASK	-1.15644	-2.22907	6.57615e-08
TEPSIN	-1.39491	-2.62972	6.59956e-08
PIK3CB	-1.27627	-2.42211	6.63547e-08
KANSL3	-1.26188	-2.39809	6.68241e-08
PCNX2	-1.38466	-2.6111	6.68241e-08
ABL2	-0.930262	-1.90562	6.85722e-08
BIVM	-1.45564	-2.74278	7.05481e-08
TBC1D2B	-1.04295	-2.06044	7.09041e-08
TTN-AS1	-1.16292	-2.23911	7.09041e-08
FMR1-IT1	-1.78622	-3.4491	7.09041e-08
RPP14	-1.37472	-2.59317	7.12517e-08
AGER	-1.02966	-2.04155	7.30056e-08
LINC02082	-2.36717	-5.1593	7.35745e-08
HDAC4	-1.28297	-2.4334	7.67389e-08
MXRA8	-1.93431	-3.82195	7.67392e-08
OR56B1	-2.483	-5.59058	7.7992e-08
LINC00299	-2.62701	-6.17745	7.7992e-08
SMPD4	-0.976477	-1.96766	7.84716e-08
KLF7-IT1	-1.97232	-3.92399	7.84716e-08
JAKMIP1	-2.1154	-4.33311	8.05862e-08
RGPD2	-2.27529	-4.84094	8.19957e-08
TSHR	-2.23778	-4.7167	8.22959e-08
FBRSL1	-0.934109	-1.91071	8.28436e-08
LINC00491	-2.37153	-5.1749	8.47004e-08
HECW1	-2.40218	-5.28602	8.47004e-08
TLCD2	-1.69879	-3.2463	8.74661e-08
ABCC1	-1.12448	-2.18023	9.53661e-08
ACTR10	0.940105	1.91867	9.80151e-08
STRIT1	-2.49713	-5.64562	9.80151e-08
ITGB1BP1	1.28952	2.44447	1.04245e-07
MATR3	-1.16766	-2.24647	1.05272e-07
PIDD1	-1.12477	-2.18067	1.06988e-07
SLC14A1	-1.45809	-2.74745	1.07241e-07
WDFY2	-1.11957	-2.17282	1.0818e-07
IFT122	-1.21382	-2.31951	1.08189e-07
RASAL2	-2.15541	-4.45496	1.09787e-07
ZNF716	-2.31104	-4.96241	1.09787e-07
ZNF556	-1.4862	-2.8015	1.10505e-07
TTLL3	-1.28498	-2.43679	1.14187e-07
FBXL19-AS1	-2.24044	-4.7254	1.14187e-07
FAM85B	-2.46297	-5.51352	1.15944e-07
CYTOR	-1.43573	-2.7052	1.17831e-07
LINC02150	-2.55703	-5.88494	1.18468e-07
C6ORF163	-1.94942	-3.8622	1.19688e-07
MEG8	-1.88898	-3.70374	1.19952e-07
ANKRD36	-1.62659	-3.08782	1.20829e-07
MYRFL	-2.43393	-5.40364	1.21784e-07
TNFSF8	-1.16889	-2.24839	1.2338e-07
CNTNAP1	-2.40858	-5.3095	1.28982e-07
LPCAT4	-1.04502	-2.0634	1.29078e-07
ZDHHC11B	-2.31357	-4.97113	1.29428e-07
TRAPPC2B	1.39033	2.62138	1.40868e-07
SLC44A5	-3.28659	-9.75803	1.40868e-07
RTTN	-1.02141	-2.0299	1.43013e-07
GIMAP8	1.64156	3.12003	1.43608e-07
FBXO42	-1.07185	-2.10213	1.48053e-07
GRAMD4	-1.51151	-2.85108	1.48053e-07
WWP2	-0.999166	-1.99884	1.49972e-07
ANO9	-1.37006	-2.58481	1.50731e-07
FAM222B	-0.891538	-1.85515	1.52095e-07
ZNF747	1.86202	3.63516	1.53803e-07
ARHGEF7	-1.07043	-2.10005	1.53803e-07
ECPAS	-1.25634	-2.38889	1.53803e-07
HNRNPLL	-1.18812	-2.27856	1.55935e-07
PHPT1	1.08585	2.12263	1.56451e-07
SND1-IT1	-1.48633	-2.80176	1.56451e-07
FBXL18	-1.08215	-2.1172	1.56817e-07
PPARD	-0.848899	-1.80113	1.57122e-07
DOP1B	-1.16933	-2.24907	1.57122e-07
GDI1	-1.36967	-2.58411	1.61939e-07
ALPK3	-2.2988	-4.92047	1.61995e-07
CYB561	-1.5533	-2.93488	1.63415e-07
LINC00963	-1.49839	-2.82526	1.64764e-07
ARF4	1.08709	2.12445	1.65202e-07
DDX10	-0.955975	-1.93989	1.65202e-07
RALGAPA1	-1.12625	-2.1829	1.65202e-07
SNX13	-1.18247	-2.26966	1.65202e-07
MAP3K5	-1.52988	-2.88763	1.65202e-07
CNTF	-2.39255	-5.25085	1.65202e-07
ABCB11	-1.65162	-3.14187	1.68196e-07
HPF1	1.34315	2.53704	1.70935e-07
KAT2B	-1.4745	-2.77887	1.73686e-07
PDE1B	-2.34278	-5.07279	1.82742e-07
GALNT10	-1.16731	-2.24593	1.84702e-07
SGSM3-AS1	1.66491	3.17094	1.87293e-07
CABP4	-1.1668	-2.24513	1.87672e-07
MEGF6	-1.45609	-2.74365	1.87672e-07
TRBV11-3	-2.54669	-5.84291	1.87672e-07
BACH1-IT2	-2.48356	-5.59275	1.90767e-07
ORMDL2	1.09779	2.14027	1.94871e-07
SLC33A1	-0.96185	-1.94781	1.94871e-07
UVSSA	-1.13474	-2.19579	1.97447e-07
DPP9	-0.970798	-1.95992	2.01565e-07
CARMIL3	-2.30032	-4.92566	2.01565e-07
AHCTF1	-1.08634	-2.12335	2.04742e-07
APOM	1.71262	3.27754	2.07593e-07
PGAP1	-1.50565	-2.83952	2.07593e-07
DNHD1	-1.24678	-2.37311	2.09639e-07
TTLL7	-2.22658	-4.68022	2.09639e-07
SGMS1	-1.07184	-2.10211	2.11708e-07
TRAF1	-1.39674	-2.63305	2.16112e-07
BSN-DT	-2.45448	-5.48114	2.16112e-07
MAPK8IP3	-1.22501	-2.33758	2.17926e-07
ZCCHC14	-0.921444	-1.89401	2.22546e-07
AMY2B	-1.45263	-2.73706	2.22546e-07
PCDHB1	-2.52054	-5.73797	2.24004e-07
DAGLB	-1.11513	-2.16614	2.24415e-07
CMTM1	-2.52115	-5.74041	2.25286e-07
FARP1-AS1	-2.52115	-5.74041	2.25286e-07
C1QTNF2	-2.32027	-4.99427	2.25452e-07
BSDC1	-1.14383	-2.20967	2.30647e-07
ARHGAP11B	-1.65217	-3.14305	2.36395e-07
PGAP3	-1.22909	-2.34419	2.43896e-07
FAM214A	-1.30059	-2.4633	2.44196e-07
MKI67	-2.33233	-5.03618	2.55486e-07
AFF3	1.01529	2.02131	2.56588e-07
TIAF1	-1.84812	-3.6003	2.56588e-07
TRBV7-4	-2.34005	-5.06319	2.56588e-07
C17ORF99	-2.40031	-5.27917	2.56588e-07
GCSH	1.26129	2.3971	2.57825e-07
ARHGAP8	-2.26209	-4.79685	2.57928e-07
ADGRL1	-0.889689	-1.85278	2.61169e-07
CRYBG3	-1.7	-3.249	2.61169e-07
ANKS4B	-2.41735	-5.3419	2.64363e-07
NUP160	-0.84963	-1.80204	2.6546e-07
SPPL3	-1.01905	-2.02659	2.70399e-07
SULT2A1	-2.24573	-4.74278	2.70399e-07
DGCR8	-0.930684	-1.90618	2.70486e-07
C5ORF22	1.27231	2.41549	2.70683e-07
BTAF1	-1.32361	-2.50291	2.71118e-07
DGKH	-1.20763	-2.30957	2.74043e-07
TIPARP	-1.33778	-2.52761	2.74043e-07
ENOX1	-2.25257	-4.7653	2.74043e-07
MCF2L2	-1.97171	-3.92233	2.77589e-07
NIPA1	-1.25295	-2.38328	2.78093e-07
ADAM8	-1.15542	-2.22749	2.79595e-07
CCNT1	-1.59561	-3.02221	2.82693e-07
TTC9	1.33085	2.51551	2.91344e-07
XPNPEP1	-1.14589	-2.21283	2.91344e-07
ZNF335	-1.20968	-2.31287	2.91344e-07
BTG3	-1.21504	-2.32147	2.91344e-07
ST8SIA1	-1.37949	-2.60176	2.95076e-07
POU5F2	-1.3454	-2.541	2.97495e-07
CYTL1	-2.26856	-4.81841	2.97495e-07
C1ORF127	-2.26856	-4.81841	2.97495e-07
KCNJ10	-2.26856	-4.81841	2.97495e-07
CLEC5A	-2.26856	-4.81841	2.97495e-07
LINC00997	-2.68721	-6.44067	2.97495e-07
ODC1	1.3346	2.52206	2.99379e-07
GCA	1.06829	2.09695	3.01025e-07
C4ORF50	-2.13549	-4.39387	3.04906e-07
DELE1	-0.978705	-1.9707	3.11283e-07
GDAP1	-1.23272	-2.3501	3.11283e-07
SCAP	-0.87815	-1.83802	3.13805e-07
ABCA5	-1.20303	-2.30222	3.13805e-07
STIMATE-MUSTN1	-2.3598	-5.13301	3.21742e-07
NR1D2	-1.01632	-2.02275	3.22199e-07
SEPSECS	-1.01181	-2.01644	3.29803e-07
RAPGEF2	-1.53454	-2.89695	3.43223e-07
SLC16A1-AS1	-1.17104	-2.25174	3.43647e-07
GJA3	-2.21648	-4.64758	3.44475e-07
GPRIN3	-1.50606	-2.84033	3.58079e-07
C15ORF48	-2.00325	-4.00902	3.67956e-07
DUSP16	-0.966422	-1.95399	3.70623e-07
MRPS28	1.21225	2.31699	3.72663e-07
RNF207	-2.45923	-5.49923	3.73395e-07
PARP12	-1.3061	-2.47273	3.76049e-07
PAWR	-0.955349	-1.93905	3.80622e-07
EDRF1	-1.12034	-2.17398	3.80622e-07
LRAT	-2.42894	-5.38498	3.80622e-07
MROH1	-1.0768	-2.10935	3.92372e-07
PLCXD2	-1.2347	-2.35332	3.92978e-07
BAALC	-2.25275	-4.76592	3.92978e-07
UVRAG-DT	-2.25275	-4.76592	3.92978e-07
NPIPB5	-1.69958	-3.24806	4.15616e-07
SLFN13	-1.25427	-2.38547	4.20926e-07
PANK3	-1.18561	-2.27459	4.28076e-07
APIP	0.86657	1.82332	4.3165e-07
KRT73	2.56134	5.90256	4.32227e-07
ZDBF2	-1.02452	-2.03428	4.32227e-07
THSD4	-2.26856	-4.81841	4.34195e-07
IL3RA	-1.8313	-3.55857	4.44596e-07
MRPL40	1.38414	2.61016	4.656e-07
ARL5B	-1.57621	-2.98185	4.66276e-07
KIFC2	-1.31822	-2.49359	4.72865e-07
TAB3	-1.15666	-2.22941	4.91743e-07
PLCG1	-1.20054	-2.29825	5.02552e-07
NBPF14	-1.32692	-2.50867	5.02552e-07
MIR4435-2HG	-2.00955	-4.02657	5.19178e-07
PRDM8	-1.23516	-2.35407	5.21509e-07
TNFRSF10A	-1.08887	-2.12707	5.30869e-07
ZBED9	-2.2247	-4.67414	5.30869e-07
EZH2	-1.08797	-2.12575	5.34658e-07
PHTF2	-1.43435	-2.7026	5.52298e-07
LTB4R	-0.986363	-1.98118	5.52598e-07
SETD7	-1.27578	-2.4213	5.5509e-07
SFT2D1	1.07061	2.10032	5.57708e-07
EPG5	-0.840662	-1.79087	5.58478e-07
VPS13B	-1.23051	-2.34651	5.79787e-07
NBPF26	-1.95673	-3.88182	5.79787e-07
ASGR2	-2.38832	-5.23546	5.79787e-07
EZR-AS1	-2.45724	-5.49164	5.79787e-07
LMNTD2-AS1	-1.56756	-2.96404	5.83063e-07
TRPM3	-2.10262	-4.29489	5.83063e-07
LINC01116	-1.15099	-2.22066	5.84763e-07
OR3A3	-1.79507	-3.47033	5.84763e-07
MS4A4E	-2.30346	-4.9364	5.96421e-07
FOSL2	-1.90541	-3.74616	6.14851e-07
FBXO3	-0.97332	-1.96335	6.18489e-07
LAMB2	-2.41306	-5.32603	6.18489e-07
GUSBP11	-1.06257	-2.08865	6.23426e-07
PRKCZ	-0.872368	-1.83067	6.25226e-07
FAM13A	-1.21555	-2.32229	6.25226e-07
S1PR3	-2.1448	-4.42231	6.25226e-07
CTIF	-1.96702	-3.90959	6.33086e-07
NFASC	-2.31295	-4.96899	6.44644e-07
SGSM2	-1.09017	-2.12899	6.54853e-07
IL2RA	-1.16951	-2.24936	6.71168e-07
CCDC88B	-1.26257	-2.39923	6.80317e-07
LINC00504	-1.7518	-3.36778	6.85334e-07
LINC00707	-2.23529	-4.70856	6.87251e-07
CGAS	-1.25677	-2.38961	6.87912e-07
PCBP2-OT1	-1.28827	-2.44235	7.07304e-07
H2AC6	1.70104	3.25134	7.22514e-07
LINC01001	-2.41311	-5.3262	7.22514e-07
BDH1	1.16323	2.23959	7.28104e-07
ZNF587	-0.98072	-1.97345	7.42531e-07
EML3	-1.1482	-2.21637	7.52737e-07
TP53I13	-0.793918	-1.73378	7.67162e-07
BICD1	-0.996777	-1.99554	7.83164e-07
MAN2C1	-1.1942	-2.28818	7.83164e-07
SEC24C	-1.21323	-2.31856	7.87676e-07
ARMC1	1.06581	2.09335	7.96754e-07
PKD1	-0.936705	-1.91415	7.96754e-07
RFX3	-0.975838	-1.96678	7.96754e-07
SLC45A3	-2.18852	-4.55838	7.96754e-07
ECI2	1.08048	2.11473	8.14787e-07
ASF1A	1.07607	2.10828	8.16801e-07
CCR2	-2.01815	-4.05063	8.16801e-07
PID1	-2.37423	-5.18459	8.17337e-07
METTL8	-0.878802	-1.83885	8.34489e-07
ZBTB43	-1.01478	-2.02059	8.34489e-07
PTPN13	-1.81643	-3.5221	8.34489e-07
MYO1D	-1.50345	-2.83521	8.35674e-07
GPRASP1	-0.985345	-1.97979	8.54843e-07
UBP1	-1.14313	-2.20859	8.57934e-07
LINC01235	-2.29519	-4.90818	8.77692e-07
APOF	-2.38152	-5.21084	8.77692e-07
CCDC141	-1.00312	-2.00433	8.93674e-07
PILRB	-1.15852	-2.23228	8.96115e-07
ACTG2	-2.18584	-4.54992	9.11973e-07
HDDC2	1.51683	2.86162	9.22877e-07
CD84	-1.17213	-2.25343	9.22877e-07
ABCB5	-2.16747	-4.49236	9.22877e-07
CRLF2	-2.25474	-4.77249	9.22877e-07
SUPV3L1	-0.855237	-1.80906	9.34941e-07
INPPL1	-1.11347	-2.16366	9.54806e-07
AIRE	-1.9412	-3.84026	9.63559e-07
PRRT2	-1.53145	-2.89076	9.75818e-07
SOAT1	-0.899291	-1.86515	9.94198e-07
L3MBTL4	-2.103	-4.29603	9.94198e-07
PLXNA3	-1.04112	-2.05783	9.94248e-07
SAMD8	-1.06728	-2.09548	9.97678e-07
SPATA45	-2.17695	-4.52195	1.007e-06
SREBF2	-1.02511	-2.03511	1.04835e-06
C9ORF106	-2.2711	-4.82691	1.04835e-06
SCART1	-1.8121	-3.51153	1.05648e-06
CDH4	-2.10564	-4.30388	1.1069e-06
MID1IP1	1.0837	2.11946	1.1203e-06
B9D1	-2.0944	-4.27049	1.1203e-06
LINC01697	-2.16119	-4.47283	1.12506e-06
MRPS5	0.97846	1.97036	1.13047e-06
MYO1F	-1.95982	-3.89014	1.13361e-06
SPIN1	1.05743	2.08122	1.13643e-06
MUC1	-2.09337	-4.26743	1.15153e-06
OR2B11	-2.12436	-4.36009	1.16435e-06
PABPC1L	-1.25657	-2.38926	1.17188e-06
ATP1B2	-2.0913	-4.26131	1.17188e-06
ZNF530	2.00738	4.02051	1.17858e-06
ZP1	-2.10331	-4.29693	1.18178e-06
C1D	1.23376	2.35179	1.18709e-06
FCHSD1	-1.16992	-2.25	1.23626e-06
LRCH1	-1.03816	-2.05361	1.25033e-06
CNKSR2	-0.951164	-1.93343	1.25915e-06
ZNF367	-1.62167	-3.07732	1.26135e-06
CUEDC2	0.990174	1.98642	1.27392e-06
CFAP298-TCP10L	-1.61407	-3.06115	1.30694e-06
VSIG10L2	-2.15132	-4.44234	1.31333e-06
ARL2	1.23007	2.34579	1.31464e-06
SCOC	1.15743	2.23059	1.31464e-06
ADAM15	-1.30958	-2.4787	1.31464e-06
HNF4A	-2.26508	-4.80682	1.32242e-06
LRCH3	-1.00604	-2.00839	1.33607e-06
FANCI	-1.13941	-2.20291	1.33918e-06
LSINCT5	-1.73283	-3.3238	1.34619e-06
SHROOM4	-2.15685	-4.45939	1.34619e-06
ISM1	-1.73292	-3.32399	1.34983e-06
SYNE3	-1.00634	-2.00881	1.35006e-06
MIR181A1HG	-1.07948	-2.11327	1.36231e-06
TGFBR3	-1.79611	-3.47283	1.37771e-06
UGGT1	-0.748547	-1.6801	1.38102e-06
WDR44	-0.899616	-1.86557	1.38146e-06
LINC02822	-2.15936	-4.46717	1.38843e-06
TLCD4	-2.46894	-5.53635	1.41885e-06
LINC01943	-1.79482	-3.46972	1.41963e-06
PRKX	-1.03516	-2.04934	1.42215e-06
LINC01727	-2.02702	-4.07563	1.42215e-06
CD82	-1.01735	-2.0242	1.42263e-06
DUSP10	-1.25831	-2.39216	1.42595e-06
LRIG2	-0.867396	-1.82437	1.45996e-06
GIMAP5	-1.093	-2.13318	1.46564e-06
PSMD6-AS2	-1.15811	-2.23165	1.46564e-06
NAP1L5	1.29514	2.45402	1.46955e-06
MRPL36	1.38581	2.61319	1.4731e-06
RPL26L1	1.11846	2.17115	1.4731e-06
ELMO1	-0.879016	-1.83912	1.4731e-06
LRP8	-1.55677	-2.94195	1.4731e-06
ANTXR2	-0.884657	-1.84633	1.48864e-06
TRRAP	-0.986807	-1.98179	1.48864e-06
MYBL1	-1.79766	-3.47655	1.48864e-06
UBE2D1	1.1081	2.15561	1.4948e-06
LINC00534	-2.18191	-4.53753	1.49797e-06
TNK2	-1.06358	-2.09011	1.49823e-06
FILIP1L	-1.91882	-3.78114	1.49823e-06
MFSD11	-1.02998	-2.042	1.51945e-06
CTRL	-1.31054	-2.48034	1.52014e-06
TRERF1	-0.796882	-1.73734	1.52152e-06
BICRA	-0.793443	-1.73321	1.53557e-06
CACTIN	-0.873151	-1.83166	1.53557e-06
SCX	-2.0411	-4.1156	1.53557e-06
KLHL5	-1.08441	-2.12051	1.57498e-06
NUP153	-1.38658	-2.61458	1.57498e-06
RAB8A	0.91184	1.88144	1.58109e-06
TENT4A	-1.06677	-2.09473	1.58842e-06
SSPN	-2.10986	-4.3165	1.58842e-06
SELENOI	-1.00363	-2.00504	1.59303e-06
MKNK1	-0.847059	-1.79883	1.61435e-06
SAMD4B	-0.955372	-1.93908	1.63022e-06
SLC4A2	-1.1355	-2.19694	1.63325e-06
ZNF14	-1.02385	-2.03334	1.63502e-06
THBS4-AS1	-1.78814	-3.4537	1.63502e-06
ATF1	1.19413	2.28807	1.63782e-06
MAP7D3	1.08326	2.11882	1.72278e-06
MAPT	-1.63626	-3.1086	1.73862e-06
CC2D1A	-0.877008	-1.83656	1.74064e-06
ID3	1.67107	3.1845	1.74103e-06
ANKRD30BL	-2.10338	-4.29716	1.79686e-06
ATG2A	-1.26751	-2.40745	1.83096e-06
SERPINE2	1.5772	2.9839	1.83952e-06
ANKK1	-2.08299	-4.23685	1.86278e-06
B3GNT9	-1.75321	-3.37107	1.86568e-06
STK11IP	-1.15535	-2.22738	1.86628e-06
TMEM223	1.31073	2.48066	1.88385e-06
NT5C1A	-1.85072	-3.6068	1.88385e-06
SYMPK	-1.0295	-2.04131	1.8942e-06
NLRP8	-2.1116	-4.32169	1.8942e-06
LEAP2	1.27135	2.41388	1.90147e-06
LRRC8C	-0.87614	-1.83546	1.90952e-06
SFMBT1	-0.908569	-1.87718	1.91683e-06
ITPA	1.01398	2.01948	1.9486e-06
ARHGAP35	-0.935095	-1.91202	1.96279e-06
WEE1	-1.62067	-3.07518	1.99381e-06
MCM3AP	-1.0018	-2.0025	2.01611e-06
PART1	-1.90981	-3.75759	2.01999e-06
DNAH1	-1.21407	-2.31992	2.02451e-06
KLF11	-1.59013	-3.01077	2.02451e-06
LINC00641	-1.21446	-2.32053	2.09335e-06
APCDD1	-2.09761	-4.27999	2.11785e-06
RNF165	-2.15769	-4.462	2.12686e-06
CRYBG1	-1.27514	-2.42023	2.13414e-06
KCNK6	-1.07453	-2.10603	2.14393e-06
HSPA12A	-2.18464	-4.54613	2.15051e-06
TXNDC11	-0.974258	-1.96463	2.20407e-06
CEP104	-0.771053	-1.70652	2.24395e-06
ABCA7	-1.05193	-2.07331	2.26492e-06
SMIM36	-2.12969	-4.37623	2.31922e-06
TJP2	-1.64668	-3.13111	2.33823e-06
GSDMB	-1.12002	-2.17349	2.35052e-06
MNT	-0.843725	-1.79468	2.39567e-06
ASB14	-2.21572	-4.64512	2.39567e-06
CCDC89	-2.30532	-4.94279	2.39567e-06
MSANTD1	-2.38627	-5.22803	2.39567e-06
GOPC	1.01572	2.02192	2.43236e-06
VCL	-1.1327	-2.19269	2.49373e-06
TRIM66	-1.01461	-2.02035	2.51508e-06
CPT1B	-1.68929	-3.22498	2.51508e-06
FGGY	1.54988	2.92794	2.54011e-06
C1RL-AS1	-1.50809	-2.84432	2.56186e-06
SLC1A7	-2.12488	-4.36166	2.56186e-06
LINC01422	-1.54579	-2.91963	2.60886e-06
PTPRB	-2.36299	-5.14437	2.60886e-06
HYOU1	-0.970944	-1.96012	2.62193e-06
PLXND1	-1.43557	-2.7049	2.67402e-06
SLC25A16	-1.04921	-2.06939	2.72292e-06
NCAPH2	-0.849652	-1.80207	2.76004e-06
KCTD7	-0.978014	-1.96975	2.76004e-06
TFRC	-1.05322	-2.07515	2.76004e-06
UBE2E2-AS1	-2.25041	-4.75819	2.76874e-06
ARSG	-0.962419	-1.94857	2.79062e-06
TRGV5P	-2.03778	-4.10613	2.79425e-06
NR4A2	-1.58043	-2.99058	2.81237e-06
CHDH	-2.067	-4.19015	2.81784e-06
MIB1	-1.02332	-2.03259	2.81948e-06
IDO1	-1.6038	-3.03943	2.84582e-06
PACSIN3	-2.24388	-4.73669	2.84702e-06
TNFAIP8L2	1.23287	2.35034	2.89138e-06
LINC02606	-2.18951	-4.5615	2.96381e-06
USP6	-1.88587	-3.69576	2.97833e-06
CNTNAP2-AS1	-2.12126	-4.35075	2.97833e-06
TPPP	-2.13495	-4.39221	2.97833e-06
IBA57	-0.816083	-1.76062	2.98808e-06
MAP4K3	-1.10032	-2.14402	2.99506e-06
TP53BP1	-0.774287	-1.71034	3.0924e-06
CRB2	-2.23778	-4.71672	3.1031e-06
MTHFD2	-0.962037	-1.94806	3.15598e-06
PBOV1	-2.00453	-4.01257	3.15598e-06
LIN7A	-2.18861	-4.55866	3.20154e-06
MAP3K11	-0.770903	-1.70634	3.21551e-06
DTX2P1-UPK3BP1-PMS2P11	-0.893914	-1.85821	3.21551e-06
MAP2K6	-0.900715	-1.86699	3.21551e-06
LINC01772	-1.03927	-2.05518	3.21551e-06
RPP30	0.842106	1.79267	3.27002e-06
CNIH4	1.00618	2.00858	3.27061e-06
EXOSC5	1.31004	2.47948	3.27166e-06
GPR68	-1.47105	-2.77223	3.28523e-06
DUSP28	1.15579	2.22807	3.29818e-06
HRH2	1.03223	2.04518	3.29934e-06
TXNDC9	1.14477	2.2111	3.30385e-06
RPA3	1.27016	2.41189	3.32792e-06
INSIG1	-0.813797	-1.75783	3.32944e-06
BCL2L14	-1.98519	-3.95914	3.33508e-06
ACAD10	-0.879992	-1.84036	3.34473e-06
AREL1	-1.09894	-2.14197	3.42147e-06
METTL23	1.32133	2.49896	3.43871e-06
UNKL	-0.851669	-1.80459	3.43871e-06
FAM27E3	-2.1735	-4.51118	3.43871e-06
FASN	-1.04877	-2.06877	3.4444e-06
PKN2-AS1	-2.07409	-4.21079	3.44606e-06
MSRB3	-2.38308	-5.21649	3.44606e-06
AKAP10	-0.836044	-1.78515	3.44792e-06
GGCT	1.01827	2.02549	3.56952e-06
NCLN	-0.864853	-1.82115	3.5697e-06
CPT1C	-2.32687	-5.01714	3.57668e-06
ARF3	0.985306	1.97973	3.61119e-06
COL8A1	-1.65865	-3.15721	3.61119e-06
ANKRD44-AS1	1.63496	3.10578	3.63649e-06
CLIC5	-1.99846	-3.99573	3.65372e-06
TBK1	-1.14889	-2.21743	3.6865e-06
MAN1B1	-0.76316	-1.6972	3.69455e-06
LINC00907	-2.09081	-4.25986	3.70748e-06
TSHZ3	-2.20246	-4.60264	3.73258e-06
PPID	1.3857	2.61299	3.76642e-06
CELF5	-2.13919	-4.40514	3.77612e-06
CDK2AP2	1.28125	2.43049	3.79956e-06
LCORL	-0.946694	-1.92745	3.79956e-06
AGPAT4	-1.24239	-2.36591	3.79956e-06
RDM1	-2.1195	-4.34543	3.81523e-06
MRPS11	1.22737	2.3414	3.82762e-06
SMAD3	-1.22461	-2.33692	3.82762e-06
SLC22A15	-2.26807	-4.81679	3.83697e-06
CORO7	-1.00019	-2.00027	3.84262e-06
VWA8	-0.764788	-1.69912	3.85035e-06
MRPL45	0.88919	1.85214	3.95035e-06
DTNB	-0.946172	-1.92675	3.95035e-06
CHIC1	-0.905518	-1.87322	3.95778e-06
VSTM4	-1.47099	-2.77212	3.97419e-06
NBPF20	-1.22516	-2.33781	4.00427e-06
TNKS1BP1	-1.55934	-2.94719	4.03435e-06
BICDL1	-0.815902	-1.7604	4.041e-06
IL17RD	-2.12284	-4.35551	4.06342e-06
FBXL15	1.16219	2.23796	4.06858e-06
GCNT2	-1.07993	-2.11394	4.06858e-06
GTPBP1	-0.86794	-1.82506	4.07317e-06
IFFO2	-0.823902	-1.77019	4.09181e-06
MTRNR2L10	-1.73333	-3.32494	4.1143e-06
RHBDL1	-1.75947	-3.38574	4.15945e-06
ST14	-2.18248	-4.53935	4.15945e-06
EBNA1BP2	1.05945	2.08414	4.17626e-06
RAPGEF1	-1.09906	-2.14214	4.17626e-06
ARHGAP23	-2.27807	-4.85028	4.18165e-06
IL2	-2.13114	-4.38063	4.18976e-06
ALMS1	-0.953306	-1.9363	4.20701e-06
SLC36A1	-1.68826	-3.22268	4.20832e-06
LSS	-0.937191	-1.9148	4.25292e-06
KCNJ1	-2.0765	-4.21782	4.26053e-06
COX11	1.01685	2.02349	4.27293e-06
TNFRSF9	-2.01583	-4.04412	4.34409e-06
TBC1D8B	-1.63682	-3.10979	4.36659e-06
DHRSX-IT1	-2.14893	-4.435	4.36659e-06
NOS2	-1.96368	-3.90055	4.46376e-06
LRIG1	-1.12837	-2.18612	4.47986e-06
CFI	-2.12412	-4.35936	4.47986e-06
CBLB	-0.946659	-1.9274	4.50595e-06
SNHG30	1.55015	2.92848	4.51124e-06
UBR3	-1.0566	-2.08002	4.55897e-06
D2HGDH	-0.912892	-1.88282	4.68758e-06
CTTNBP2NL	-2.12611	-4.3654	4.68758e-06
EPHX1	1.96284	3.89829	4.7138e-06
MRPS35	1.30325	2.46785	4.79333e-06
TMEM86B	-1.21224	-2.31697	4.79968e-06
TAF12	1.21582	2.32272	4.8049e-06
MYO5A	-1.16128	-2.23655	4.8049e-06
ASB7	-0.831726	-1.77981	4.87141e-06
PAQR9-AS1	-2.13324	-4.38702	4.94292e-06
PCSK7	-1.06334	-2.08976	4.99953e-06
BOLA3	1.20663	2.30798	5.02027e-06
ZNF460	-0.933628	-1.91007	5.02027e-06
GMDS-DT	-0.859042	-1.81383	5.05694e-06
ANKRD27	-1.0575	-2.08133	5.11267e-06
FOXO6	-2.16081	-4.47165	5.13593e-06
DACT3	-1.652	-3.14269	5.18615e-06
CAVIN1	-2.11109	-4.32018	5.20591e-06
MED8	0.899729	1.86572	5.25578e-06
XPR1	-0.922315	-1.89515	5.40061e-06
LINC00844	-1.8891	-3.70403	5.41286e-06
KIAA0825	-1.29668	-2.45663	5.49681e-06
RASSF8	-2.05082	-4.14341	5.49681e-06
GATD3B	-2.51637	-5.72142	5.50394e-06
ADGRA2	-2.02638	-4.07381	5.57742e-06
LINC02321	-2.0958	-4.27462	5.60586e-06
ZMYND10	-1.85302	-3.61256	5.63433e-06
NUGGC	-2.04628	-4.13041	5.67005e-06
SETSIP	-2.05131	-4.14481	5.67005e-06
LMBR1L	-0.867409	-1.82438	5.77656e-06
TAS2R30	-1.56579	-2.9604	5.8326e-06
PGBD5	-2.07263	-4.20653	5.8326e-06
SLC37A3	-0.803311	-1.7451	5.87995e-06
TBCD	-0.827252	-1.7743	5.91271e-06
LINC02804	-1.99114	-3.9755	5.91271e-06
ADGRB2	-2.06623	-4.18791	5.91909e-06
LINC01730	-1.63754	-3.11134	5.93691e-06
H1-2	1.04932	2.06956	6.01713e-06
BTBD7	-0.644339	-1.56302	6.10279e-06
CDC14A	-0.967862	-1.95594	6.11571e-06
ATAD2B	-1.00306	-2.00425	6.11571e-06
CLLU1	-1.908	-3.75288	6.1403e-06
PRMT8	-2.02924	-4.0819	6.17913e-06
LINC01993	-1.7083	-3.26776	6.18858e-06
AKTIP	1.09064	2.12969	6.24814e-06
KCNMB1	-1.59343	-3.01765	6.33506e-06
PITRM1	-0.772376	-1.70808	6.36217e-06
LINC01231	-2.06529	-4.18518	6.39139e-06
HSPBAP1	-0.998382	-1.99776	6.40882e-06
LONRF3	-1.99135	-3.97609	6.40882e-06
PPP1R16B	-0.995601	-1.99391	6.45407e-06
NAA35	-0.903627	-1.87076	6.45776e-06
TTC4	1.00795	2.01106	6.50148e-06
ARL17A	-1.16389	-2.24061	6.51208e-06
MCM4	-1.06482	-2.0919	6.51689e-06
USP2-AS1	-2.06772	-4.19223	6.62828e-06
PAK1	1.32304	2.50193	6.64961e-06
LMBR1	-0.92937	-1.90444	6.68271e-06
PI4K2A	-0.995169	-1.99331	6.68502e-06
ZCCHC24	-1.85346	-3.61366	6.68502e-06
SMIM20	1.57652	2.9825	6.69067e-06
CYREN	0.900362	1.86653	6.81216e-06
HTR3B	-2.04419	-4.12442	6.81861e-06
AGAP1	-2.04355	-4.12259	6.82369e-06
TMEM181	-1.18274	-2.27008	6.84971e-06
RRAGA	1.21345	2.31892	6.86051e-06
PPP1R9B	-1.1489	-2.21744	6.86051e-06
CHAF1B	-1.47003	-2.77028	6.86339e-06
MRAP-AS1	-1.97085	-3.91998	6.8872e-06
DENND4B	-1.09538	-2.1367	6.96159e-06
CCDC34	1.2001	2.29756	7.01929e-06
NSMF	-0.759892	-1.69336	7.01929e-06
TUBGCP5	-0.85263	-1.80579	7.01929e-06
TBX19	-1.50217	-2.83268	7.02576e-06
AP1G1	-0.897235	-1.86249	7.20766e-06
EHD4	-0.786019	-1.72431	7.31818e-06
RILPL1	-1.14705	-2.2146	7.39864e-06
ATP2A2	-1.00979	-2.01362	7.44238e-06
LINC01858	-1.78999	-3.45812	7.44864e-06
WHRN	-1.51619	-2.86034	7.46398e-06
FBXO30-DT	1.18144	2.26803	7.50413e-06
EPS15L1	-0.707808	-1.63332	7.50413e-06
TRIM62	-1.14906	-2.21769	7.50413e-06
WASHC1	-1.11578	-2.16712	7.6195e-06
LINC02642	-2.04988	-4.14071	7.6195e-06
LARP4	-0.759547	-1.69296	7.76882e-06
ZNF365	-1.96129	-3.89409	7.76882e-06
MIPOL1	-1.51524	-2.85846	7.79983e-06
LMF2	-0.832815	-1.78116	7.8163e-06
LRIF1	0.820036	1.76545	7.82678e-06
SIDT1	-0.768888	-1.70396	7.84359e-06
HAUS5	-0.683261	-1.60577	7.84981e-06
KDM5C	-0.766792	-1.70148	7.84981e-06
SUCLG1	1.04155	2.05844	8.00784e-06
RPS6KA2	2.07682	4.21877	8.0359e-06
AIF1	1.57645	2.98235	8.0359e-06
RABGAP1L-IT1	-1.34354	-2.53774	8.0359e-06
PLXNB1	-2.20896	-4.62342	8.0359e-06
AMH	-2.06953	-4.19751	8.07003e-06
TLR7	-2.05944	-4.16826	8.09193e-06
RHOXF1	-1.87273	-3.66226	8.09645e-06
KIF1B	-0.929251	-1.90429	8.13761e-06
ZNF682	-1.00137	-2.00191	8.19304e-06
GPATCH11	1.12229	2.17693	8.19664e-06
OSBPL1A	2.27957	4.85533	8.20176e-06
BCKDHB	0.922059	1.89482	8.21666e-06
MLKL	-1.0103	-2.01433	8.21666e-06
SLC6A1	-2.04346	-4.12234	8.21666e-06
LINC01762	-1.78999	-3.45812	8.23612e-06
VAV3	-1.04737	-2.06675	8.24432e-06
NLRP1	-1.0508	-2.07168	8.24432e-06
NFYB	1.09689	2.13893	8.26142e-06
FAM13A-AS1	-1.05935	-2.08399	8.26142e-06
MEMO1	-0.906558	-1.87457	8.30533e-06
CBX1	0.871476	1.82953	8.34291e-06
WDR59	-0.7504	-1.68226	8.34291e-06
EPHA2	-1.96705	-3.90969	8.37839e-06
LINC00954	-0.847812	-1.79977	8.3867e-06
MED25	-0.767769	-1.70263	8.54322e-06
SMAD5	-1.41157	-2.66027	8.54322e-06
TXNDC16	-1.12151	-2.17574	8.56725e-06
EPHB2	-2.06571	-4.18639	8.58589e-06
PICK1	-0.70273	-1.62758	8.62788e-06
MRPL12	0.843999	1.79502	8.66527e-06
ZNF174	1.17498	2.2579	8.66576e-06
CMAS	0.815633	1.76007	8.66576e-06
ARFGAP1	-0.821544	-1.7673	8.66576e-06
YIF1A	0.952991	1.93588	8.68773e-06
DOCK9	-0.863619	-1.8196	8.69265e-06
CNTN2	-1.86948	-3.65401	8.77436e-06
SLC16A14	-2.06467	-4.18339	8.80911e-06
DMPK	-1.17488	-2.25774	8.85388e-06
MRPL49	0.927186	1.90156	8.88605e-06
PCAT1	-0.882443	-1.84349	8.88605e-06
ATP6V0A2	-0.851494	-1.80437	8.89669e-06
MSRB2	1.48204	2.79343	8.92597e-06
NCF1	1.3656	2.57683	8.97377e-06
KDM6A	-1.05258	-2.07424	9.00595e-06
SLC25A12	-0.82183	-1.76765	9.09094e-06
CDH24	-1.73005	-3.3174	9.09094e-06
OR10A2	-2.02023	-4.05647	9.09094e-06
ZNF449	1.79982	3.48177	9.11795e-06
PEX2	0.795429	1.73559	9.25866e-06
YOD1	-0.979208	-1.97138	9.25866e-06
PCNX1	-1.30037	-2.46292	9.26909e-06
CYB5R2	-1.96407	-3.9016	9.30539e-06
CACYBP	1.36957	2.58394	9.39958e-06
ARSA	-1.10225	-2.1469	9.40731e-06
AK6	1.14517	2.21172	9.43338e-06
ANKRD36C	-1.27471	-2.4195	9.43338e-06
DMKN	-2.12794	-4.37092	9.53051e-06
PLCB2	-1.16334	-2.23975	9.53385e-06
LINC00621	-1.80745	-3.50023	9.59469e-06
LINC01515	-1.80745	-3.50023	9.59469e-06
ANKRD35	-2.14948	-4.43667	9.59726e-06
THAP5	1.16305	2.2393	9.61573e-06
METTL18	1.31584	2.48947	9.61788e-06
ICA1L	1.29634	2.45606	9.64309e-06
MRPL35	1.0332	2.04656	9.66282e-06
TMEM60	1.04658	2.06562	9.66778e-06
ERC1	-0.812217	-1.75591	9.67554e-06
GIMAP6	1.12064	2.17443	9.68104e-06
LINC02798	-2.12142	-4.35123	9.68104e-06
DAP	0.718499	1.64547	9.7457e-06
ABRAXAS1	0.933962	1.91052	9.74932e-06
BOLA1	1.17255	2.2541	9.75378e-06
STAG3	-0.969274	-1.95785	9.78909e-06
TTC32	0.889712	1.85281	9.84803e-06
GBP5	-1.45469	-2.74097	9.84803e-06
VPS9D1	-1.05585	-2.07894	9.88715e-06
MATN1-AS1	-1.10546	-2.15167	9.93503e-06
AMBRA1	-0.837297	-1.7867	9.95972e-06
IL19	-1.6289	-3.09276	9.95972e-06
ELF3	-1.88798	-3.70116	9.95972e-06
MAMLD1	-2.09551	-4.27376	9.95972e-06
CAPN15	-0.761391	-1.69512	9.9796e-06
LRRC57	-0.780703	-1.71797	9.9796e-06
PIGC	1.00023	2.00032	1.01474e-05
CDK5RAP1	-0.696522	-1.62059	1.01474e-05
CBWD2	-0.848988	-1.80124	1.01474e-05
LINC02447	-1.15217	-2.22248	1.01474e-05
MED13L	-0.94026	-1.91887	1.02067e-05
NBPF9	-1.20824	-2.31055	1.02149e-05
MCM9	-0.890423	-1.85372	1.028e-05
ANTKMT	1.02842	2.03979	1.03739e-05
IGHGP	-2.03946	-4.1109	1.03739e-05
TMEM59L	-2.19254	-4.5711	1.03914e-05
ACAA2	1.00294	2.00407	1.03963e-05
DCAF8	-0.870757	-1.82862	1.04734e-05
GVQW3	-0.882253	-1.84325	1.04734e-05
ATP7A	-0.788657	-1.72747	1.04902e-05
ATP13A1	-0.854779	-1.80848	1.05198e-05
QSOX2	-1.13461	-2.19559	1.05206e-05
PERP	-1.4796	-2.78872	1.07698e-05
ATG16L1	-0.987517	-1.98277	1.08114e-05
UNC13D	-0.786021	-1.72431	1.08413e-05
CISD3	1.01353	2.01884	1.10333e-05
CDHR3	-0.921618	-1.89424	1.10341e-05
CCDC30	-1.08364	-2.11938	1.10731e-05
C1ORF122	1.09527	2.13652	1.13906e-05
BAZ2B	-0.930758	-1.90628	1.14466e-05
ATP11A	-1.08626	-2.12322	1.1562e-05
NXF1	-0.778668	-1.71555	1.1683e-05
DCAF13	0.719591	1.64672	1.17348e-05
ZNF398	-0.798182	-1.73891	1.1779e-05
ZXDC	-0.707057	-1.63247	1.18425e-05
ADGRD1	-1.9777	-3.93865	1.18425e-05
SLC46A2	-1.9777	-3.93865	1.18425e-05
EMSY	-0.699364	-1.62379	1.18504e-05
PRSS1	-2.06334	-4.17954	1.19257e-05
B3GNTL1	-0.904638	-1.87207	1.19262e-05
SNED1	-1.55965	-2.94783	1.19262e-05
CYP17A1	-1.78666	-3.45016	1.19262e-05
ARL10	-1.08461	-2.1208	1.19891e-05
VWA3B	-1.98822	-3.96748	1.21129e-05
NRBF2	1.04274	2.06013	1.21297e-05
DPY19L3	-1.02925	-2.04096	1.23871e-05
PIKFYVE	-1.06411	-2.09089	1.26765e-05
TCIRG1	-0.985824	-1.98044	1.27269e-05
LINC01891	-1.14874	-2.2172	1.28161e-05
HYPK	-1.14807	-2.21617	1.28404e-05
PYCARD	0.964314	1.95114	1.28417e-05
RAMP3	-1.98698	-3.96407	1.29121e-05
TRIM41	-0.83367	-1.78221	1.29173e-05
KLHDC10	-0.842795	-1.79352	1.31968e-05
AGAP6	-1.16663	-2.24487	1.33389e-05
EPB41L1	-1.9725	-3.92446	1.34174e-05
COQ7	1.52437	2.87661	1.34704e-05
C20ORF197	-1.64734	-3.13255	1.35691e-05
LINC00887	-2.05197	-4.14673	1.36737e-05
TTYH2	-1.32461	-2.50465	1.36816e-05
LAMB3	-2.21577	-4.64528	1.38131e-05
ELAPOR1	-1.0208	-2.02905	1.38816e-05
ARHGEF26-AS1	-1.97447	-3.92984	1.39359e-05
SYTL4	-2.14482	-4.42236	1.39598e-05
PDCD2L	1.12587	2.18233	1.39969e-05
STK26	1.02825	2.03955	1.39969e-05
NOB1	0.814431	1.7586	1.39969e-05
C21ORF62	-1.37057	-2.58573	1.40593e-05
TVP23B	-0.877916	-1.83772	1.40735e-05
PHF21A	-0.880303	-1.84076	1.41279e-05
VPS13A	-1.07464	-2.1062	1.41609e-05
GBA	-0.950433	-1.93245	1.41632e-05
KIF16B	-0.977747	-1.96939	1.43419e-05
SNRNP25	1.24417	2.36882	1.43944e-05
NISCH	-0.714637	-1.64107	1.44912e-05
MRPL2	0.90647	1.87445	1.45014e-05
MPHOSPH10	1.04584	2.06456	1.46267e-05
ERP27	-0.883802	-1.84523	1.46322e-05
PAN2	-1.38579	-2.61315	1.46322e-05
AVPR1A	-1.93513	-3.82412	1.47711e-05
LEF1-AS1	0.90215	1.86885	1.47947e-05
GALC	-1.05	-2.07054	1.48521e-05
LPIN3	-2.09657	-4.27692	1.50228e-05
PRC1	-1.41693	-2.67016	1.51385e-05
GGT1	-1.58129	-2.99238	1.51506e-05
CCDC27	-1.73491	-3.3286	1.51506e-05
RPP25L	1.29486	2.45354	1.52173e-05
SLCO3A1	-0.91871	-1.89042	1.52605e-05
IRAK1	-0.902136	-1.86883	1.52831e-05
CLASP2	-1.17537	-2.25851	1.52831e-05
ZP3	-2.03756	-4.10551	1.52831e-05
P2RY11	-1.10763	-2.15491	1.52926e-05
WNT7B	-1.97901	-3.94224	1.53825e-05
LRRC8B	-0.966765	-1.95445	1.53839e-05
ZNF621	-1.01186	-2.01651	1.54226e-05
SCAT2	-1.82345	-3.53927	1.54405e-05
ANKRD20A4P	-1.92689	-3.80236	1.55088e-05
TXN2	1.2283	2.3429	1.55182e-05
WDR91	-0.962067	-1.9481	1.55182e-05
TTC39C-AS1	-1.70298	-3.25573	1.55182e-05
PKN3	-2.29823	-4.91854	1.55182e-05
CHCHD1	1.20997	2.31333	1.5519e-05
TAF9	1.00986	2.01372	1.55848e-05
PHLPP1	-1.31675	-2.49104	1.55848e-05
SEC16A	-0.862898	-1.81869	1.56252e-05
SLX1A	-2.04787	-4.13494	1.56252e-05
RELCH	-1.01139	-2.01586	1.56464e-05
FIBP	0.93029	1.90566	1.57563e-05
PRRG3	-1.34811	-2.54579	1.59643e-05
WASL-DT	1.73706	3.33356	1.60553e-05
TCEAL8	1.37837	2.59974	1.61054e-05
INTS1	-0.814698	-1.75893	1.61311e-05
FAM110C	-1.81253	-3.51257	1.61368e-05
GEN1	-1.24635	-2.37241	1.62789e-05
BRF1	-0.797353	-1.73791	1.62873e-05
MRPS18C	1.30635	2.47314	1.65356e-05
LINC02710	-1.69273	-3.23269	1.65356e-05
CDH7	-1.73491	-3.3286	1.65714e-05
ZNF878	-1.95871	-3.88715	1.66264e-05
RORC	-1.71854	-3.29102	1.67239e-05
CCDC25	1.14879	2.21728	1.68482e-05
ZNFX1	-0.666231	-1.58692	1.6916e-05
GTF2H3	0.827121	1.77414	1.69599e-05
NDUFB5	1.27172	2.41448	1.70116e-05
MIGA2	-0.879735	-1.84004	1.71059e-05
ZDHHC13	-0.833451	-1.78194	1.72467e-05
ARHGAP22	-1.95602	-3.87989	1.72467e-05
RASD1	-1.63406	-3.10385	1.73495e-05
SPTSSA	1.1417	2.20641	1.74303e-05
RADX	1.65205	3.14281	1.74507e-05
C11ORF1	1.58012	2.98995	1.75483e-05
POMT1	-0.758229	-1.69141	1.75934e-05
RANGAP1	-0.762521	-1.69645	1.76516e-05
BTBD9	-0.855838	-1.80981	1.76716e-05
SDHD	1.16131	2.2366	1.7743e-05
C7ORF25	-1.94907	-3.86125	1.78183e-05
C2CD5	-0.931003	-1.9066	1.80419e-05
ATP8B4	-2.17902	-4.52847	1.80893e-05
SIK3	-0.850508	-1.80314	1.81009e-05
PFDN6	1.05743	2.08123	1.8167e-05
HSBP1	0.801925	1.74343	1.81755e-05
RNF152	-1.88634	-3.69696	1.82312e-05
IFNGR2	0.962425	1.94858	1.82726e-05
RMRP	-1.07062	-2.10033	1.84354e-05
RUFY1	1.1387	2.20182	1.86042e-05
RALGPS2	1.25117	2.38035	1.89359e-05
ZNF253	0.948303	1.9296	1.89359e-05
PEX26	-0.734629	-1.66397	1.89359e-05
CDK17	-0.811855	-1.75547	1.89426e-05
H1-5	1.70826	3.26766	1.90126e-05
INIP	0.859096	1.8139	1.90126e-05
NFAT5	-0.990218	-1.98649	1.90144e-05
NUDT1	0.909402	1.87827	1.9063e-05
CDKN2AIP	1.03509	2.04925	1.91412e-05
HECTD1	-0.82195	-1.76779	1.92245e-05
NFILZ	-1.70713	-3.2651	1.92245e-05
TRMT5	1.02451	2.03426	1.93189e-05
INTS6-AS1	0.794389	1.73434	1.97041e-05
ZBP1	-1.09818	-2.14084	1.97041e-05
H4C5	1.05408	2.0764	1.98003e-05
KIF9-AS1	-1.24823	-2.3755	1.98003e-05
TEX14	-1.89229	-3.71225	1.98003e-05
C11ORF71	1.1863	2.27568	1.9863e-05
JAGN1	0.948264	1.92955	1.99907e-05
GNRHR	-1.96357	-3.90025	2.00911e-05
OXER1	-1.97842	-3.94063	2.01553e-05
TOP3A	-0.79075	-1.72997	2.01675e-05
VPS39-DT	-1.86715	-3.64812	2.01675e-05
ZBTB7B	-0.730079	-1.65873	2.02111e-05
APOBEC3H	-1.57978	-2.98924	2.02111e-05
ESRP2	-1.87041	-3.65636	2.03581e-05
EAF2	1.43113	2.69658	2.05813e-05
ERLEC1	0.817208	1.76199	2.07254e-05
PLEKHG2	-0.935675	-1.91279	2.07707e-05
NEDD4L	-1.4651	-2.76082	2.08163e-05
TP53INP1	-1.18259	-2.26983	2.09423e-05
MAGEH1	0.870292	1.82803	2.10058e-05
UBE3C	-0.898892	-1.86463	2.12555e-05
CLASP1	-0.987926	-1.98333	2.12555e-05
CYB5A	0.959292	1.94436	2.15466e-05
TMEM126A	1.0212	2.0296	2.18567e-05
STK39	-0.719345	-1.64643	2.18567e-05
TRAPPC8	-0.778834	-1.71574	2.18567e-05
PCYT1A	-1.06559	-2.09303	2.18621e-05
KISS1R	1.84322	3.5881	2.21735e-05
ZDHHC8	-0.720578	-1.64784	2.21973e-05
ATP2B1-AS1	1.56402	2.95676	2.22441e-05
HAPLN4	-1.85488	-3.61722	2.2464e-05
SUCLA2-AS1	-1.96634	-3.90774	2.2464e-05
SLC9A7	-1.16536	-2.24289	2.25674e-05
IL18RAP	-1.79745	-3.47606	2.28072e-05
MARCHF2	1.23876	2.35996	2.28204e-05
AP4B1	-0.821291	-1.76699	2.29968e-05
CLCC1	-0.707736	-1.63324	2.30014e-05
DNA2	-1.45419	-2.74003	2.30643e-05
ASAP2	-1.92449	-3.79603	2.32033e-05
SYN1	-2.0226	-4.06315	2.33403e-05
MED12	-0.699988	-1.62449	2.36695e-05
RAB11FIP4	-0.813151	-1.75705	2.36695e-05
ITGA1	-1.02712	-2.03795	2.36695e-05
COMMD8	0.884902	1.84664	2.3686e-05
STRN4	-0.745733	-1.67683	2.3686e-05
ERCC5	-0.749558	-1.68128	2.37296e-05
MRAP2	-1.7055	-3.26142	2.3844e-05
LINC01362	-1.7055	-3.26142	2.3844e-05
LINC01119	-1.7055	-3.26142	2.3844e-05
SLCO5A1	-1.898	-3.72697	2.38655e-05
SUN1	-0.78339	-1.72117	2.38704e-05
NCF4	-1.21195	-2.31651	2.40306e-05
TET3	-1.0751	-2.10686	2.40449e-05
DENND1B	-0.848275	-1.80035	2.41487e-05
CROT	-0.69906	-1.62345	2.44293e-05
C11ORF80	-1.36951	-2.58383	2.44293e-05
ADM	-2.16472	-4.4838	2.45156e-05
CAPN3	-1.14236	-2.20741	2.45428e-05
DUS3L	-0.716519	-1.64321	2.45449e-05
MRPL3	1.40462	2.64748	2.48509e-05
SLC5A6	-0.965159	-1.95228	2.49886e-05
CATSPERB	-1.49737	-2.82328	2.5082e-05
PUS3	1.24893	2.37666	2.50974e-05
BRDT	-1.9233	-3.7929	2.50974e-05
TET2	-0.813486	-1.75745	2.51625e-05
MANSC1	-1.17727	-2.26149	2.52528e-05
AQP9	-1.90073	-3.73401	2.52528e-05
CPLX1	1.89902	3.72959	2.53679e-05
SAPCD1-AS1	-1.91649	-3.77503	2.54014e-05
ALS2	-0.871032	-1.82897	2.54888e-05
H2AC20	1.07107	2.101	2.55385e-05
ULK3	-0.812377	-1.7561	2.55385e-05
ADAM21	-1.92172	-3.78876	2.55385e-05
FAM160A1	-2.03353	-4.09407	2.55787e-05
DGKE	-0.828521	-1.77586	2.57141e-05
RALGPS1	-1.16668	-2.24494	2.57141e-05
UBE4B	-0.724915	-1.6528	2.57515e-05
KDM3B	-0.655944	-1.57565	2.58925e-05
IGLC2	2.42213	5.35961	2.59622e-05
PHF12	-0.792509	-1.73208	2.61017e-05
SLC26A11	-0.906438	-1.87441	2.64979e-05
FRY	-1.2868	-2.43986	2.67558e-05
MFSD2A	-1.97595	-3.93387	2.67558e-05
CALHM6	1.16322	2.23956	2.68487e-05
PHF8	-0.733594	-1.66278	2.68487e-05
TVP23C	-1.02649	-2.03707	2.6934e-05
SLC13A5	-2.08481	-4.24219	2.6934e-05
NCSTN	-0.76134	-1.69506	2.69509e-05
RPP38	0.776699	1.71321	2.701e-05
GPM6B	1.08091	2.11537	2.73366e-05
MAN2A2	-0.884603	-1.84626	2.738e-05
CSPG5	-1.81499	-3.51858	2.73903e-05
HROB	-2.06872	-4.19513	2.73903e-05
DSG2	-1.76228	-3.39235	2.76397e-05
SNHG19	1.22059	2.33042	2.76588e-05
ZBTB41	-0.982291	-1.9756	2.76588e-05
GYPE	-2.26711	-4.81359	2.76588e-05
NPHS1	-1.85855	-3.62644	2.80989e-05
KCNK7	-1.4067	-2.6513	2.81047e-05
MAPK8IP1	-2.02006	-4.056	2.83098e-05
MIR194-2HG	-1.91419	-3.76903	2.83135e-05
CREB3L2	-1.01769	-2.02467	2.85591e-05
SLX1A-SULT1A3	-1.06452	-2.09148	2.86914e-05
TTC39B	-0.796997	-1.73748	2.87641e-05
TTC13	-0.991191	-1.98783	2.8827e-05
TPT1-AS1	-0.890347	-1.85362	2.89321e-05
CRX	-1.53508	-2.89804	2.89321e-05
DDRGK1	1.02715	2.03799	2.89775e-05
HERC3	-0.830842	-1.77872	2.89775e-05
VAV1	0.631115	1.54876	2.91701e-05
DPP6	-1.87777	-3.67507	2.92293e-05
CUTC	0.890519	1.85384	2.94741e-05
RAD51C	0.828776	1.77618	2.94741e-05
CISD1	0.957017	1.94129	2.95013e-05
RND1	-1.70803	-3.26715	2.97162e-05
RAMAC	1.01942	2.0271	2.98326e-05
LINC02583	-1.66219	-3.16496	3.01096e-05
CRTAM	1.27414	2.41855	3.0324e-05
NMI	0.994038	1.99175	3.0324e-05
FAM53B	-0.993174	-1.99056	3.0324e-05
ZNF587B	-1.01737	-2.02422	3.0324e-05
ESRRA	-0.71471	-1.64115	3.04158e-05
TMEM251	1.22135	2.33165	3.0683e-05
SSH3	-1.21009	-2.31353	3.06897e-05
ANAPC2	-1.22879	-2.34371	3.07495e-05
NCEH1	1.91455	3.76995	3.09764e-05
BPNT2	-0.807494	-1.75017	3.1046e-05
SDHC	1.03022	2.04233	3.11763e-05
TRAF6	-0.794998	-1.73507	3.11763e-05
ZKSCAN8	-0.876114	-1.83542	3.11763e-05
TSC2	-0.90202	-1.86868	3.11763e-05
SIRPB2	-2.0579	-4.16378	3.11763e-05
YARS1	-0.818529	-1.76361	3.12959e-05
ZRANB1	-0.766209	-1.70079	3.13427e-05
C2CD2	-1.18518	-2.27392	3.13931e-05
DDX58	-0.987588	-1.98287	3.14036e-05
PLD1	-1.93771	-3.83098	3.14515e-05
MFSD4B	-0.998107	-1.99738	3.15183e-05
LDLR	-1.00501	-2.00696	3.18564e-05
SYVN1	-0.827437	-1.77453	3.19271e-05
NUP188	-0.725481	-1.65345	3.20418e-05
SDHAF3	1.20712	2.30876	3.23942e-05
ZNF45-AS1	-2.05328	-4.15049	3.23942e-05
FLRT2	-1.836	-3.57019	3.24115e-05
TMEM177	1.0248	2.03467	3.2569e-05
U2AF1	-1.47477	-2.77938	3.27925e-05
MRGBP	0.965532	1.95278	3.29197e-05
DHDDS-AS1	-1.92047	-3.78545	3.31327e-05
KCNQ4	-1.82923	-3.55347	3.33172e-05
C1ORF167	-1.58819	-3.00671	3.37701e-05
MIA	-2.17015	-4.50072	3.38195e-05
NEFL	-2.17019	-4.50081	3.39126e-05
NAIP	-1.02023	-2.02825	3.40149e-05
ADM5	-1.387	-2.61535	3.40149e-05
RUNDC1	-0.762896	-1.69689	3.43597e-05
PIGL	-0.668603	-1.58953	3.45222e-05
ADAMTS10	-1.01362	-2.01897	3.468e-05
PDE4D	-1.07838	-2.11166	3.468e-05
IRF5	-1.55771	-2.94387	3.47102e-05
POLG2	-0.767407	-1.70221	3.47196e-05
ZNF354C	-0.928209	-1.90291	3.47196e-05
SFRP1	-1.64286	-3.12285	3.47196e-05
TUG1	-0.800048	-1.74116	3.47508e-05
FGFR1	-1.16805	-2.24707	3.49164e-05
CCDC28B	0.894362	1.85879	3.50538e-05
TTN	-1.46192	-2.75474	3.50538e-05
REELD1	-1.74143	-3.34367	3.50545e-05
CMC1	1.01116	2.01553	3.53516e-05
PPP1R12B	-0.866391	-1.8231	3.55449e-05
ELL2	-1.21676	-2.32424	3.56371e-05
PARVB	-1.22237	-2.33329	3.56371e-05
ASPRV1	-1.70813	-3.26737	3.56371e-05
GAB2	-1.98297	-3.95306	3.56404e-05
GAS6	-1.59346	-3.01773	3.57132e-05
PGA3	-1.60296	-3.03766	3.59497e-05
PRIM1	1.13712	2.19941	3.59587e-05
SERPINB9P1	-1.19343	-2.28696	3.59587e-05
CERK	-0.777281	-1.7139	3.60499e-05
LENG1	1.03855	2.05417	3.61157e-05
MIS18A	1.28741	2.44089	3.64093e-05
TYW5	-0.707699	-1.6332	3.70204e-05
C8ORF33	0.771645	1.70722	3.70755e-05
IER3IP1	1.07186	2.10215	3.71945e-05
SYCE2	-1.90858	-3.7544	3.77697e-05
IL7	-1.77688	-3.42685	3.7955e-05
SPART	1.39475	2.62943	3.80454e-05
MTRNR2L1	-1.58178	-2.99338	3.81478e-05
LINC02540	-1.78715	-3.45134	3.84454e-05
TYRO3	-1.75575	-3.37702	3.85954e-05
KLHL11	-1.12647	-2.18324	3.89324e-05
ARAP2	-1.14723	-2.21488	3.90543e-05
TRPV3	-1.84889	-3.60224	3.91724e-05
RALGDS	-0.675009	-1.59661	3.91974e-05
NLRC3	-1.02355	-2.03292	3.95273e-05
RAB4A	0.953297	1.93629	3.98742e-05
COPS4	0.84625	1.79782	3.99163e-05
YTHDC2	-0.897244	-1.8625	4.01346e-05
MAP3K15	-1.79247	-3.46408	4.0139e-05
SASH1	-2.03805	-4.1069	4.0442e-05
MIR924HG	-1.72454	-3.30474	4.06479e-05
SLITRK5	-1.9703	-3.91849	4.06479e-05
IER3-AS1	1.94159	3.8413	4.08676e-05
ZNF267	-0.776182	-1.71259	4.11569e-05
SLC35F5	-0.84792	-1.7999	4.13508e-05
PDCD6IP-DT	-1.51963	-2.86717	4.13908e-05
RABIF	0.814598	1.75881	4.14486e-05
MIR4422HG	-2.02202	-4.06153	4.14486e-05
KIAA1841	-1.35123	-2.55129	4.14991e-05
DTWD1	0.640022	1.55835	4.18817e-05
AFMID	-1.57771	-2.98496	4.1883e-05
NME1	1.03564	2.05003	4.23744e-05
WEE2-AS1	1.64076	3.11831	4.30338e-05
AFG3L2	0.74512	1.67611	4.30947e-05
LYSMD2	1.18356	2.27136	4.33524e-05
GNPDA2	1.00545	2.00757	4.34533e-05
TBX21	-1.75497	-3.3752	4.36534e-05
ATP1A1-AS1	1.05641	2.07975	4.39108e-05
WDR31	-1.49862	-2.82573	4.40435e-05
DCST2	-1.66009	-3.16037	4.40947e-05
C2ORF66	-1.66507	-3.1713	4.42023e-05
FAM200B	1.14907	2.2177	4.42191e-05
RGS19	1.11451	2.16521	4.4371e-05
LINC02481	-1.55119	-2.93059	4.44005e-05
SLC9A6	-0.878646	-1.83865	4.45028e-05
HVCN1	0.962093	1.94813	4.45824e-05
BCR	-0.769693	-1.70491	4.45992e-05
TNF	-1.26588	-2.40475	4.46685e-05
ARL1	1.39362	2.62737	4.49437e-05
GRIN1	-1.75087	-3.36561	4.49437e-05
SNUPN	0.795205	1.73532	4.54284e-05
ALG12	-0.609766	-1.52601	4.55886e-05
PROSER3	-0.792275	-1.7318	4.55886e-05
RBFOX1	-1.73705	-3.33352	4.55886e-05
SLC4A11	-1.73705	-3.33352	4.55886e-05
MSLN	-1.73705	-3.33352	4.55886e-05
FGF12	-1.73705	-3.33352	4.55886e-05
LINC00208	-1.73705	-3.33352	4.55886e-05
ANKRD20A2P	-1.73705	-3.33352	4.55886e-05
BOLA2	-1.73705	-3.33352	4.55886e-05
C5ORF47	-1.73705	-3.33352	4.55886e-05
FSCN2	-1.73705	-3.33352	4.55886e-05
FOXE3	-1.73705	-3.33352	4.55886e-05
PPP3R2	-1.73705	-3.33352	4.55886e-05
AFF2-IT1	-1.73705	-3.33352	4.55886e-05
LINC02561	-1.73705	-3.33352	4.55886e-05
ELFN1	-1.73705	-3.33352	4.55886e-05
C13ORF42	-1.73705	-3.33352	4.55886e-05
LINC00379	-1.73705	-3.33352	4.55886e-05
LINC01761	-1.73705	-3.33352	4.55886e-05
CTXN2	-1.73705	-3.33352	4.55886e-05
LINC02626	-1.73705	-3.33352	4.55886e-05
SNCA-AS1	-1.73705	-3.33352	4.55886e-05
F11-AS1	-1.73705	-3.33352	4.55886e-05
LHX1	-1.73705	-3.33352	4.55886e-05
LINC00535	-1.73705	-3.33352	4.55886e-05
SOBP	-2.03885	-4.10917	4.55886e-05
BCAS4	1.06566	2.09313	4.56715e-05
STAM	-0.704098	-1.62913	4.59499e-05
FBLIM1	-0.868253	-1.82545	4.59557e-05
REPS1	-0.747877	-1.67932	4.60582e-05
TMEM18	0.848709	1.80089	4.63037e-05
KBTBD3	0.805021	1.74717	4.63037e-05
DHX57	-0.791469	-1.73084	4.63037e-05
REC8	-0.959533	-1.94468	4.63037e-05
SLC4A4	-1.83172	-3.5596	4.63037e-05
CYP4F22	-1.9015	-3.73601	4.63037e-05
SNAPIN	1.07108	2.10101	4.64785e-05
TMEM91	-0.591318	-1.50662	4.64803e-05
BFAR	0.834296	1.78299	4.65348e-05
PTPRH	-1.63242	-3.10033	4.65348e-05
FUNDC2	1.21292	2.31807	4.66049e-05
MED31	1.09749	2.13982	4.68911e-05
MED11	1.136	2.19771	4.70616e-05
DLG3	-1.0886	-2.12667	4.70616e-05
C14ORF119	1.28444	2.43587	4.72556e-05
ASAP3	-1.75229	-3.36893	4.72556e-05
TAMALIN	-1.03377	-2.04736	4.7572e-05
ANKHD1-EIF4EBP3	-1.0484	-2.06824	4.76245e-05
SLC4A10	-1.92362	-3.79375	4.78548e-05
ZNF30-AS1	-1.76216	-3.39206	4.79386e-05
MYH14	-1.76986	-3.4102	4.79399e-05
MRPL13	1.01308	2.01822	4.87e-05
LNCARSR	-1.6435	-3.12422	4.87678e-05
BLACAT1	-1.75143	-3.36691	4.91086e-05
GIGYF1	-0.704514	-1.6296	4.91223e-05
GABRE	-1.66352	-3.16788	4.92091e-05
TNS3	-2.14682	-4.4285	4.93486e-05
ZHX1	-0.653963	-1.57348	4.94803e-05
DENND11	-0.855925	-1.80992	4.94803e-05
CXCR3	-0.965184	-1.95231	4.94803e-05
ANOS1	-1.63998	-3.11661	4.94803e-05
IGFBPL1	-1.63998	-3.11661	4.94803e-05
TMEM132B	-1.63998	-3.11661	4.94803e-05
MEGF10	-1.63998	-3.11661	4.94803e-05
PTPRR	-1.63998	-3.11661	4.94803e-05
COX6A2	-1.63998	-3.11661	4.94803e-05
LRRC43	-1.63998	-3.11661	4.94803e-05
CLIC6	-1.63998	-3.11661	4.94803e-05
GEM	-1.63998	-3.11661	4.94803e-05
FOXI1	-1.63998	-3.11661	4.94803e-05
PPIC	-1.63998	-3.11661	4.94803e-05
MN1	-1.63998	-3.11661	4.94803e-05
OR5AU1	-1.63998	-3.11661	4.94803e-05
MMRN2	-1.63998	-3.11661	4.94803e-05
SRPK3	-1.63998	-3.11661	4.94803e-05
SNTN	-1.63998	-3.11661	4.94803e-05
ADH7	-1.63998	-3.11661	4.94803e-05
FAM230B	-1.63998	-3.11661	4.94803e-05
OR2A12	-1.63998	-3.11661	4.94803e-05
KIF5C-AS1	-1.63998	-3.11661	4.94803e-05
LINC01102	-1.63998	-3.11661	4.94803e-05
MAST4-IT1	-1.63998	-3.11661	4.94803e-05
PCDHGB1	-1.63998	-3.11661	4.94803e-05
LINC02705	-1.63998	-3.11661	4.94803e-05
SIGLEC10-AS1	-1.63998	-3.11661	4.94803e-05
KRTAP16-1	-1.63998	-3.11661	4.94803e-05
SERPINA6	-1.63998	-3.11661	4.94803e-05
MAMDC2	-1.63998	-3.11661	4.94803e-05
STH	-1.63998	-3.11661	4.94803e-05
LINC02688	-1.63998	-3.11661	4.94803e-05
TBC1D3B	-1.63998	-3.11661	4.94803e-05
ZDHHC16	0.954178	1.93748	4.94949e-05
COA5	0.820243	1.7657	4.94958e-05
NOMO3	-1.15306	-2.22385	4.96884e-05
PHF5A	0.88072	1.84129	4.97525e-05
SORBS2	-1.99621	-3.98949	5.01108e-05
ANG	-2.13488	-4.39201	5.01108e-05
RSKR	-0.719869	-1.64703	5.02211e-05
FAM106A	-1.30509	-2.47099	5.02211e-05
TOGARAM2	-1.64159	-3.1201	5.02282e-05
STRN3	-0.677916	-1.59983	5.06378e-05
PDRG1	0.825799	1.77252	5.06456e-05
FAAP100	-0.844756	-1.79596	5.06456e-05
UHRF2	-0.891844	-1.85555	5.06456e-05
DIAPH2	-0.913841	-1.88405	5.08193e-05
TINF2	0.844651	1.79583	5.09219e-05
NFU1	0.702989	1.62787	5.09219e-05
PDE12	-0.642734	-1.56129	5.11316e-05
NUPR1	-1.81383	-3.51574	5.11996e-05
LINC02035	-0.85441	-1.80802	5.13281e-05
KNTC1	-1.0084	-2.01168	5.16221e-05
PTGDS	-1.96541	-3.90524	5.16221e-05
GIHCG	1.75348	3.37171	5.1659e-05
NT5DC3	-1.19093	-2.28299	5.1659e-05
HAUS1	0.634609	1.55252	5.17294e-05
ZNF692	-0.623581	-1.54069	5.21035e-05
MAF	-1.25222	-2.38208	5.21035e-05
CMTM3	0.87496	1.83396	5.26302e-05
AUTS2	-1.15041	-2.21977	5.26902e-05
RWDD2A	1.34452	2.53946	5.27211e-05
DNAJC5	-0.677135	-1.59896	5.27211e-05
USP25	-0.895481	-1.86023	5.28927e-05
SLCO4A1	-1.7936	-3.4668	5.31194e-05
MITD1	0.733978	1.66322	5.34122e-05
CTDP1	-0.812786	-1.7566	5.34122e-05
ZCCHC2	-0.841561	-1.79199	5.34122e-05
PTPRJ	-0.900866	-1.86719	5.34122e-05
ATP13A3	-0.825539	-1.7722	5.3708e-05
MCM10	-1.71678	-3.28702	5.38359e-05
STK35	-0.822821	-1.76886	5.40404e-05
C2CD2L	-0.76242	-1.69633	5.41051e-05
NDC80	-0.861319	-1.8167	5.426e-05
TMEM256	1.30402	2.46916	5.43237e-05
ZNF146	0.965593	1.95287	5.43237e-05
MED18	1.15333	2.22427	5.4378e-05
ALDH9A1	0.777205	1.71381	5.4378e-05
ACAT2	1.15644	2.22907	5.4648e-05
PLCD1	-0.831965	-1.78011	5.48556e-05
UCHL3	0.891174	1.85469	5.48719e-05
C18ORF25	-0.809352	-1.75242	5.5072e-05
LSM1	1.35146	2.5517	5.51925e-05
MTX3	-0.755896	-1.68868	5.54632e-05
AAGAB	-0.678119	-1.60005	5.55509e-05
YJEFN3	-1.08813	-2.12599	5.61095e-05
POU2AF1	2.25451	4.77171	5.61858e-05
ZFAND1	1.04978	2.07021	5.62628e-05
PLPBP	0.873987	1.83272	5.63818e-05
KIF3C	-1.55905	-2.9466	5.64211e-05
DNAJC22	-1.54691	-2.92191	5.66108e-05
RING1	0.891107	1.8546	5.66917e-05
RREB1	-0.709063	-1.63474	5.66985e-05
MED15	-0.799807	-1.74087	5.66985e-05
ATG7	-0.911882	-1.8815	5.66985e-05
POU2F3	-1.61623	-3.06572	5.66985e-05
LCN15	-1.61623	-3.06572	5.66985e-05
LINC01565	-1.61623	-3.06572	5.66985e-05
LINC02253	-1.61623	-3.06572	5.66985e-05
APPL1	0.805433	1.74767	5.66986e-05
MELK	-1.65829	-3.15642	5.68821e-05
ENOPH1	0.677054	1.59887	5.70262e-05
TCAP	-1.53317	-2.8942	5.70262e-05
TMEM249	-1.82908	-3.5531	5.71018e-05
ZNF277	0.848436	1.80055	5.71543e-05
DISC1-IT1	-1.75657	-3.37895	5.74402e-05
POLR3E	-0.73581	-1.66533	5.76718e-05
C1QTNF6	-1.29757	-2.45815	5.81664e-05
CDIP1	0.846259	1.79783	5.82328e-05
GOLGB1	-0.931877	-1.90776	5.83401e-05
CTBS	-0.761812	-1.69562	5.87683e-05
TRAV8-2	-1.29542	-2.45449	5.92595e-05
ATP6V1E1	0.850582	1.80323	5.95384e-05
EEA1	1.0457	2.06437	5.97908e-05
ATXN10	0.907088	1.87526	5.99043e-05
CATSPER2	-1.13207	-2.19173	6.02984e-05
SDHAF1	0.957495	1.94194	6.08143e-05
PIP5K1A	-0.665051	-1.58562	6.1035e-05
LRP4-AS1	-1.82497	-3.543	6.12559e-05
GPRC5C	-1.86534	-3.64354	6.12559e-05
IFNL1	-1.90009	-3.73236	6.12559e-05
ANKRD62	-1.89021	-3.70689	6.12595e-05
ALS2CL	-0.881756	-1.84262	6.14183e-05
UQCC2	0.884077	1.84558	6.14218e-05
PREX1	-0.877386	-1.83704	6.15877e-05
TRPC1	-1.50968	-2.84748	6.15877e-05
DYSF	-1.88592	-3.69588	6.15877e-05
MYG1	1.32155	2.49935	6.1672e-05
NIPSNAP1	0.974691	1.96522	6.1672e-05
MAP3K19	-1.80517	-3.4947	6.17053e-05
C15ORF62	-1.93758	-3.83062	6.18094e-05
CCDC9B	-1.59952	-3.03041	6.21134e-05
NUAK2	0.957139	1.94146	6.24233e-05
ZNF8-DT	0.961812	1.94776	6.25394e-05
SMARCB1	0.832423	1.78067	6.25953e-05
LZIC	0.760717	1.69433	6.25953e-05
NABP1	-1.12693	-2.18393	6.26028e-05
FH	0.772575	1.70832	6.29013e-05
LEPR	-1.22773	-2.34198	6.29305e-05
NETO2	-1.69232	-3.23175	6.29799e-05
KCTD4	-1.77226	-3.41589	6.29809e-05
ARMCX2	1.30458	2.47011	6.30311e-05
MSRB1	0.93745	1.91514	6.31947e-05
KIZ-AS1	-1.71596	-3.28516	6.33599e-05
LRBA	-0.843696	-1.79464	6.37796e-05
FCAR	-1.80788	-3.50128	6.47418e-05
CBR1	1.10319	2.14829	6.55995e-05
BAIAP3	-1.93049	-3.81185	6.572e-05
FGF7	-1.44896	-2.73011	6.65486e-05
C2ORF76	1.06685	2.09486	6.66059e-05
TCEAL1	1.11065	2.15942	6.71147e-05
WDFY1	-0.85074	-1.80343	6.71985e-05
GOLGA8B	-1.34801	-2.5456	6.71985e-05
TPCN2	-1.19996	-2.29733	6.75236e-05
SUPT4H1	1.21381	2.3195	6.7539e-05
CDCA7L	0.772245	1.70793	6.7539e-05
WSCD2	-1.58747	-3.00523	6.7539e-05
ITPKA	-1.58747	-3.00523	6.7539e-05
DMRTC2	-1.58747	-3.00523	6.7539e-05
HTR7	-1.58747	-3.00523	6.7539e-05
OR1N2	-1.58747	-3.00523	6.7539e-05
SCUBE2	-1.58747	-3.00523	6.7539e-05
HMX3	-1.58747	-3.00523	6.7539e-05
LINC02141	-1.58747	-3.00523	6.7539e-05
LINC01224	-1.58747	-3.00523	6.7539e-05
NEU4	-1.58747	-3.00523	6.7539e-05
FBXO17	-1.58747	-3.00523	6.7539e-05
PKMYT1	-1.67902	-3.20211	6.79979e-05
CHST12	-0.881289	-1.84202	6.80876e-05
PLXNB2	-1.90053	-3.73349	6.81706e-05
NCOA4	0.784838	1.7229	6.83774e-05
TMPPE	-1.62421	-3.08272	6.86212e-05
RRP8	0.670755	1.59191	6.89349e-05
ITPRID2	-0.903159	-1.87016	6.89349e-05
TMEM259	-0.792445	-1.73201	6.90764e-05
CLN6	-0.997688	-1.9968	6.97479e-05
C4ORF33	1.0031	2.0043	6.98431e-05
USPL1	-0.662204	-1.5825	7.0018e-05
PITPNA-AS1	1.44583	2.72419	7.02413e-05
POLR1H	1.16203	2.23773	7.02413e-05
CDK16	-0.74519	-1.67619	7.02413e-05
CGN	-2.02538	-4.07098	7.05291e-05
GLRX5	1.12837	2.18611	7.13151e-05
EEF1AKNMT	0.997248	1.99619	7.15832e-05
AK5	1.10329	2.14844	7.16564e-05
IQCG	0.772674	1.70843	7.16564e-05
SERINC2	-1.67904	-3.20214	7.26122e-05
TERB1	-1.67904	-3.20214	7.26122e-05
GTF2IRD1	-1.54403	-2.91608	7.30267e-05
FCER1G	1.51832	2.86456	7.31515e-05
HACD3	0.800243	1.74139	7.31515e-05
SREK1	-0.901868	-1.86848	7.31515e-05
ELOC	1.0037	2.00514	7.32555e-05
ATG4D	-0.705285	-1.63047	7.32735e-05
SPRED2	-1.64399	-3.12529	7.37784e-05
EEF1E1	1.04339	2.06107	7.40549e-05
SULT1A3	-0.969932	-1.95875	7.41188e-05
C1QTNF4	-1.63382	-3.10334	7.41188e-05
SAYSD1	0.908299	1.87683	7.41717e-05
DECR1	0.721638	1.64905	7.41717e-05
EYA1	-1.57721	-2.98393	7.41717e-05
ABHD12B	-1.57721	-2.98393	7.41717e-05
SYT4	-1.57721	-2.98393	7.41717e-05
KCNJ16	-1.57721	-2.98393	7.41717e-05
SP7	-1.57721	-2.98393	7.41717e-05
UBQLN3	-1.57721	-2.98393	7.41717e-05
LINC02108	-1.57721	-2.98393	7.41717e-05
C20ORF144	-1.67511	-3.19344	7.41717e-05
POU4F1	-1.68051	-3.20541	7.41717e-05
CCDC194	-1.64053	-3.11781	7.43602e-05
THAP1	0.739	1.66902	7.44551e-05
CAPN14	-1.84017	-3.58052	7.46149e-05
PPARGC1B	-0.947284	-1.92824	7.46799e-05
NDUFAF4	1.2586	2.39263	7.4917e-05
RNF5	1.08052	2.1148	7.51624e-05
SAP130	-0.703872	-1.62887	7.51624e-05
ANK2	-1.36041	-2.56758	7.51624e-05
MAP9	1.1603	2.23503	7.56532e-05
MRPS17	1.12897	2.18702	7.58586e-05
F5	-0.890458	-1.85376	7.59702e-05
OR1A1	-1.81814	-3.52626	7.59702e-05
ARPC4-TTLL3	-1.7892	-3.45623	7.63512e-05
CA1	-1.58191	-2.99365	7.65542e-05
IGLC6	-1.58191	-2.99365	7.65542e-05
DACT3-AS1	-1.58191	-2.99365	7.65542e-05
UNC13B	-1.7892	-3.45624	7.67564e-05
POMK	-0.597453	-1.51304	7.70641e-05
RCE1	-0.70957	-1.63532	7.74145e-05
TNFRSF8	-1.79701	-3.47498	7.74415e-05
CLCF1	-1.89932	-3.73039	7.75848e-05
PSD3	-1.56834	-2.96563	7.77709e-05
IDNK	1.02135	2.02982	7.80397e-05
LINC01533	-1.56404	-2.95681	7.83375e-05
TTL	-0.745673	-1.67676	7.83675e-05
BEX3	1.17591	2.25935	7.85874e-05
TAF1C	-0.745016	-1.67599	7.86987e-05
MRPL37	0.797299	1.73784	7.97737e-05
ZNF248	0.952468	1.93518	7.99455e-05
LINC02465	-1.58191	-2.99365	8.00344e-05
KMT2D	-0.826762	-1.7737	8.04186e-05
ERMN	-1.22109	-2.33123	8.04186e-05
CRYBG2	-1.79017	-3.45856	8.05097e-05
H1-4	1.54009	2.90812	8.052e-05
CD79A	1.36909	2.58307	8.052e-05
TIMM8B	1.15476	2.22647	8.052e-05
LINC00894	-1.09239	-2.13227	8.052e-05
ITIH6	-1.57721	-2.98393	8.052e-05
KIF25	-1.57721	-2.98393	8.052e-05
IL22	-1.57721	-2.98393	8.052e-05
ADGRB3	-1.57721	-2.98393	8.052e-05
BEND6	-1.57721	-2.98393	8.052e-05
CLEC4F	-1.57721	-2.98393	8.052e-05
CHST9	-1.57721	-2.98393	8.052e-05
SIGLEC11	-1.57721	-2.98393	8.052e-05
BNC2	-1.57721	-2.98393	8.052e-05
LINC01270	-1.57721	-2.98393	8.052e-05
SERPINB5	-1.57721	-2.98393	8.052e-05
RNU6ATAC35P	-1.57721	-2.98393	8.052e-05
LIF-AS1	-1.57721	-2.98393	8.052e-05
NANOGP11	-1.57721	-2.98393	8.052e-05
TRDN-AS1	-1.57721	-2.98393	8.052e-05
LINC02101	-1.57721	-2.98393	8.052e-05
MIR2052HG	-1.57721	-2.98393	8.052e-05
PPP1R27	-1.57721	-2.98393	8.052e-05
PDLIM3	-1.57731	-2.98413	8.052e-05
FBXL13	-1.59984	-3.03109	8.052e-05
LTBP4	-0.677507	-1.59937	8.08915e-05
RNF181	1.08204	2.11702	8.10788e-05
TRPM5	-1.64371	-3.12469	8.12191e-05
NPEPL1	-0.754938	-1.68756	8.12583e-05
AMMECR1-IT1	-1.83704	-3.57276	8.16482e-05
MIB2	0.726108	1.65417	8.17734e-05
RLF	-0.931399	-1.90712	8.19025e-05
PYM1	0.899371	1.86525	8.20498e-05
PRKD2	-0.665663	-1.5863	8.22738e-05
LAPTM4A	0.997538	1.99659	8.23718e-05
THAP2	0.742236	1.67277	8.23718e-05
OGA	-0.891916	-1.85564	8.31557e-05
CLEC4E	-2.02187	-4.0611	8.31557e-05
MAP3K21	-1.88751	-3.69996	8.36472e-05
HHAT	-1.16946	-2.24928	8.39876e-05
TMEM231	-1.52665	-2.88117	8.40905e-05
MAST1	-1.8492	-3.60299	8.40905e-05
MIR762HG	0.892731	1.85669	8.46838e-05
ARFGEF2	-0.689293	-1.61249	8.46838e-05
GRK5-IT1	-1.6359	-3.10781	8.46838e-05
HERC4	-0.830282	-1.77803	8.4788e-05
DYNC2H1	-1.26021	-2.39531	8.4788e-05
MTRNR2L12	-1.41403	-2.6648	8.47966e-05
TNNT1	-1.83069	-3.55706	8.49074e-05
ZBTB40	-0.833969	-1.78258	8.51084e-05
ZNF22	1.06653	2.09438	8.52486e-05
SPATS1	-1.67357	-3.19004	8.55288e-05
KIAA0100	-0.766066	-1.70063	8.56189e-05
TMEM130	-1.63673	-3.10961	8.56189e-05
HAPLN3	-0.86007	-1.81513	8.56439e-05
PPP4R1-AS1	-1.69836	-3.24531	8.592e-05
LYPD5	-1.79336	-3.4662	8.60822e-05
GSKIP	0.783367	1.72114	8.62922e-05
ENTPD1	-1.56418	-2.9571	8.62922e-05
HYAL1	-1.80313	-3.48977	8.73096e-05
PLEKHG1	-1.39355	-2.62725	8.74164e-05
LIN28A	-1.55808	-2.94463	8.75364e-05
KIF22	-0.671242	-1.59244	8.76689e-05
ITM2C	0.869564	1.82711	8.76951e-05
DPH3	0.687	1.60993	8.77987e-05
POMGNT1	-0.648533	-1.56757	8.78085e-05
NUP35	-0.85821	-1.81279	8.80474e-05
TUSC2	0.742154	1.67267	8.85737e-05
OCLN	-1.14119	-2.20563	8.86429e-05
LINC00971	-1.78849	-3.45452	8.89261e-05
ATP6V1E2	0.997808	1.99696	8.94634e-05
ETV1	-1.66323	-3.16725	8.94634e-05
A4GALT	-1.66323	-3.16725	8.94634e-05
PPP1R7	1.07885	2.11235	8.95369e-05
SNAP25-AS1	-1.80982	-3.50598	8.99388e-05
MINAR2	-1.77513	-3.42269	9.0067e-05
TCTA	1.09405	2.13472	9.01343e-05
PRKAA1	-0.765108	-1.6995	9.01343e-05
DEFB118	-1.57721	-2.98393	9.01343e-05
NCAM2	-1.57721	-2.98393	9.01343e-05
ZNF593OS	-1.57721	-2.98393	9.01343e-05
EID2	0.789823	1.72886	9.02667e-05
WDR11	-0.662763	-1.58311	9.02667e-05
RABEP2	-0.819244	-1.76448	9.02667e-05
TRIM46	-1.02957	-2.04142	9.02667e-05
ATP12A	-1.5884	-3.00716	9.02667e-05
NALCN	-1.5884	-3.00716	9.02667e-05
HUNK	-1.5884	-3.00716	9.02667e-05
ESPNL	-1.5884	-3.00716	9.02667e-05
SVEP1	-1.5884	-3.00716	9.02667e-05
MOBP	-1.5884	-3.00716	9.02667e-05
OR5AN1	-1.5884	-3.00716	9.02667e-05
PNLIPRP1	-1.5884	-3.00716	9.02667e-05
COL4A5	-1.5884	-3.00716	9.02667e-05
FAM230H	-1.5884	-3.00716	9.02667e-05
RASAL2-AS1	-1.5884	-3.00716	9.02667e-05
LINC01470	-1.5884	-3.00716	9.02667e-05
LINC02261	-1.5884	-3.00716	9.02667e-05
STPG2-AS1	-1.5884	-3.00716	9.02667e-05
LINC01111	-1.67904	-3.20214	9.02667e-05
ARHGAP44-AS1	-1.68389	-3.21292	9.02667e-05
HIF3A	-1.57082	-2.97073	9.04708e-05
LINC02418	-1.57082	-2.97073	9.04708e-05
BCL7A	0.856793	1.81101	9.09401e-05
STT3A	-0.673745	-1.59521	9.09401e-05
MRPS23	1.06488	2.092	9.09756e-05
SLC2A8	-1.66981	-3.18172	9.09949e-05
COMMD3	0.810329	1.75361	9.11521e-05
TAF5L	-0.664081	-1.58456	9.15875e-05
ACYP1	0.783544	1.72135	9.28306e-05
ALDH7A1	-1.1319	-2.19147	9.3378e-05
TAGLN	-1.43991	-2.71304	9.3378e-05
ADAMTS16	-1.57721	-2.98393	9.3378e-05
ARL13A	-1.57721	-2.98393	9.3378e-05
CPHXL	-1.57721	-2.98393	9.3378e-05
FLJ40288	-1.57721	-2.98393	9.3378e-05
UQCRFS1-DT	-1.87319	-3.66341	9.3378e-05
NPFF	-1.36235	-2.57104	9.35037e-05
TBL1X	-0.715577	-1.64214	9.38523e-05
CKS1B	1.05111	2.07212	9.39511e-05
RALGAPB	-0.787758	-1.72639	9.39511e-05
LINC01873	-1.82607	-3.5457	9.39511e-05
TARS1	0.691426	1.61488	9.44177e-05
NUTM2G	-1.78106	-3.43678	9.44596e-05
GEMIN7	1.07759	2.1105	9.45512e-05
ACOT11	-1.39531	-2.63045	9.52973e-05
WWTR1	-1.75893	-3.38447	9.52973e-05
ABCA2	-1.05021	-2.07083	9.55301e-05
ESD	1.22751	2.34162	9.57737e-05
MRPS2	0.992766	1.99	9.57737e-05
CRNKL1	0.943877	1.92369	9.57737e-05
PWP1	0.79244	1.732	9.57737e-05
ANAPC13	0.767348	1.70214	9.57737e-05
ACSF3	-0.64483	-1.56356	9.57737e-05
LINC00511	-1.4939	-2.81649	9.61325e-05
A1BG-AS1	1.31363	2.48565	9.62197e-05
FBP1	0.91995	1.89205	9.62197e-05
OXTR	-2.01523	-4.04244	9.62197e-05
MAP3K12	0.881608	1.84243	9.65656e-05
USP42	-0.731718	-1.66062	9.70138e-05
MAP4K1	-0.626562	-1.54388	9.75744e-05
DNASE1	-0.707904	-1.63343	9.75744e-05
TAP2	-0.746811	-1.67808	9.75744e-05
SLC22A23	-1.11647	-2.16815	9.75744e-05
LYRM4	0.803916	1.74583	9.76951e-05
ZDHHC17	-0.67385	-1.59532	9.78124e-05
PGRMC1	0.746048	1.67719	9.81513e-05
TMTC2	-1.05605	-2.07923	9.82453e-05
TAS2R31	-1.84607	-3.5952	9.83464e-05
HORMAD1	-1.5661	-2.96104	9.86342e-05
IGHV6-1	-1.5661	-2.96104	9.86342e-05
TAF1	-0.737494	-1.66728	9.97271e-05
ZNF577	-0.842314	-1.79292	9.99991e-05
DLGAP1-AS2	-1.35975	-2.5664	0.000100019
SEPHS2	1.06693	2.09497	0.000100212
BPNT1	0.857018	1.81129	0.000100212
VTA1	0.853014	1.80627	0.000100212
TRIAP1	0.829727	1.77735	0.000100212
ITGA5	-0.662248	-1.58255	0.000100212
SCAPER	-0.665295	-1.58589	0.000100212
ZNF615	-1.04019	-2.0565	0.000100212
GPR88	-1.65621	-3.15186	0.000100212
LPCAT2	-1.91974	-3.78354	0.000100212
SNRNP48	0.727078	1.65528	0.000100611
TSPOAP1	-1.28393	-2.43501	0.000100922
MCRIP2	0.883181	1.84444	0.000101196
HAP1	-1.3547	-2.55744	0.000101496
ABHD14A-ACY1	-1.82826	-3.55109	0.000101496
TDRD15	-1.57163	-2.97239	0.000102034
COL19A1	-1.74433	-3.3504	0.000102322
TCEAL4	0.790787	1.73002	0.000102557
MTRNR2L11	-1.95389	-3.87417	0.000102654
ZNRD2	1.08379	2.11959	0.000103741
RUVBL1	0.812108	1.75578	0.000103741
ECD	-0.700186	-1.62471	0.000103756
LINC01619	-0.718926	-1.64596	0.000103756
ADCY9	-1.35685	-2.56126	0.000103756
GSDMC	-1.54699	-2.92207	0.000103916
ZNF548	-0.667187	-1.58797	0.000104097
ORC5	-0.70871	-1.63434	0.000105223
AFF4	-0.814227	-1.75836	0.000105305
ARID3B	-0.693181	-1.61684	0.000105671
CHCHD7	0.831404	1.77942	0.000105736
ACTA1	-1.65347	-3.14589	0.000105736
SEC24B	-0.757515	-1.69058	0.000105749
MCTS1	0.977536	1.9691	0.00010577
GSPT2	0.747714	1.67913	0.000106001
PCA3	-1.53641	-2.90072	0.000106085
ANKRD17	-0.764487	-1.69877	0.000106105
TMEM144	-1.64479	-3.12702	0.000106323
PRR14	-0.639658	-1.55796	0.0001069
MSL2	-0.666727	-1.58747	0.000106902
IKBKB	-0.899837	-1.86586	0.000106902
PF4	2.09939	4.28529	0.000107333
NDUFB6	1.2918	2.44834	0.000107333
AGTRAP	0.751252	1.68325	0.000107333
TMEM245	-0.770546	-1.70592	0.000107333
FBXL19	-0.985472	-1.97996	0.000107333
MB21D2	-1.07636	-2.10871	0.000107467
LSM10	0.963635	1.95022	0.000107491
RPS6KB2-AS1	-1.67052	-3.18329	0.000107491
ACADM	0.794107	1.734	0.000107673
VPS37B	-0.747513	-1.6789	0.000107793
MAP2K1	0.862793	1.81856	0.000108158
LYRM9	0.753688	1.6861	0.000108158
IL1RN	-1.88364	-3.69006	0.000108371
ZNF32	1.09966	2.14304	0.000108603
FUT11	-0.721797	-1.64923	0.000108725
LINC02580	-1.28256	-2.43271	0.000108949
NRP2	-1.72259	-3.30027	0.000109216
RRP36	0.73702	1.66673	0.000109234
RAB12	-0.952676	-1.93546	0.000109741
CREB5	-1.84892	-3.60231	0.000109947
SYNJ2BP-COX16	-1.75228	-3.36891	0.000110355
SRA1	1.07677	2.1093	0.000110437
PRDX3	0.758282	1.69148	0.000110468
CTPS1	-0.721614	-1.64903	0.000110513
ARRDC5	-0.832195	-1.78039	0.000111048
WDR5B-DT	1.13026	2.18899	0.00011143
TRAM2-AS1	1.37384	2.5916	0.000111572
RAD51D	-0.693365	-1.61705	0.000112391
CDKN2C	1.1663	2.24435	0.000112546
CARD11-AS1	-1.78656	-3.44992	0.000112964
AKR1C3	1.34946	2.54816	0.000113026
MYBPC2	-1.54228	-2.91254	0.000113418
EXOC3L1	-1.54228	-2.91254	0.000113418
LMTK2	-0.859402	-1.81429	0.000113748
H4C12	-1.7966	-3.474	0.000114822
NDNF	-1.86803	-3.65033	0.000115016
NAT9	0.73703	1.66674	0.000115422
DLG1	-0.762545	-1.69648	0.000115422
AXDND1	1.7872	3.45144	0.000116019
GPR119	-1.58191	-2.99365	0.000116207
TMEM51-AS1	-1.55808	-2.94463	0.000116297
ACIN1	-0.744463	-1.67535	0.000116358
MRPL22	0.923938	1.89729	0.000117317
CYP2D6	-1.35766	-2.5627	0.00011755
EMG1	0.642719	1.56127	0.000118805
GCN1	-0.71536	-1.64189	0.000118805
RBM14	-0.753405	-1.68577	0.000119926
CYP4F12	-1.55634	-2.94107	0.000119926
TDGF1P3	-1.55634	-2.94107	0.000119926
COPB2	0.626308	1.54361	0.000120011
FLT3	-1.51089	-2.84985	0.000120177
UBASH3B	-0.715217	-1.64173	0.000120562
SLC35A2	-0.646042	-1.56487	0.000120596
VBP1	0.995151	1.99329	0.000120709
ETFRF1	1.03768	2.05293	0.000121041
DISC1	-0.735262	-1.6647	0.0001215
CD70	-1.87858	-3.67714	0.000121524
FARP2	-0.880303	-1.84076	0.000121661
RRBP1	-0.739544	-1.66965	0.00012172
ATP2B1	-0.811432	-1.75495	0.000121957
FBXO30	-0.987787	-1.98314	0.000122706
FAM13B	-0.653698	-1.5732	0.000123382
LINC01160	-1.51898	-2.86588	0.000123382
TRAJ4	-1.51898	-2.86588	0.000123812
SMURF1	-1.13595	-2.19764	0.000123873
MINDY2	-0.667495	-1.58831	0.000124151
HASPIN	-1.70369	-3.25732	0.000124151
TANC2	-0.792055	-1.73154	0.000124468
HACE1	-0.786028	-1.72432	0.000124479
VPS13D	-0.776218	-1.71264	0.000124583
MRPL47	0.87658	1.83602	0.000125473
SULT1C2	-1.74856	-3.36023	0.000125539
ARL3	0.958919	1.94385	0.00012558
LINCR-0001	-1.50523	-2.83871	0.00012558
LINC00106	-1.73821	-3.33622	0.000125646
RUFY3	-0.757418	-1.69046	0.000125953
AKR1A1	0.902113	1.8688	0.000126084
MAFK	-0.716775	-1.6435	0.000126268
IQCN	-0.996723	-1.99546	0.000126341
PIGP	1.03684	2.05173	0.000126412
EIF6	0.927061	1.9014	0.000126412
ITGAM	-1.74495	-3.35184	0.000126829
C16ORF74	1.08405	2.11998	0.000127177
SIN3A	-0.613558	-1.53003	0.000127443
ZNF654	-0.660217	-1.58032	0.000128319
KCNJ6	-1.93342	-3.81959	0.000128611
LINC00672	-0.964482	-1.95136	0.000128691
GBP7	-2.04245	-4.11944	0.000128762
HSD17B10	1.03283	2.04603	0.000128824
TMEM141	1.03479	2.04882	0.000128942
SAXO1	-1.7952	-3.47064	0.000129799
LRRC37B	-0.754036	-1.6865	0.000129984
SMIM30	1.08941	2.12787	0.000130136
TMEM184B	-0.816063	-1.76059	0.000130136
CD33	-1.60085	-3.03322	0.000130473
TAGAP	0.807877	1.75063	0.000130745
UST	-1.40394	-2.64623	0.000131134
RHD	-1.54933	-2.92681	0.000131134
BRIP1	-1.1851	-2.27379	0.00013191
C16ORF70	-0.755428	-1.68813	0.00013318
ATIC	0.713662	1.63996	0.000133219
GABRD	-1.63566	-3.1073	0.00013354
NOL12	1.0743	2.1057	0.00013437
BAHD1	-0.824904	-1.77142	0.000134938
OTUD4	-0.754998	-1.68763	0.000135222
LINC00951	-1.82676	-3.5474	0.00013556
ZER1	-0.619314	-1.53614	0.00013596
ROR2	-1.51346	-2.85493	0.00013596
LPGAT1-AS1	-1.51346	-2.85493	0.00013596
RBMX2	0.916168	1.8871	0.000136144
AIG1	0.798931	1.73981	0.000136651
MCM6	-0.657289	-1.57712	0.000136651
MRPS36	1.1382	2.20106	0.000137257
GPD2	-1.01728	-2.0241	0.000138124
ECSCR	-1.74063	-3.34181	0.000138124
USP24	-0.808773	-1.75172	0.000138699
ABHD10	1.29368	2.45152	0.000138736
FUT7	-1.14778	-2.21573	0.000138736
FAM53C	-0.700737	-1.62533	0.000139242
SLC37A1	-0.808896	-1.75187	0.000139242
SSBP3-AS1	-1.5321	-2.89206	0.000139525
RMND1	0.850698	1.80337	0.000139528
LINC02145	-1.76445	-3.39744	0.000139793
PSMA3-AS1	-0.77302	-1.70884	0.00013991
GOLGA6L10	-1.99607	-3.98912	0.000140637
PLA2G6	-0.836347	-1.78552	0.000140957
LRRC37A2	-1.29399	-2.45206	0.000140957
EXD3	-0.823762	-1.77001	0.000141049
MED13	-0.69332	-1.617	0.000142185
INPP5E	-0.84391	-1.79491	0.000142892
LTK	-1.44825	-2.72876	0.000142945
ATP5MGL	-1.09177	-2.13135	0.000143193
CSTF1	0.97792	1.96962	0.000143238
MREG	-0.780143	-1.7173	0.000143238
BRIX1	0.702658	1.6275	0.000143388
GSTO1	1.14131	2.20582	0.000143637
ALMS1-IT1	-1.33093	-2.51564	0.000144315
TMEM120B	0.998887	1.99846	0.000144817
PIN4	0.963258	1.94971	0.000144974
UBE2F	0.641112	1.55953	0.000145684
RNF130	0.905196	1.8728	0.00014573
NRIP3	-1.81956	-3.52974	0.00014607
BCKDHA	-1.01911	-2.02667	0.000146118
GPR160	1.06198	2.08779	0.000146362
FFAR4	-1.52995	-2.88775	0.000147148
PKHD1L1	-1.74347	-3.3484	0.000147255
FAM135A-AS1	-1.84327	-3.58823	0.000147765
UNC5CL	-1.12815	-2.18578	0.00014831
TRIM2	-1.50432	-2.83692	0.000148382
DPEP3	-1.71174	-3.27555	0.000148425
TYW3	1.11943	2.17261	0.000148478
AKR1D1	-1.55486	-2.93806	0.000148971
VAMP5	1.00927	2.01289	0.000149317
POP4	0.905442	1.87312	0.000149317
LINC02416	-1.50317	-2.83466	0.000149365
DUSP12	0.632162	1.54989	0.000149883
EED	-0.621558	-1.53854	0.000150077
CEBPB	0.955142	1.93877	0.000150608
C15ORF61	0.863825	1.81986	0.000152429
CNKSR3	-1.3044	-2.4698	0.000152429
TMEM70	0.958063	1.9427	0.000153244
EFCAB13-DT	-1.73079	-3.3191	0.000153244
C5ORF51	0.907238	1.87545	0.000153848
CCDC112	0.820196	1.76565	0.000153848
KLHL33	-1.92372	-3.79399	0.000153848
TMEM126B	0.786199	1.72452	0.000153943
PICALM	-0.850728	-1.80341	0.000154145
TRBV11-2	-1.40141	-2.6416	0.000154331
AP1M2	-1.75728	-3.3806	0.000154331
MRPS18B	1.32401	2.50361	0.000155119
ITPR3	-0.773903	-1.70989	0.000155119
SEC23A	-0.725247	-1.65318	0.000155469
CCNB1IP1	0.848769	1.80096	0.000155627
MIR29B2CHG	-0.715065	-1.64156	0.00015579
RPS10-NUDT3	-1.59917	-3.0297	0.000156462
CCSER1	-1.72635	-3.30889	0.000156756
UQCRFS1	1.28082	2.42977	0.000157511
PXN	-0.676943	-1.59875	0.000157676
SS18L2	0.906433	1.87441	0.000158005
LINC01683	-1.7307	-3.31888	0.000158329
KIF6	-1.69377	-3.23501	0.000159463
FRYL	-0.791325	-1.73066	0.000159781
DDI2	-0.807134	-1.74973	0.000159781
DPY19L1	-1.14662	-2.21395	0.000159781
MIF-AS1	-1.28666	-2.43963	0.000159781
FEM1C	-0.918366	-1.88997	0.000160132
MEA1	1.11402	2.16448	0.000160388
SLC25A11	0.841812	1.7923	0.000160388
MAP3K8	-1.50601	-2.84023	0.000160906
TMIGD3	-1.80874	-3.50336	0.000161313
SPATA13	-0.635573	-1.55355	0.000161456
STIL	-2.03249	-4.0911	0.000161757
MARF1	-0.810858	-1.75425	0.000162393
ZNF292	-0.783848	-1.72172	0.00016281
CCDC6	0.88394	1.84541	0.000163514
FAM71F2	-1.03173	-2.04448	0.000163514
BEX2	1.20207	2.30069	0.000164604
CSNK1G1	-0.656359	-1.5761	0.000165284
EPN1	-0.713596	-1.63989	0.000165284
SILC1	-1.35067	-2.5503	0.000165284
ULK4	-0.782445	-1.72004	0.000166119
BBC3	0.954361	1.93772	0.000166193
EVI2A	0.927784	1.90235	0.000166824
DUSP11	0.591194	1.50649	0.000167296
ARMC10	0.698965	1.62334	0.000167483
POLD2	0.930642	1.90612	0.000167502
ZNF195	-0.606865	-1.52295	0.000168559
TNIP1	-0.664239	-1.58473	0.000169665
RWDD4	0.929519	1.90464	0.000170015
CASZ1	-0.996701	-1.99543	0.000170939
TNFRSF14-AS1	-0.887304	-1.84972	0.000171795
UBA6	-0.800576	-1.7418	0.000171885
XPO5	-0.92637	-1.90049	0.000171885
MRTFB	-0.71502	-1.64151	0.000171918
PFDN2	1.07327	2.1042	0.000172047
FOXN3-AS1	1.60012	3.03168	0.000172058
RLIM	-0.799995	-1.74109	0.000172058
OR4K17	-1.49615	-2.82089	0.000172523
LNX2	-0.765216	-1.69962	0.000172867
OPA1	-0.881129	-1.84182	0.000172867
OSGEPL1	0.842451	1.79309	0.000173626
ADORA2A	0.693353	1.61704	0.00017431
MAP3K7	-0.646008	-1.56483	0.00017431
CNTROB	-1.20302	-2.3022	0.00017431
CDC42EP4	-1.58148	-2.99277	0.000174366
GNPNAT1	0.730498	1.65921	0.000175221
GCC2-AS1	-1.63758	-3.11144	0.000175448
NSL1	0.692929	1.61656	0.000175684
ITGB8-AS1	-1.74175	-3.3444	0.000176333
DNPH1	1.02998	2.042	0.000176621
RAD54L2	-0.791263	-1.73059	0.000176621
ODR4	-0.685392	-1.60814	0.000177335
THOP1	-0.624433	-1.54161	0.000178463
SPEF2	0.825676	1.77237	0.000178843
LINC01936	-1.74668	-3.35586	0.000179122
MIDEAS	-0.716783	-1.64351	0.000180244
ZCWPW2	1.6543	3.1477	0.000180479
NT5C3B	0.846266	1.79784	0.000180479
PLEKHO1	0.777876	1.7146	0.000180479
ABCD2	-0.680084	-1.60223	0.000180479
MGAT5	-0.817906	-1.76285	0.000180479
IFT52	0.932389	1.90843	0.000180595
SP3	-0.71447	-1.64088	0.000180595
TMEM18-DT	-1.79376	-3.46718	0.000181631
PCSK6-AS1	-1.59817	-3.02759	0.000181644
AQR	-0.757518	-1.69058	0.000182032
LINC01006	-1.27876	-2.4263	0.000183887
EXOSC4	1.04832	2.06811	0.000186472
STXBP4	-0.811885	-1.7555	0.000186915
METTL5	1.14986	2.21893	0.000187072
TTC21B	-0.808353	-1.75121	0.000187974
ITCH-IT1	-1.49615	-2.82089	0.000188266
MAP3K10	-0.841335	-1.79171	0.000188294
ZNF85	1.21758	2.32557	0.000188301
MORC4	-0.729333	-1.65787	0.000188532
RBFOX3	-1.46873	-2.76778	0.000188944
NUDT11	-1.74289	-3.34704	0.000188944
TDG	0.781639	1.71908	0.000188986
L3MBTL2-AS1	-1.47697	-2.78363	0.000189657
USP30	-0.753797	-1.68623	0.000193531
KIF13B	-0.743776	-1.67455	0.000194032
LINC01299	-1.65619	-3.15183	0.000194474
IGHM	2.00815	4.02266	0.000194777
DPH5	0.917158	1.88839	0.000195544
TAGAP-AS1	1.13896	2.20222	0.000195819
GDI2	0.990488	1.98686	0.000196417
ASMTL-AS1	-1.31043	-2.48016	0.000196605
LINC01451	-1.48556	-2.80027	0.000197049
PARP6	-0.715602	-1.64217	0.000198382
CCND2-AS1	-1.5019	-2.83216	0.000199156
ZBED5-AS1	0.776613	1.7131	0.000199862
DLGAP4-AS1	-1.2791	-2.42688	0.000201169
GALNT12	-0.762078	-1.69593	0.000202473
ZNF169	-0.699142	-1.62354	0.000202684
RAB33A	1.10952	2.15774	0.000202901
CHRNA7	-1.58366	-2.9973	0.000203709
SYNC	0.745231	1.67624	0.000203989
FAM193B	-1.06975	-2.09908	0.000204577
SPTSSB	-1.48995	-2.80879	0.000205072
GPR132	-0.790349	-1.72949	0.000205551
GRIK2	-1.53449	-2.89687	0.000206308
ELP1	-0.86449	-1.8207	0.000207801
SMAD7	-0.896232	-1.8612	0.000207801
ASTE1	0.832555	1.78084	0.000207905
GNL2	0.850082	1.8026	0.000208783
PARL	0.724413	1.65223	0.000209823
PLK4	-1.52352	-2.87491	0.000209876
STXBP5	-0.787549	-1.72614	0.000211215
PABPC3	-1.44323	-2.71929	0.000211215
MEIOB	-1.49615	-2.82089	0.000211751
ZC3H12C	-1.73757	-3.33472	0.000211751
PLGRKT	0.817403	1.76223	0.00021224
PYCR2	0.746132	1.67729	0.00021224
RNF6	0.595517	1.51101	0.000212242
[truncated: 4,081 more rows]

## Sheet: CD8 T cells
Gene name	Log2 FC	Fold change	Adj. Pval
TIPARP	-2.5436	-5.83043	2.04925e-13
CPT1B	-2.56206	-5.90551	2.04925e-13
IL18RAP	-4.98528	-31.6752	2.04925e-13
BNC2	-4.91254	-30.1178	2.94829e-12
FAM106A	-2.30535	-4.94286	4.07562e-12
TSPOAP1	-2.72262	-6.60069	8.04338e-12
BRWD3	-1.91433	-3.76939	9.55514e-12
GFOD1	-3.82812	-14.203	9.55514e-12
ZNF700	-2.01452	-4.04046	2.10954e-11
OSBPL3	-2.13306	-4.38648	2.39616e-11
ABCA2	-2.18872	-4.559	2.95157e-11
CARMIL3	-3.31045	-9.92075	3.02055e-11
CLCN6	-2.21753	-4.65098	3.41579e-11
RNF103	-1.53952	-2.90697	4.20325e-11
ENC1	-3.46896	-11.0729	4.6641e-11
PRR5L	-3.04009	-8.2254	4.75004e-11
NACC2	-2.40733	-5.30493	4.92118e-11
GDPD5	-2.27415	-4.83714	5.3764e-11
MAP3K8	-3.2304	-9.38527	5.3764e-11
PHLDB2	-3.0244	-8.13643	6.48595e-11
SLC4A2	-1.8649	-3.64242	1.26732e-10
PIK3AP1	-2.69878	-6.49254	1.37626e-10
AK1	-2.36429	-5.14898	1.39903e-10
DUSP10	-2.05735	-4.16222	1.41562e-10
DENND1B	-1.88587	-3.69575	1.69221e-10
POU5F2	-1.53217	-2.8922	1.6945e-10
SLC4A8	-2.56594	-5.92143	1.6945e-10
DOCK5	-3.50219	-11.3309	1.95165e-10
DENND3	-3.45649	-10.9776	2.07897e-10
TRAF6	-1.85473	-3.61684	2.54817e-10
C3ORF35	-2.38283	-5.21559	2.54817e-10
TENT5C	-2.58476	-5.99916	2.54817e-10
ADGRG5	-2.75067	-6.73031	2.54817e-10
PTPRM	-3.23103	-9.38937	2.54817e-10
GPRIN3	-1.99056	-3.9739	2.64633e-10
TOGARAM2	-3.06669	-8.37851	2.64633e-10
CASZ1	-2.61384	-6.1213	2.78129e-10
TEP1	-1.99319	-3.98117	2.98892e-10
RBM15	-1.48276	-2.79483	3.0104e-10
TCIRG1	-1.85022	-3.60555	3.07403e-10
NCAM1	-3.79872	-13.9165	3.14902e-10
PPP1R9B	-1.63991	-3.11646	3.27593e-10
DMPK	-1.9149	-3.77089	3.27593e-10
PCGF3	-2.26069	-4.79222	3.27593e-10
CAPN3	-2.18175	-4.53702	3.46498e-10
MXD3	-2.19837	-4.5896	3.46498e-10
ANKRD44-IT1	-2.25235	-4.76458	3.46498e-10
ARHGEF12	-2.39257	-5.25093	3.77546e-10
NPIPB5	-2.07645	-4.21769	4.12853e-10
RAP1GAP2	-3.04784	-8.26972	5.07289e-10
PRAG1	2.17887	4.52799	5.71545e-10
SLCO4C1	-3.71249	-13.109	5.71545e-10
PPP1R12C	-1.55955	-2.94763	6.31809e-10
CLASP2	-1.71194	-3.276	6.31809e-10
FAM160B1	-1.86551	-3.64396	6.31809e-10
OCLN	-2.05049	-4.14248	6.31809e-10
B3GAT1-DT	-3.27629	-9.68861	6.31809e-10
FEM1C	-1.69592	-3.23983	6.35664e-10
SMAD3	-1.87632	-3.67138	6.80293e-10
EPS15L1	-1.71444	-3.28169	7.41562e-10
NUMBL	-2.23999	-4.72395	7.88801e-10
TNF	-3.02541	-8.14217	7.88801e-10
CAPN15	-1.44055	-2.71425	7.9863e-10
B3GAT1	-4.05126	-16.5787	7.9863e-10
PLXND1	-2.98401	-7.91182	8.60298e-10
MAN2A2	-1.80018	-3.48263	8.9188e-10
UBE2E2	2.30887	4.95493	9.80064e-10
ZNF710	-2.02995	-4.08392	9.88768e-10
OSBPL5	-2.36394	-5.14773	9.88768e-10
LINC00426	-2.26714	-4.81369	1.00012e-09
NPC1	-2.60415	-6.08035	1.00012e-09
PER1	-1.76969	-3.40981	1.03728e-09
SELENOO	-1.6419	-3.12077	1.12599e-09
ATG2A	-1.90835	-3.7538	1.23384e-09
NUP205	-1.47292	-2.77583	1.25833e-09
STARD9	-1.86825	-3.6509	1.25833e-09
ZBTB16	-3.63023	-12.3825	1.25833e-09
ULK1	-1.62617	-3.08692	1.33734e-09
PI4K2A	-1.6208	-3.07546	1.3795e-09
KAT2B	-2.08048	-4.22949	1.495e-09
NCR1	-2.94326	-7.69146	1.495e-09
TTC13	-1.9354	-3.82484	1.51476e-09
TP53INP1	-2.07668	-4.21835	1.58184e-09
AP4B1	-1.89651	-3.72311	1.5951e-09
SRGAP2	-2.03513	-4.09859	1.5951e-09
STRIP1	-1.6719	-3.18634	1.645e-09
NBEAL2	-2.66504	-6.34245	1.86579e-09
SLC7A5	-2.46767	-5.53149	1.93483e-09
CPLANE1	-1.46367	-2.75809	1.94215e-09
PHF21A	-1.48182	-2.79301	2.08637e-09
MDGA1	-3.43534	-10.8178	2.08637e-09
TUBGCP6	-1.41464	-2.66593	2.08819e-09
RMRP	-1.85895	-3.62743	2.13887e-09
P2RX7	-2.35805	-5.12678	2.21079e-09
MIAT	-2.896	-7.4436	2.21079e-09
MRM2	1.60247	3.03662	2.24518e-09
NF1	-1.27915	-2.42696	2.24518e-09
ITGAV	-1.91634	-3.77464	2.28243e-09
ERMN	-1.99964	-3.99901	2.28243e-09
ATG4D	-1.37594	-2.59537	2.37784e-09
ARNTL	-2.29999	-4.92454	2.45899e-09
MCOLN2	-3.0733	-8.41699	2.45899e-09
KIF19	-3.56148	-11.8063	2.45899e-09
LINC00641	-1.29706	-2.45727	2.52923e-09
SRGAP2C	-1.4651	-2.76083	2.60504e-09
NBPF14	-1.83654	-3.57152	2.60504e-09
LINC00299	-4.08319	-16.9497	2.60504e-09
ADCY9	-2.16097	-4.47216	2.64364e-09
SNX33	-2.5502	-5.85716	2.64364e-09
TIPARP-AS1	2.54558	5.83844	2.7091e-09
MAPK8IP3	-2.082	-4.23394	2.7091e-09
PIEZO1	-1.9779	-3.9392	2.7774e-09
PLPPR2	-2.24582	-4.74307	2.79062e-09
PLCH2	-2.26594	-4.80967	2.83846e-09
EIF2AK3	-1.62403	-3.08235	2.88438e-09
FUNDC1	2.09378	4.26864	2.93118e-09
ARHGAP26	-1.66877	-3.17943	2.97017e-09
FOXO4	-1.73369	-3.32577	2.97017e-09
NCBP1	-1.51857	-2.86508	2.98412e-09
MCTP2	-2.51338	-5.70955	3.08513e-09
WASHC1	-1.84183	-3.58465	3.13373e-09
ZBTB37	-1.97014	-3.91805	3.20446e-09
GCSAM	2.57035	5.93952	3.28141e-09
HIP1R	-1.32741	-2.50952	3.28141e-09
MYO5A	-1.72683	-3.30999	3.28141e-09
ITPRIP	-1.72349	-3.30235	3.32465e-09
INPPL1	-1.95046	-3.86497	3.36751e-09
FES	-2.41274	-5.32485	3.36751e-09
NT5C1A	-2.71359	-6.55951	3.36751e-09
RPP25L	1.83617	3.5706	3.38764e-09
IL18R1	-2.23419	-4.70499	3.62789e-09
PTPRJ	-1.77156	-3.41423	3.75265e-09
PCYT1A	-1.83818	-3.57559	3.82426e-09
WDR81	-1.4524	-2.73663	3.95832e-09
CLUH	-1.50888	-2.84589	3.95832e-09
TAB3	-1.59933	-3.03002	3.95832e-09
ITGAX	-3.67589	-12.7807	4.11263e-09
MAFK	-1.60336	-3.03851	4.56529e-09
DCUN1D2	-1.73642	-3.33207	4.80983e-09
MAP3K5	-2.05808	-4.16433	4.89783e-09
SLC1A5	-1.95014	-3.86413	4.98218e-09
BTAF1	-1.76279	-3.39355	5.40458e-09
FADS3	-2.41282	-5.32513	5.43064e-09
RELCH	-1.49635	-2.82129	5.88699e-09
LINC00278	-2.05839	-4.16522	5.88699e-09
DUSP5	-3.22756	-9.36684	6.00497e-09
USP28	-1.90672	-3.74956	6.0192e-09
SATB1-AS1	2.08417	4.24031	6.12074e-09
ABCB10	-1.51284	-2.85371	6.12074e-09
FOSL2	-2.48582	-5.60153	6.12074e-09
SEC24C	-1.7884	-3.45431	6.26766e-09
DSEL	1.80725	3.49974	6.38034e-09
ZDHHC21	-1.36473	-2.57528	6.66491e-09
LYN	-2.50242	-5.66636	6.66491e-09
ANAPC2	-1.66813	-3.17802	6.72448e-09
LTB4R	-1.60377	-3.03936	7.20047e-09
SH2B3	-1.85162	-3.60904	7.20047e-09
MYO15B	-2.09308	-4.26659	7.20047e-09
TMEM127	-1.69944	-3.24775	7.243e-09
ABCC10	-1.73239	-3.32277	7.243e-09
FAR1	-1.71029	-3.27227	7.40295e-09
RFX3-AS1	-1.9194	-3.78267	7.52188e-09
TIMM8A	1.63961	3.11581	7.57391e-09
TRAF4	-1.49117	-2.81117	7.59906e-09
PLEKHD1	-2.79197	-6.92576	7.62567e-09
AREL1	-1.54919	-2.92652	7.77239e-09
MAN2C1	-1.86644	-3.6463	7.77239e-09
LSS	-1.39237	-2.62509	7.86264e-09
NR2C2	-1.64166	-3.12026	8.08141e-09
ZBTB7B	-2.30751	-4.95027	8.08475e-09
DLG5	-2.65114	-6.28165	8.08475e-09
DEPDC5	-1.64605	-3.12975	8.4183e-09
SLCO3A1	-1.65623	-3.15192	8.73932e-09
SLC14A1	-1.83699	-3.57264	8.90366e-09
GCHFR	2.19946	4.59308	9.02193e-09
PICALM	-1.59437	-3.01963	9.02193e-09
TMEM181	-1.851	-3.6075	9.02193e-09
STRN3	-1.40179	-2.64229	9.20711e-09
PLCXD2	-1.45551	-2.74254	9.46249e-09
KIFC2	-1.73518	-3.3292	9.58285e-09
BHLHE40	-2.2915	-4.89566	9.66322e-09
MSC-AS1	-2.74181	-6.6891	9.81034e-09
F2R	-2.58548	-6.00216	1.00323e-08
ITPR3	-1.67542	-3.19413	1.01235e-08
PPP1R16B	-1.50165	-2.83167	1.01697e-08
FAM227B	2.18706	4.55376	1.03779e-08
MUL1	1.62601	3.08657	1.03779e-08
FAM193B	-1.90453	-3.74387	1.0397e-08
ACAP3	-1.54958	-2.92731	1.04191e-08
GOLGA8B	-1.80292	-3.48927	1.0421e-08
SMURF1	-1.83002	-3.55541	1.06961e-08
NR4A3	-2.89651	-7.44624	1.06961e-08
FGFRL1	-2.20748	-4.61868	1.17688e-08
CBR1	2.16063	4.47112	1.18731e-08
FCHSD1	-1.69137	-3.22964	1.19748e-08
KMT2D	-1.4847	-2.79858	1.24416e-08
TXNDC11	-1.25826	-2.39206	1.24914e-08
CDK17	-1.77315	-3.41799	1.26273e-08
PLOD1	-2.03678	-4.10328	1.26273e-08
PRELID2	-2.38753	-5.2326	1.26273e-08
TGFBR3	-2.54517	-5.83678	1.2855e-08
ATG16L1	-1.50545	-2.83914	1.28804e-08
LRRC37A2	-1.72988	-3.31701	1.33373e-08
MEG8	-1.98599	-3.96134	1.37695e-08
EME2	-1.79468	-3.46939	1.44006e-08
PYROXD2	-1.60292	-3.03758	1.48541e-08
PAK1	1.3108	2.48078	1.49407e-08
PCNA	1.16001	2.2346	1.57159e-08
TMEM94	-1.5046	-2.83745	1.57159e-08
BMF	-2.21783	-4.65192	1.57759e-08
PLA2G6	-1.60542	-3.04284	1.62093e-08
PDE1B	-2.75897	-6.76915	1.68455e-08
CETN2	1.39106	2.62271	1.6911e-08
NBPF26	-1.94074	-3.83901	1.74437e-08
TNK2	-1.32668	-2.50825	1.76951e-08
CISH	1.6495	3.13725	1.79546e-08
LLGL1	-1.54713	-2.92234	1.85418e-08
RRP12	-1.15152	-2.22149	1.86673e-08
TTLL3	-2.05201	-4.14683	1.90088e-08
AUTS2	-2.25427	-4.77094	1.90088e-08
SHC1	-1.213	-2.31819	1.94302e-08
MRPL15	1.80459	3.4933	1.95195e-08
ZNF600	-1.79395	-3.46763	1.97061e-08
TBKBP1	-2.23455	-4.70615	1.99885e-08
SH3BP2	-1.87617	-3.67099	2.07072e-08
LINC00467	1.43929	2.71187	2.08533e-08
GALC	-1.47266	-2.77533	2.08533e-08
MYO6	-3.00317	-8.01757	2.08533e-08
TMEM265	-1.20304	-2.30224	2.11251e-08
HSH2D	-1.61404	-3.06108	2.15589e-08
CTC1	-1.32923	-2.51268	2.15663e-08
FAIM	1.47406	2.77802	2.27402e-08
RAD54L2	-1.46069	-2.7524	2.27709e-08
SLC30A1	-1.65708	-3.15378	2.28313e-08
GSAP	-2.0316	-4.08857	2.32614e-08
KRBOX4	1.21114	2.31521	2.32763e-08
ASL	-1.4583	-2.74784	2.32763e-08
MED8	1.50097	2.83032	2.3293e-08
GPR52	-2.91417	-7.53793	2.39157e-08
ATXN1	-1.69184	-3.23069	2.41441e-08
CTNND1	-1.56433	-2.95741	2.48818e-08
RAD51C	1.63533	3.10659	2.52129e-08
RRM2	-2.9189	-7.56268	2.54931e-08
CD33	-2.85998	-7.26006	2.55062e-08
HELZ2	-1.53063	-2.88912	2.55477e-08
BMI1	-1.22219	-2.333	2.59657e-08
CCNT1	-1.37744	-2.59807	2.59657e-08
SLFN12L	-1.46711	-2.76467	2.59657e-08
RHBDF2	-2.04182	-4.11765	2.59657e-08
CCR1	-2.32977	-5.02726	2.59657e-08
DNAH1	-1.62341	-3.08103	2.66231e-08
DVL3	-1.16644	-2.24457	2.6867e-08
KIF9-AS1	-1.80628	-3.49739	2.72314e-08
COQ3	2.09996	4.28698	2.75659e-08
PEX3	1.65552	3.15036	2.75659e-08
RASA1	-1.22072	-2.33063	2.78488e-08
PDRG1	1.42431	2.68386	2.81584e-08
AGPAT4	-2.21035	-4.62789	2.83522e-08
ZC3H12D	-1.57283	-2.97487	2.84975e-08
RASA3-IT1	-2.30349	-4.93652	2.86776e-08
SAPCD1	-2.63324	-6.20417	2.94749e-08
GAK	-1.55796	-2.94437	2.97126e-08
CHN2	-2.0383	-4.10761	2.97126e-08
SETBP1	-3.41995	-10.7031	3.00015e-08
HIRA	-1.26873	-2.40949	3.08825e-08
TMEM141	1.84418	3.59049	3.09759e-08
PCNX3	-1.51753	-2.863	3.09759e-08
LINC01451	-2.85755	-7.24784	3.09759e-08
CRYGS	-2.10586	-4.30453	3.16054e-08
GOLGA8O	-2.95376	-7.74767	3.21372e-08
FYCO1	-1.49907	-2.8266	3.25844e-08
A2M-AS1	-2.13385	-4.38886	3.39052e-08
VPS33B	-1.18773	-2.27794	3.40366e-08
AFF3	1.74689	3.35635	3.40527e-08
CLCF1	-2.08481	-4.2422	3.43357e-08
FAM53B	-1.941	-3.83971	3.4687e-08
ZNF576	1.49517	2.81897	3.49119e-08
WWC3	-1.24059	-2.36296	3.51538e-08
USP32	-1.21295	-2.31811	3.52196e-08
PGAP3	-1.54502	-2.91807	3.52196e-08
RGS17	-2.15143	-4.44269	3.5381e-08
NISCH	-1.31496	-2.48796	3.53875e-08
ELOVL6	-2.57856	-5.97345	3.70038e-08
TAF13	-1.12861	-2.18648	3.84452e-08
TAGLN	-1.88162	-3.68488	3.84452e-08
FCGR2A	-2.4583	-5.49569	3.85358e-08
ITIH4	-1.6523	-3.14335	3.91153e-08
CD300E	-2.43214	-5.39694	3.98822e-08
TFRC	-1.56483	-2.95843	4.03106e-08
ACSL1	-1.51649	-2.86093	4.10709e-08
LAT2	-2.37054	-5.17136	4.12667e-08
NSMF	-1.47461	-2.77909	4.1332e-08
RLF	-1.31445	-2.48707	4.24949e-08
CXORF65	-1.48201	-2.79337	4.27002e-08
CEP70	1.37771	2.59855	4.27772e-08
GRAMD1B	-1.68606	-3.21778	4.31936e-08
RAB33A	1.79539	3.4711	4.33098e-08
ATP8B4	-2.72066	-6.59174	4.33536e-08
SMAD7	-1.73251	-3.32305	4.33625e-08
ARHGAP35	-1.284	-2.43513	4.35312e-08
ANKRD36C	-1.68017	-3.20465	4.41947e-08
TRIM41	-1.07684	-2.1094	4.54424e-08
DNHD1	-1.28183	-2.43147	4.59802e-08
SESTD1	-1.6159	-3.06503	4.59802e-08
SULT1A3	-1.34161	-2.53434	4.62222e-08
NPIPB4	-1.60932	-3.05108	4.68788e-08
BHMT2	-2.49867	-5.65163	4.70017e-08
SS18L1	-1.52517	-2.87821	4.882e-08
ZNF14	-1.10219	-2.1468	4.91942e-08
NUP85	-1.32572	-2.50659	4.95344e-08
MTSS1	-1.81438	-3.51709	5.01442e-08
MIR222HG	-2.522	-5.74379	5.05571e-08
MAP3K13	1.89739	3.72538	5.07741e-08
COLEC12	-1.70108	-3.25144	5.1396e-08
CMKLR1	-2.85175	-7.21877	5.1396e-08
DOT1L	-1.1167	-2.1685	5.15507e-08
ANKRD36	-1.67469	-3.19251	5.15507e-08
EOGT	-1.60456	-3.04102	5.21989e-08
DTHD1	-2.99063	-7.94823	5.23037e-08
GUSBP11	-1.30434	-2.46972	5.53149e-08
PDGFD	-1.79662	-3.47405	5.53149e-08
MIR22HG	-2.28134	-4.86129	5.67064e-08
MLKL	-1.49554	-2.8197	5.71953e-08
NUP153	-1.45203	-2.73593	5.75732e-08
ERCC5	-1.22367	-2.3354	5.85496e-08
EPS8	1.65253	3.14384	5.85985e-08
KLRC3	-1.82475	-3.54246	5.85985e-08
BTBD17	-2.46891	-5.53627	5.89732e-08
BMP1	-1.83382	-3.5648	5.9339e-08
TNFRSF6B	-1.89622	-3.72237	5.93653e-08
CASP6	1.67613	3.1957	5.96979e-08
BCL3	-1.49523	-2.81909	5.96979e-08
CPEB3	-1.38858	-2.61822	6.04207e-08
MTMR1	-1.12417	-2.17975	6.12575e-08
ARID3A	-1.56665	-2.96217	6.21223e-08
GRM2	-2.33971	-5.06201	6.32958e-08
LINC01727	-2.56123	-5.90209	6.38706e-08
HEATR9	-2.60618	-6.08889	6.38706e-08
PTPN9	-1.16964	-2.24955	6.40894e-08
PARP12	-1.58249	-2.99485	6.40894e-08
C9ORF139	-2.55845	-5.89076	6.44595e-08
MANBAL	1.53949	2.90691	6.45331e-08
XPO5	-1.27022	-2.41198	6.45331e-08
ERVK13-1	-1.49947	-2.8274	6.45331e-08
CLASP1	-1.65377	-3.14654	6.45331e-08
LGALS3	-2.33327	-5.03947	6.45331e-08
HMGCL	1.14228	2.20729	6.49955e-08
STAB1	-2.61515	-6.12686	6.79295e-08
TLCD2	-1.64891	-3.13596	6.81645e-08
SPAG16	1.25532	2.3872	7.08552e-08
PLCB2	-1.70143	-3.25223	7.32238e-08
NSD2	-1.55876	-2.94601	7.46331e-08
CDC42-IT1	-1.29281	-2.45005	7.4812e-08
IFFO1	-1.43395	-2.70186	7.51453e-08
SLC25A25-AS1	-1.47573	-2.78124	7.53452e-08
VPS9D1	-1.81924	-3.52895	7.53452e-08
PPP2R2B	-2.37476	-5.1865	7.67448e-08
C11ORF71	1.44219	2.71734	7.75541e-08
USPL1	-1.14498	-2.21143	7.86139e-08
MAF	-2.18533	-4.54829	8.0265e-08
TTLL4	-1.2436	-2.36788	8.23137e-08
PSMD10	1.24541	2.37086	8.23381e-08
USP49	-1.98598	-3.96131	8.23381e-08
ETV6	-1.22822	-2.34277	8.36455e-08
ATP11A	-1.40041	-2.63977	8.38427e-08
TRIM37	-1.33945	-2.53054	8.41695e-08
MMP23B	-1.93231	-3.81666	8.46045e-08
CCBE1	-2.2191	-4.65602	8.49855e-08
NAA40	-1.63877	-3.11401	8.52179e-08
LRCH1	-1.08715	-2.12454	8.59981e-08
MRPL36	1.81787	3.52561	9.17728e-08
FANCA	-1.62332	-3.08084	9.26472e-08
GEN1	-2.02593	-4.07256	9.40957e-08
GOLGA8A	-1.82281	-3.53769	9.57399e-08
RNF165	-2.73289	-6.64784	9.66673e-08
COA3	2.03878	4.10897	9.7163e-08
RILPL2	1.27625	2.42209	9.936e-08
FAM13A-AS1	-1.53465	-2.89717	1.02164e-07
NDUFA8	1.69573	3.2394	1.02471e-07
MTPAP	-1.13508	-2.19631	1.02471e-07
NXF1	-1.24745	-2.37422	1.02471e-07
FBXL19	-1.73351	-3.32536	1.02471e-07
LINC00265	-1.84229	-3.58578	1.02471e-07
NT5E	2.2789	4.85307	1.04351e-07
STAG3L5P-PVRIG2P-PILRB	-1.34419	-2.53887	1.04351e-07
TAF5L	-1.26423	-2.40198	1.04757e-07
INTS6L	-1.86573	-3.64454	1.04798e-07
POMC	1.42949	2.69352	1.07603e-07
ITPRIPL2	-2.31295	-4.96897	1.08466e-07
INPP5E	-1.40189	-2.64247	1.0896e-07
RBM44	-1.93753	-3.83048	1.0896e-07
MRPL2	1.29635	2.45607	1.12069e-07
LEF1-AS1	2.73868	6.67461	1.12804e-07
CLSTN3	-1.32859	-2.51158	1.13057e-07
ABCA5	-1.27467	-2.41943	1.13335e-07
CDYL2	-1.59626	-3.02359	1.1377e-07
TLR10	-2.40843	-5.30898	1.13861e-07
BEX3	2.54436	5.83349	1.13925e-07
LINC00963	-1.58804	-3.0064	1.14059e-07
TRAF1	-1.43568	-2.7051	1.14292e-07
MAGEH1	1.70736	3.26562	1.15159e-07
KIF21B	-1.28448	-2.43594	1.15159e-07
SLFN11	-1.79916	-3.48018	1.15159e-07
TAF4	-1.24807	-2.37523	1.15295e-07
BRPF1	-1.35527	-2.55845	1.19666e-07
FAM104B	1.66183	3.16418	1.22173e-07
PPM1L	-2.26689	-4.81285	1.22609e-07
EXOSC4	1.36044	2.56763	1.22719e-07
PAN2	-1.4231	-2.68161	1.24407e-07
LINC01176	-1.79299	-3.46531	1.24407e-07
CD276	-2.36797	-5.16216	1.24407e-07
RAB27B	-2.21208	-4.63344	1.25831e-07
CERT1	-1.19039	-2.28215	1.26101e-07
IL11RA	-1.63252	-3.10054	1.26101e-07
NOTCH2NLC	-1.38592	-2.61339	1.29164e-07
SLC45A4	-1.49842	-2.82533	1.29164e-07
FABP5	1.28103	2.43012	1.30203e-07
SLC25A30	-1.37985	-2.60241	1.30203e-07
TTC22	-1.41351	-2.66385	1.30203e-07
TVP23C	-1.6473	-3.13248	1.30203e-07
C1RL-AS1	-1.78638	-3.44948	1.30203e-07
TMEM70	1.44852	2.72928	1.30569e-07
TAS2R30	-2.21175	-4.63237	1.32566e-07
TYK2	-1.2991	-2.46075	1.32953e-07
CD9	1.89993	3.73196	1.33406e-07
ZCCHC9	1.47416	2.77823	1.34223e-07
TMEM187	1.82944	3.55399	1.34869e-07
PKIA	1.66161	3.16369	1.34978e-07
SREBF2	-1.29348	-2.45119	1.3752e-07
CIITA	-2.23517	-4.70818	1.38255e-07
ACVR1B	-1.14599	-2.21297	1.41404e-07
ALDOC	1.31593	2.48963	1.41735e-07
CHCHD4	1.81848	3.52709	1.42319e-07
NBPF10	-2.17083	-4.50283	1.44978e-07
MTHFS	2.15978	4.46845	1.47324e-07
KBTBD3	1.54898	2.92611	1.47324e-07
AGMAT	1.48275	2.7948	1.49433e-07
BFSP1	-2.24074	-4.72639	1.52517e-07
UCHL3	1.49088	2.8106	1.53243e-07
NFAM1	-2.33004	-5.0282	1.54626e-07
PPP1R9A	-2.58145	-5.98541	1.59777e-07
BCLAF3	-1.41793	-2.67202	1.60026e-07
C14ORF119	1.71191	3.27594	1.64313e-07
MADD	-1.49213	-2.81304	1.65302e-07
SNX25	-1.3222	-2.50047	1.65393e-07
GCSH	1.58164	2.9931	1.6853e-07
FAS	-1.76213	-3.39198	1.68766e-07
RASGRF2	1.62301	3.08017	1.68946e-07
YOD1	-1.30021	-2.46264	1.69441e-07
PSMG1	1.35598	2.5597	1.69606e-07
SVBP	1.87421	3.66602	1.69922e-07
LANCL2	-1.31192	-2.48272	1.71413e-07
MAK16	1.57355	2.97637	1.72266e-07
XPNPEP1	-1.13614	-2.19793	1.74867e-07
LYRM4	2.03914	4.11001	1.76773e-07
SLC16A6	-1.92864	-3.80695	1.76773e-07
TRAPPC8	-1.31078	-2.48075	1.77756e-07
FAM13A	-1.47727	-2.78421	1.78529e-07
GTPBP1	-1.33809	-2.52816	1.79439e-07
RPP14	-1.41281	-2.66255	1.80269e-07
TSPAN17	-1.03605	-2.05061	1.8081e-07
SPNS3	1.81308	3.51393	1.85162e-07
FAM13B	-1.21802	-2.32627	1.89632e-07
PLEKHG3	-2.32465	-5.00943	1.91096e-07
KATNAL1	-1.78322	-3.44193	1.91211e-07
RELT	-1.42336	-2.68209	1.93635e-07
SUGP2	-1.57154	-2.97221	1.96191e-07
PARP15	-1.75211	-3.3685	1.97095e-07
THUMPD3	1.02088	2.02916	1.9825e-07
LINC00987	-2.01162	-4.03234	1.9825e-07
DENND4C	-1.27585	-2.42141	1.98381e-07
ARL5B	-1.78329	-3.44209	2.0049e-07
RASGEF1A	-1.91812	-3.77931	2.07887e-07
SMUG1	1.17079	2.25135	2.11408e-07
PDXDC2P-NPIPB14P	-1.52011	-2.86813	2.11657e-07
LRRK2	-2.01651	-4.04603	2.11657e-07
DGKQ	-1.34276	-2.53637	2.17613e-07
USP46	-1.68692	-3.21968	2.19137e-07
RAB39B	1.38815	2.61742	2.19515e-07
TNFRSF18	-2.18629	-4.55135	2.22079e-07
CD248	1.74563	3.35342	2.22164e-07
PATL2	-1.61395	-3.06088	2.22164e-07
NEK6	-1.99485	-3.98574	2.22164e-07
RNF213-AS1	-1.55919	-2.94687	2.23474e-07
VAV3	-1.61685	-3.06704	2.26885e-07
RPTOR	-1.26963	-2.41099	2.27116e-07
SLC38A10	-1.27508	-2.42012	2.2768e-07
NSUN2	-1.34255	-2.53599	2.2768e-07
KDM6A	-1.5675	-2.96391	2.2768e-07
MCUR1	1.19279	2.28594	2.28028e-07
EPHB6	1.85324	3.61311	2.32155e-07
ADAMTS10	-1.38667	-2.61474	2.32276e-07
PTGDS	-2.61871	-6.142	2.33687e-07
YES1	-1.45888	-2.74895	2.37037e-07
CC2D1A	-1.18436	-2.27263	2.38359e-07
GAS7	-2.25648	-4.77824	2.38482e-07
TBXA2R	1.57118	2.97148	2.40628e-07
FAM50B	1.44988	2.73186	2.45324e-07
YIF1A	1.26525	2.40368	2.45633e-07
C1ORF21	-1.96737	-3.91054	2.48394e-07
AJM1	-1.90304	-3.74002	2.48955e-07
KDM5C-IT1	-2.21846	-4.65396	2.4941e-07
YEATS2	-1.07801	-2.11112	2.57312e-07
A2M	-1.93249	-3.81714	2.62595e-07
MMP25-AS1	-1.13735	-2.19976	2.63887e-07
IMMP1L	1.84871	3.60177	2.66919e-07
LRIG2	-1.05659	-2.08001	2.66919e-07
DENND4B	-1.44101	-2.71511	2.74254e-07
MRPL58	1.76516	3.39913	2.75036e-07
NME4	2.62844	6.18357	2.78026e-07
ICOS	1.18854	2.27922	2.80829e-07
SMIM4	2.15107	4.44158	2.81586e-07
FURIN	-1.04449	-2.06263	2.81586e-07
NEIL1	-1.59621	-3.02349	2.84103e-07
RPRD1B	-1.18761	-2.27776	2.88226e-07
POLG-DT	1.81617	3.52144	2.95523e-07
CTNNA1	-2.61224	-6.11452	2.95632e-07
ADAM8	-1.87771	-3.67492	3.02122e-07
TFEB	-1.35908	-2.56521	3.02843e-07
PKD2	-1.90881	-3.75499	3.04383e-07
C16ORF74	2.04262	4.11994	3.0511e-07
AKAP7	1.3538	2.55584	3.08512e-07
EPHA4	-1.78879	-3.45525	3.11586e-07
DIP2A-IT1	-2.09635	-4.27625	3.12703e-07
FAM189B	1.49218	2.81313	3.21199e-07
MDM2	-1.38085	-2.60422	3.21835e-07
ACAT2	1.79581	3.47212	3.26898e-07
PRDM10	-1.60029	-3.03204	3.3041e-07
AKAP8	-0.97837	-1.97024	3.30626e-07
LINC00926	-2.12552	-4.36362	3.39784e-07
CBX1	1.70725	3.26539	3.41745e-07
HS6ST1	-1.68814	-3.22242	3.42745e-07
SELENOI	-1.36241	-2.57115	3.43067e-07
TNFAIP2	-2.26615	-4.81039	3.57436e-07
EEF1E1	1.97421	3.92912	3.57682e-07
SLC23A2	-1.17538	-2.25853	3.58243e-07
KBTBD4	1.73473	3.32818	3.62063e-07
GNPDA1	1.4935	2.81572	3.63383e-07
TTC16	-1.42133	-2.67832	3.64455e-07
CEP250-AS1	1.64471	3.12685	3.69024e-07
MBD6	-1.00131	-2.00181	3.69024e-07
DHRSX-IT1	-2.33772	-5.05502	3.69254e-07
ZNF232-AS1	1.87954	3.67958	3.70455e-07
VPS39	-1.07272	-2.10339	3.74082e-07
LINC02193	-1.45546	-2.74244	3.75406e-07
C20ORF194	-1.57012	-2.9693	3.8318e-07
ZSWIM8	-1.22114	-2.33131	3.84369e-07
ELMO2	-1.28879	-2.44324	3.84369e-07
MSRB2	1.64474	3.12692	3.85943e-07
KIF3B	-1.04114	-2.05785	3.85943e-07
CLEC7A	-2.27712	-4.84709	3.85943e-07
MRPL45	1.78396	3.44369	3.86354e-07
ZDHHC14	-1.6384	-3.11321	3.86474e-07
CD79A	1.8801	3.681	3.90857e-07
TMEM128	1.19261	2.28566	3.92368e-07
PDZD4	-2.70414	-6.51667	3.93919e-07
ANO9	-1.42921	-2.693	3.95459e-07
QDPR	1.73115	3.31991	3.9864e-07
GARS1-DT	-1.42976	-2.69401	4.06813e-07
PDGFC	-2.4497	-5.46303	4.08749e-07
MASTL	-1.51016	-2.84842	4.12925e-07
TRIM25	-1.26263	-2.39932	4.13199e-07
SNHG19	1.79884	3.47939	4.19249e-07
TNRC18	-1.19046	-2.28226	4.19249e-07
SLC39A4	1.53314	2.89415	4.21447e-07
LLGL2	-1.77049	-3.41169	4.21606e-07
PCSK1N	1.77961	3.43334	4.22915e-07
MICAL2	-1.70023	-3.24952	4.26587e-07
CES1	-2.1646	-4.48341	4.26587e-07
INIP	1.17387	2.25615	4.27067e-07
MED17	-1.20628	-2.30742	4.27067e-07
ACCS	-1.7223	-3.29961	4.27067e-07
EFCAB2	1.50118	2.83074	4.28953e-07
SYK	-2.35724	-5.12389	4.28953e-07
FBXL6	-1.24053	-2.36285	4.29292e-07
LAG3	-2.04225	-4.11886	4.30239e-07
LY96	2.08167	4.23297	4.42691e-07
VPS37B	-1.57098	-2.97106	4.4955e-07
ATP13A3	-1.19004	-2.2816	4.505e-07
KIF21A	-1.91654	-3.77516	4.55629e-07
C2ORF15	1.857	3.62253	4.72592e-07
SDHAF3	2.03655	4.10265	4.73533e-07
ZNF781	1.61172	3.05615	4.73533e-07
ZNF235	-1.37961	-2.60197	4.76461e-07
ZNF266	-1.42159	-2.6788	4.8302e-07
TMEM39A	-1.30531	-2.47138	4.90697e-07
ADI1	1.38918	2.6193	4.91289e-07
RNASEH1-AS1	1.46264	2.75612	4.9237e-07
CRAMP1	-1.43485	-2.70355	4.9237e-07
CDCA7	-1.42753	-2.68986	4.94476e-07
HEG1	-2.10695	-4.30781	4.95462e-07
RPF2	1.41168	2.66046	4.98754e-07
CREB3L2	-1.38173	-2.60581	4.98754e-07
FH	1.51728	2.86251	5.02414e-07
SPIRE1	-2.04332	-4.12193	5.06924e-07
SLC25A29	-1.58354	-2.99704	5.0699e-07
LINC01018	-2.30057	-4.92654	5.14706e-07
KANSL3	-1.28831	-2.44242	5.16149e-07
CARD9	-2.24796	-4.75012	5.19516e-07
MYO18A	-1.75758	-3.38131	5.27697e-07
LINC01003	1.19645	2.29175	5.30268e-07
EBNA1BP2	1.4029	2.64432	5.39495e-07
MFSD11	-0.994311	-1.99213	5.41109e-07
SYCP3	-2.4073	-5.30482	5.42543e-07
ITPRIPL1	-2.01658	-4.04624	5.4568e-07
AP1G2	-1.02217	-2.03097	5.6048e-07
HDAC9	-2.56397	-5.91332	5.6218e-07
SNX13	-1.35183	-2.55236	5.70807e-07
SCOC	1.52165	2.8712	5.7156e-07
PINK1	1.06647	2.0943	5.77005e-07
PDPR	-1.38945	-2.61978	5.77882e-07
FAM126A	-1.17653	-2.26033	5.78135e-07
SIGLEC10-AS1	-2.47101	-5.54434	5.78135e-07
ZNF567	1.10194	2.14643	5.82448e-07
NOG	2.73271	6.64705	5.87154e-07
ACTR6	1.80253	3.4883	5.96165e-07
GSE1	-1.8399	-3.57986	5.98615e-07
GON7	1.4287	2.69204	6.00085e-07
TSPAN2	-1.43428	-2.70248	6.15261e-07
TMEM86B	-1.48951	-2.80794	6.15261e-07
SLC2A8	-2.45813	-5.49504	6.17888e-07
DDHD1	-1.29102	-2.447	6.25877e-07
RP2	-1.50417	-2.83661	6.32272e-07
PLGRKT	1.39098	2.62256	6.34044e-07
OPHN1	-2.23596	-4.71078	6.34044e-07
GSPT2	1.11061	2.15937	6.38867e-07
SMG7	-1.03041	-2.0426	6.48756e-07
DCTPP1	1.30159	2.465	6.49188e-07
UGGT1	-1.15911	-2.23319	6.53163e-07
CD93	-2.03213	-4.09008	6.53601e-07
TRIM39	-1.10558	-2.15185	6.53981e-07
MCOLN1	-1.07932	-2.11304	6.60523e-07
CFAP44	-1.13209	-2.19176	6.68784e-07
BET1	1.45158	2.73507	6.71746e-07
EPB41L4A	-1.87306	-3.66308	6.72126e-07
FAM229B	1.69789	3.24426	6.72506e-07
COQ7	1.94308	3.84526	6.81787e-07
CYB561	-1.29075	-2.44655	6.81787e-07
SIGLEC14	-2.44794	-5.45636	6.87583e-07
NUDT1	1.44311	2.71906	6.89128e-07
PCNX1	-1.44395	-2.72065	6.9545e-07
SGTB	1.95419	3.87498	7.0155e-07
GPN3	1.78193	3.43886	7.0155e-07
KIAA0319L	-0.994535	-1.99244	7.0155e-07
KIF1B	-1.36034	-2.56746	7.0155e-07
PRDM1	-2.50737	-5.68581	7.0155e-07
GTPBP2	-1.28186	-2.43153	7.045e-07
ZNF558	-1.10401	-2.14952	7.18958e-07
SCARF2	-1.56399	-2.95671	7.21558e-07
B4GALT5	-1.62151	-3.07696	7.32359e-07
TACO1	1.26599	2.40493	7.36668e-07
DDX47	-1.15279	-2.22344	7.41772e-07
SH2D1B	-2.27355	-4.83512	7.41772e-07
PDE8A	-1.47095	-2.77204	7.47974e-07
SYTL2	-1.75384	-3.37255	7.49721e-07
ILRUN-AS1	1.57807	2.98569	7.66777e-07
TRAV6	1.82138	3.53418	7.82465e-07
OSBPL7	-1.09476	-2.13578	7.89141e-07
AP1S1	1.27563	2.42105	7.92564e-07
MRPL24	1.46767	2.76575	8.00178e-07
GTF3C3	-0.946866	-1.92768	8.02891e-07
DCAF1	-0.951888	-1.9344	8.04597e-07
MAML3	1.78767	3.45258	8.10379e-07
JAGN1	2.02758	4.07721	8.17724e-07
PANK3	-1.1165	-2.1682	8.26197e-07
GPX7	1.38441	2.61066	8.35245e-07
CDK19	-0.844626	-1.7958	8.35245e-07
C15ORF61	1.36293	2.57206	8.36816e-07
BET1L	1.29714	2.4574	8.39631e-07
FBLN5	2.10256	4.2947	8.45948e-07
BCKDHA	-1.53867	-2.90527	8.45948e-07
MTOR	-1.38608	-2.61368	8.47988e-07
IQCN	-1.55044	-2.92906	8.52951e-07
AP1B1	-1.2049	-2.30521	8.80364e-07
VPS13B	-1.3534	-2.55513	8.82609e-07
PAFAH1B3	1.66137	3.16317	8.83081e-07
ELL	-1.07701	-2.10966	8.88627e-07
DYNLT3	1.46056	2.75214	8.96015e-07
SPOPL	-1.55347	-2.93523	9.02767e-07
ZDHHC18	-0.910323	-1.87947	9.08355e-07
SEPSECS	-1.09669	-2.13864	9.1279e-07
POLG	-1.20455	-2.30465	9.1279e-07
USP51	1.8547	3.61677	9.21276e-07
PET117	1.44517	2.72294	9.32471e-07
FHOD1	-1.16706	-2.24554	9.32471e-07
GSDMB	-1.49854	-2.82557	9.32471e-07
AP1AR	1.28676	2.43979	9.35272e-07
MAGEF1	1.52078	2.86947	9.49245e-07
TMEM175	-1.00496	-2.00689	9.49245e-07
JRK	-1.20887	-2.31157	9.51828e-07
CYREN	1.58575	3.00165	9.5402e-07
KANSL2	-1.05081	-2.07169	9.5402e-07
CGAS	-1.59681	-3.02475	9.54794e-07
PKN3	-2.22689	-4.68124	9.65606e-07
APOBR	-1.56755	-2.96402	9.74288e-07
NUGGC	-2.46934	-5.53791	9.74288e-07
ZNF460	-1.50644	-2.84109	9.84276e-07
ERMP1	-1.12916	-2.18731	9.86667e-07
ELP1	-1.19079	-2.28278	9.94012e-07
SLX4	-1.32139	-2.49906	9.956e-07
NR4A1	-1.83237	-3.56122	9.956e-07
MAN1C1	1.62025	3.07428	9.96664e-07
SAC3D1	1.88453	3.69234	1.00512e-06
FPGS	-0.893692	-1.85792	1.00512e-06
MED14	-1.12273	-2.17759	1.00983e-06
ANXA4	-1.30538	-2.47148	1.0158e-06
PIKFYVE	-1.07746	-2.11032	1.01595e-06
LINC00402	2.1054	4.30318	1.0162e-06
TTC9	2.14463	4.42178	1.01797e-06
RNF157-AS1	1.81204	3.51138	1.01797e-06
ZNF236	-1.08741	-2.12492	1.03128e-06
AK5	2.54367	5.8307	1.06194e-06
SBF1	-1.04464	-2.06285	1.06392e-06
SLAMF6	-1.13262	-2.19257	1.06392e-06
CORO1C	-1.48583	-2.80079	1.06392e-06
ABCA7	-1.52923	-2.88631	1.06392e-06
TJP2	-2.11234	-4.32393	1.06658e-06
CCDC34	1.47814	2.78589	1.06734e-06
RRS1	1.31404	2.48636	1.07148e-06
MRPL40	1.60704	3.04627	1.07282e-06
HAVCR2	-1.46046	-2.75197	1.07282e-06
ZMIZ2	-1.22256	-2.33361	1.08427e-06
ZDHHC13	-1.33498	-2.52272	1.09082e-06
AK6	1.35577	2.55933	1.09205e-06
COLGALT2	-2.39218	-5.24949	1.09649e-06
DPY30	1.65738	3.15442	1.10279e-06
ERMARD	-1.1792	-2.26451	1.10279e-06
FNDC3B	-1.60521	-3.0424	1.10423e-06
GVQW3	-1.11101	-2.15997	1.12338e-06
GIHCG	1.75262	3.36969	1.13623e-06
POLE	-1.30642	-2.47326	1.13795e-06
PMVK	1.57	2.96905	1.15833e-06
KDM7A	-0.983372	-1.97708	1.19209e-06
FCHO2	-1.85326	-3.61316	1.19349e-06
FRMD4B	-2.51911	-5.73227	1.19349e-06
MRPS2	1.7161	3.28547	1.20809e-06
HINT2	1.63094	3.09714	1.20809e-06
FLYWCH2	1.23943	2.36105	1.20809e-06
ELK1	1.08068	2.11503	1.20809e-06
MRPL13	1.23666	2.35653	1.26109e-06
MINDY3	-1.13875	-2.2019	1.26109e-06
RRAGA	1.35502	2.55801	1.26257e-06
C14ORF28	1.49032	2.80951	1.26695e-06
JAK2	-1.29748	-2.458	1.27727e-06
ISCA2	1.75771	3.38161	1.28777e-06
PPAT	0.853636	1.80705	1.28777e-06
ATG9A	-1.05181	-2.07312	1.29039e-06
PITPNA-AS1	2.03357	4.09417	1.29346e-06
ZNF526	1.69304	3.23337	1.29346e-06
TRERF1	-1.22102	-2.33111	1.29722e-06
DPY19L3	-1.44592	-2.72437	1.29918e-06
TMPO-AS1	1.76381	3.39594	1.31682e-06
SNHG21	1.15263	2.22319	1.31682e-06
WDFY1	-1.29622	-2.45584	1.3319e-06
GFI1	-1.3465	-2.54295	1.33918e-06
AGO4	-1.70484	-3.25993	1.33918e-06
TCEA3	2.26318	4.80049	1.34475e-06
SYDE2	1.70966	3.27084	1.34475e-06
UBL4A	0.970211	1.95913	1.34475e-06
ZNF417	-1.2249	-2.33739	1.34475e-06
IFFO2	-1.09781	-2.1403	1.34717e-06
WDR89	1.20359	2.30313	1.34844e-06
PTPMT1	1.48723	2.80351	1.3613e-06
BCAS4	2.07992	4.22784	1.37854e-06
FAM120A	-1.22157	-2.33201	1.39033e-06
RAB33B	1.1864	2.27584	1.39066e-06
TNFAIP8L2	1.12062	2.1744	1.40045e-06
SACM1L	-1.11468	-2.16547	1.40141e-06
ASF1A	1.13056	2.18943	1.40687e-06
MAPKAPK2	-1.10609	-2.15262	1.41069e-06
KIAA1841	-1.59358	-3.01798	1.41069e-06
SCUBE3	-2.22464	-4.67394	1.41069e-06
MRPL50	1.26084	2.39635	1.41937e-06
ZNF821	-1.39523	-2.6303	1.41937e-06
KCTD9	-1.24518	-2.37048	1.44655e-06
CBFA2T2	-0.884495	-1.84612	1.4584e-06
TJAP1	-0.817104	-1.76187	1.4633e-06
USF1	-1.04681	-2.06596	1.47508e-06
ZGRF1	-1.88006	-3.68091	1.47747e-06
ETFRF1	2.0243	4.06796	1.47849e-06
FBXL18	-1.04917	-2.06933	1.47849e-06
MS4A6A	-1.90183	-3.73687	1.48579e-06
FANCI	-1.24217	-2.36554	1.49365e-06
PRPS2	1.42146	2.67857	1.50353e-06
ZNF587B	-1.18377	-2.2717	1.50921e-06
RXRA	-1.53991	-2.90775	1.50941e-06
TMEM251	1.49863	2.82574	1.51025e-06
MFSD14A	-0.957564	-1.94203	1.5183e-06
RAB11FIP4	-1.11416	-2.16469	1.52688e-06
GALNS	-0.979675	-1.97202	1.5276e-06
RHOBTB3	-1.87316	-3.66334	1.54278e-06
AKR7A2	1.94974	3.86305	1.55054e-06
DTX3	-0.912463	-1.88226	1.55783e-06
SNX9	1.28786	2.44165	1.57701e-06
NOP9	-1.31999	-2.49665	1.59633e-06
LINC00894	-1.63406	-3.10384	1.59633e-06
ULK3	-0.879126	-1.83926	1.60283e-06
SUSD1	-1.69142	-3.22974	1.60283e-06
GDAP2	-1.05959	-2.08433	1.6121e-06
ANGEL2	-1.07298	-2.10378	1.62224e-06
THOC6	1.1733	2.25527	1.62557e-06
EEF1AKMT1	1.46083	2.75266	1.63483e-06
ANKRD44-AS1	2.24205	4.73069	1.66118e-06
PGAP2	1.29413	2.45229	1.66212e-06
C11ORF1	1.83769	3.57438	1.68509e-06
CYRIA	-2.29469	-4.90649	1.68509e-06
ZNF440	-1.32153	-2.49931	1.68688e-06
FDX2	1.31727	2.49193	1.69115e-06
RMC1	-1.06385	-2.0905	1.6944e-06
SEC24D	-1.26653	-2.40581	1.70213e-06
NRF1	-0.910554	-1.87977	1.72405e-06
PADI4	1.71704	3.28761	1.72721e-06
CDAN1	-1.04379	-2.06163	1.72802e-06
NOMO3	-1.33775	-2.52758	1.72802e-06
STK11IP	-1.37938	-2.60156	1.72802e-06
HEBP1	1.85374	3.61436	1.73324e-06
LINC01001	-1.62089	-3.07564	1.73324e-06
PRDX3	1.50791	2.84399	1.73493e-06
GK5	-1.97105	-3.92054	1.73493e-06
ZBTB41	-1.01506	-2.02099	1.73526e-06
ATAD2B	-1.14732	-2.21503	1.73526e-06
TBCD	-1.16454	-2.24162	1.73526e-06
SMIM30	1.70385	3.25768	1.7649e-06
LZIC	1.11101	2.15997	1.7649e-06
RABEP2	-1.18271	-2.27002	1.7649e-06
NT5C3B	1.28253	2.43266	1.7913e-06
CDCA7L	1.29163	2.44805	1.79741e-06
PRIM1	1.39999	2.63899	1.8031e-06
MED31	1.07496	2.10666	1.81424e-06
L3HYPDH	-1.11546	-2.16664	1.83093e-06
FOXJ1	2.30918	4.95601	1.83458e-06
CRACR2A	-0.974657	-1.96517	1.83458e-06
TMEM14C	2.65359	6.2923	1.84315e-06
GTF2E1	1.08755	2.12512	1.84315e-06
ZNF8-DT	1.41588	2.66822	1.86478e-06
OGT	-1.26225	-2.39869	1.87353e-06
FSBP	1.8892	3.70429	1.88585e-06
RAB11B-AS1	1.72587	3.3078	1.8985e-06
ARID2	-1.09778	-2.14026	1.8985e-06
FMR1-IT1	-1.74138	-3.34354	1.8985e-06
PLAUR	-1.80883	-3.50358	1.8985e-06
PLD1	-2.22082	-4.66159	1.8985e-06
RPP38	1.25806	2.39174	1.92778e-06
ST8SIA6-AS1	-2.2786	-4.85207	1.9281e-06
GIMAP8	1.38171	2.60578	1.94324e-06
TATDN1	1.4525	2.73681	1.94699e-06
TUSC2	1.29112	2.44719	1.94699e-06
ACYP1	1.18152	2.26815	1.94699e-06
CRTC2	-1.02634	-2.03685	1.94699e-06
DNAJC27	-1.08202	-2.117	1.94699e-06
MMS22L	-1.15627	-2.2288	1.94699e-06
MEF2D	-1.2376	-2.35806	1.94699e-06
AGAP3	-1.47366	-2.77726	1.94699e-06
SOCS7	-1.29038	-2.44592	1.97159e-06
CHIC1	-0.994148	-1.9919	1.9756e-06
FAM160A2	-1.01769	-2.02468	1.98781e-06
ZNF480	1.23937	2.36096	2.01539e-06
TRAPPC2B	0.965425	1.95264	2.02725e-06
PNPLA6	-1.0871	-2.12446	2.03416e-06
ARAF	-1.02755	-2.03857	2.04905e-06
CITED4	2.17668	4.52112	2.06288e-06
PNPLA4	1.58946	3.00937	2.06288e-06
ZNF93	1.37879	2.6005	2.06288e-06
NR2C2AP	1.17376	2.256	2.07743e-06
NRROS	-2.43945	-5.42436	2.07743e-06
CLCN2	-2.08329	-4.23773	2.08675e-06
MEA1	1.5921	3.01487	2.09517e-06
ZNF121	-0.905534	-1.87324	2.1144e-06
IRAK3	-2.02358	-4.0659	2.11481e-06
YY1AP1	-1.03321	-2.04657	2.13631e-06
SCRIB	-1.18569	-2.27472	2.13631e-06
GNB4	-1.69038	-3.22742	2.13631e-06
AGAP1	-2.22102	-4.66223	2.13631e-06
WDR90	-1.77995	-3.43415	2.16021e-06
MBOAT1	-1.72173	-3.29833	2.18306e-06
ACOT9	-0.974429	-1.96486	2.18444e-06
TMEM126A	1.74632	3.35503	2.19183e-06
SGSM1	-2.14534	-4.42398	2.23618e-06
GPC2	1.67029	3.18279	2.24818e-06
LRRN3	3.01088	8.06058	2.25247e-06
NRCAM	1.88572	3.69538	2.25627e-06
TMCO3	-1.06014	-2.08514	2.25627e-06
TAOK2	-1.1037	-2.14905	2.25627e-06
GPAT4	-1.12348	-2.17872	2.25627e-06
SEC24A	-1.03164	-2.04435	2.29033e-06
RAB35	-1.04187	-2.0589	2.29033e-06
MTARC1	-2.10777	-4.31026	2.29033e-06
HNRNPH1	-1.47283	-2.77566	2.29082e-06
TANGO2	-1.09601	-2.13763	2.29923e-06
SETD4	-0.838607	-1.78832	2.30835e-06
CCDC14	-1.04282	-2.06025	2.31403e-06
MEF2C	-1.48435	-2.79791	2.31431e-06
VPS25	1.31321	2.48493	2.31483e-06
TAF1C	-0.90615	-1.87404	2.31611e-06
LCMT1	1.45886	2.74891	2.3175e-06
WDR92	1.0363	2.05096	2.32749e-06
RALGAPB	-1.09818	-2.14084	2.32749e-06
PON2	-1.40244	-2.64347	2.34088e-06
PDZD11	0.95266	1.93544	2.34557e-06
SMPDL3A	-2.07067	-4.20081	2.36009e-06
TMIGD2	2.45708	5.49104	2.37745e-06
SMG5	-0.885972	-1.84801	2.40465e-06
RDH14	1.53433	2.89653	2.41531e-06
KLC1	-1.05161	-2.07285	2.41531e-06
HSD17B8	1.42991	2.69431	2.41585e-06
FAM207A	1.19777	2.29385	2.41585e-06
ADNP2	-0.986858	-1.98186	2.41585e-06
RASSF4	-2.05674	-4.16046	2.41585e-06
NMUR1	-2.66894	-6.35963	2.41585e-06
MC1R	-1.79462	-3.46923	2.42736e-06
TET2	-1.36834	-2.58174	2.43142e-06
RAB12	-1.83449	-3.56644	2.43142e-06
MID1IP1	1.51936	2.86664	2.43499e-06
GJC1	-2.11368	-4.32793	2.44223e-06
OSGEPL1	1.06043	2.08555	2.44468e-06
ZNF808	-1.27778	-2.42466	2.47892e-06
MIF4GD	1.29989	2.4621	2.4871e-06
SKA2	1.01354	2.01885	2.49024e-06
LTA	1.3834	2.60883	2.49405e-06
CUTC	1.23961	2.36135	2.49405e-06
ACOT13	1.62559	3.08569	2.50691e-06
CERK	-1.08882	-2.127	2.51079e-06
ZSWIM8-AS1	-1.23256	-2.34984	2.51079e-06
PLAG1	1.49543	2.81949	2.5129e-06
XPR1	-1.14071	-2.2049	2.51585e-06
PRDM15	-1.38172	-2.60579	2.51773e-06
TMCC3	-1.92405	-3.79488	2.52381e-06
EPHA1	1.35925	2.56552	2.5258e-06
SNAPC5	1.33566	2.5239	2.5506e-06
MRTO4	1.22872	2.34359	2.5506e-06
ZNF335	-1.5363	-2.9005	2.5506e-06
PHTF2	-1.23479	-2.35346	2.55498e-06
NUDT7	1.32001	2.49668	2.57881e-06
CLUAP1	1.52197	2.87183	2.58544e-06
STX1A	-1.65403	-3.14712	2.59564e-06
SYVN1	-1.028	-2.03919	2.62334e-06
JAZF1	-1.36038	-2.56753	2.62334e-06
LZTR1	-1.10525	-2.15137	2.62947e-06
ADHFE1	-1.70662	-3.26394	2.64376e-06
CLEC11A	2.16059	4.47097	2.66233e-06
DEXI	1.19478	2.2891	2.69156e-06
SLC27A5	1.12661	2.18345	2.69823e-06
CD1D	-2.21451	-4.64125	2.69987e-06
PIGP	1.79263	3.46446	2.71684e-06
GPM6A	-1.89841	-3.72803	2.72772e-06
ATG101	0.904818	1.87231	2.79442e-06
SOCS5	-0.839253	-1.78912	2.80586e-06
EML6	-1.94641	-3.85415	2.81658e-06
BCKDHB	1.14207	2.20698	2.82788e-06
FAM214A	-1.33777	-2.52761	2.82788e-06
BEND5	1.45242	2.73667	2.83223e-06
SH3BP5-AS1	-1.20355	-2.30305	2.83223e-06
MIR3142HG	-1.5439	-2.91581	2.83284e-06
RNF2	1.14054	2.20463	2.83676e-06
SMIM12	1.24779	2.37478	2.84449e-06
KRT72	-2.06648	-4.18865	2.84449e-06
CMSS1	1.66558	3.1724	2.86433e-06
DHRS4-AS1	1.17703	2.2611	2.90199e-06
DDX58	-1.13335	-2.19368	2.90199e-06
SFXN4	1.62429	3.0829	2.90567e-06
PLEKHA2	-1.34787	-2.54536	2.91308e-06
TTI1	-0.84769	-1.79962	2.92962e-06
D2HGDH	-0.986835	-1.98183	2.92962e-06
ANKRD23	-1.61798	-3.06946	2.93425e-06
ADAP1	-1.15151	-2.22146	2.93465e-06
UFSP2	1.1109	2.1598	2.95934e-06
DLEU1	0.975293	1.96604	2.99679e-06
SLC25A35	-0.950709	-1.93282	2.99679e-06
CEP43	-1.14482	-2.21119	3.04201e-06
OCEL1	1.2381	2.35888	3.04559e-06
SQLE	1.07217	2.10259	3.04559e-06
CPD	-1.19993	-2.29729	3.04559e-06
NCALD	-1.15567	-2.22787	3.057e-06
LINC02384	-2.37788	-5.19773	3.06152e-06
WDR54	1.28226	2.4322	3.0618e-06
MTUS1	1.67234	3.18732	3.07024e-06
ZDHHC4	1.20173	2.30015	3.07947e-06
LINC01409	-0.939436	-1.91778	3.07947e-06
KDM5C	-1.08184	-2.11673	3.07947e-06
PAN3	-0.995367	-1.99359	3.08789e-06
SFMBT2	-1.08222	-2.11729	3.08789e-06
ECPAS	-1.30385	-2.46888	3.10582e-06
TIMM29	0.998242	1.99756	3.13056e-06
CADM1	-2.26122	-4.79396	3.15425e-06
ERCC3	-0.870477	-1.82827	3.16159e-06
NOA1	1.36667	2.57875	3.16738e-06
ADAM22	-1.23222	-2.34928	3.16738e-06
LGALS3BP	1.53708	2.90207	3.1703e-06
VPS54	-1.1587	-2.23257	3.17478e-06
HIRIP3	0.904137	1.87143	3.18996e-06
PHLPP2	-1.23294	-2.35045	3.18996e-06
PLEKHA5	-1.51566	-2.85929	3.22543e-06
SENP2	-1.23225	-2.34934	3.24544e-06
SSH3	-1.54075	-2.90946	3.24544e-06
ZNF616	1.54006	2.90806	3.26407e-06
TMEM216	1.37011	2.5849	3.29278e-06
MCM9	-1.09816	-2.14081	3.29771e-06
DCTN5	-0.884753	-1.84645	3.30199e-06
TAF2	-0.941402	-1.92039	3.30633e-06
MSS51	-1.3288	-2.51194	3.30633e-06
PHLDA1	-1.86143	-3.63366	3.30692e-06
LMO7	0.968946	1.95741	3.3143e-06
RFK	0.981681	1.97477	3.37155e-06
PDXDC1	-1.06219	-2.0881	3.38655e-06
SYTL3	-1.40744	-2.65265	3.38655e-06
BNIP3	1.90802	3.75293	3.39059e-06
ZDHHC11	-2.00429	-4.01192	3.40168e-06
ZBED5-AS1	1.49675	2.82205	3.41956e-06
LMNA	-1.50815	-2.84445	3.43325e-06
HTT	-1.17627	-2.25992	3.4499e-06
RBM5	-1.21637	-2.32361	3.46806e-06
REC8	-1.33897	-2.52971	3.47933e-06
UVSSA	-1.49576	-2.82014	3.47933e-06
ARSB	-1.16016	-2.23482	3.51082e-06
HDDC3	1.26011	2.39513	3.52637e-06
ODF3B	-1.86552	-3.64399	3.53367e-06
GTF2H1	1.1411	2.2055	3.54231e-06
EBPL	2.03227	4.09049	3.55037e-06
ECRG4	1.56455	2.95786	3.56573e-06
TTC33	0.941808	1.92093	3.56573e-06
ATP2C1	-1.11291	-2.16281	3.56879e-06
SNAPIN	1.64543	3.12841	3.56985e-06
KLRK1-AS1	-1.19177	-2.28433	3.58589e-06
TIMM10	1.96335	3.89965	3.68082e-06
LYPD3	1.83595	3.57007	3.73391e-06
ZNHIT3	1.6024	3.03649	3.73391e-06
ZNF775	1.18256	2.26979	3.73938e-06
LRRC37B	-0.992497	-1.98963	3.74703e-06
TXNDC17	1.21319	2.3185	3.80183e-06
HIGD1A	1.18681	2.27649	3.8288e-06
MYO3B	-1.9519	-3.86884	3.86337e-06
AMN1	1.39436	2.62871	3.86569e-06
ZBTB17	-1.06882	-2.09772	3.86569e-06
TAX1BP3	1.10366	2.14898	3.88472e-06
SEC31B	-1.01665	-2.02321	3.88478e-06
KDM5D	-1.76456	-3.39771	3.89304e-06
CHD9	-0.908087	-1.87656	3.91444e-06
POLR1G	1.84917	3.60294	3.92364e-06
CEROX1	1.78004	3.43436	3.93272e-06
LINC00205	1.48353	2.79632	3.94618e-06
NIBAN1	-1.68115	-3.20684	3.94919e-06
GGCT	1.63971	3.11603	3.96012e-06
PTPN23	-1.00674	-2.00936	4.0182e-06
SMIM15	1.12948	2.1878	4.02912e-06
MRPL19	1.21211	2.31677	4.07985e-06
HYAL2	2.06231	4.17654	4.08331e-06
SPIDR	-1.31194	-2.48276	4.08331e-06
ADAM15	-1.49479	-2.81823	4.11651e-06
SMIM20	1.94123	3.84033	4.16296e-06
TXNDC9	1.32039	2.49734	4.1633e-06
NOTCH2NLA	-1.18602	-2.27524	4.16977e-06
TIMM9	1.46562	2.76181	4.17893e-06
SLC9A6	-1.06336	-2.08979	4.18649e-06
KIF13B	-1.05769	-2.08159	4.18777e-06
C2CD3	-0.962893	-1.94921	4.22517e-06
NME8	-2.14891	-4.43493	4.24307e-06
TTYH2	-1.64571	-3.12902	4.29121e-06
MIR29B2CHG	-1.14999	-2.21913	4.30979e-06
GPKOW	1.3312	2.51611	4.34314e-06
CATSPER2	-1.03319	-2.04655	4.38489e-06
TMEM69	1.4481	2.72848	4.47147e-06
CCNB1IP1	1.42407	2.68341	4.47599e-06
C5ORF51	1.19857	2.29513	4.47599e-06
CDKN2AIPNL	1.01761	2.02456	4.50539e-06
SHLD2	-0.779069	-1.71602	4.5607e-06
MED22	-1.2471	-2.37363	4.58869e-06
LINC01422	-1.68726	-3.22045	4.6437e-06
FARS2	1.67783	3.19946	4.65115e-06
USE1	1.45709	2.74554	4.65115e-06
C10ORF143	1.6301	3.09533	4.67834e-06
FGL2	-1.89684	-3.72397	4.69585e-06
LRIF1	1.07671	2.10923	4.7036e-06
PAFAH2	-1.43156	-2.69738	4.70972e-06
LINC00528	-0.987551	-1.98282	4.74725e-06
DCPS	1.00615	2.00854	4.76987e-06
RIPK3	-1.3712	-2.58686	4.76987e-06
B4GALT7	1.18636	2.27578	4.79313e-06
QSOX2	-1.4896	-2.80812	4.81264e-06
KIR2DL1	-2.26759	-4.81517	4.81264e-06
HPRT1	1.44702	2.72644	4.82726e-06
MAFB	-2.24417	-4.73765	4.89448e-06
RCBTB1	-1.24201	-2.36528	4.92174e-06
TENT4A	-1.04716	-2.06646	4.93398e-06
TM4SF19	-2.27046	-4.82475	4.93398e-06
APTX	-0.876501	-1.83592	4.94547e-06
FAM214B	-1.67979	-3.20382	4.95387e-06
NR4A2	-1.82893	-3.55273	4.95568e-06
SLC41A1	-1.31475	-2.4876	4.96357e-06
EED	-0.94961	-1.93135	4.96498e-06
ERG28	1.5621	2.95283	4.98608e-06
SERPINE2	1.86273	3.63695	5.01133e-06
MRPS23	1.44771	2.72775	5.01288e-06
SAMD8	-1.00854	-2.01187	5.07349e-06
MAP3K10	-1.19048	-2.28229	5.07349e-06
EWSR1	-1.01812	-2.02528	5.07922e-06
RALGDS	-1.09061	-2.12963	5.07922e-06
CIAPIN1	1.20846	2.31091	5.0877e-06
SLC43A2	-1.35127	-2.55136	5.10925e-06
PANK2-AS1	1.42546	2.68601	5.1633e-06
C5ORF24	-0.961595	-1.94746	5.1633e-06
LIMD1	-1.41348	-2.66379	5.22197e-06
SEC14L4	-2.06298	-4.17847	5.22307e-06
LINC01730	-1.98207	-3.95059	5.2463e-06
TMEM177	1.48398	2.79719	5.27042e-06
MXI1	1.03399	2.04769	5.30019e-06
FAM91A1	-1.53663	-2.90117	5.36471e-06
GCNT4	1.39573	2.63121	5.36698e-06
TMEM43	-1.14413	-2.21014	5.37694e-06
BCR	-0.992621	-1.9898	5.38367e-06
NHLRC2	-1.32435	-2.5042	5.41383e-06
PEAK1	-1.37461	-2.59298	5.51135e-06
NPEPL1	-1.20079	-2.29865	5.5181e-06
SGSH	-1.00531	-2.00738	5.52435e-06
ZNF621	-0.917119	-1.88834	5.59665e-06
NHLRC4	2.21424	4.64037	5.61233e-06
GALNT10	-1.30087	-2.46378	5.61233e-06
CEP78	-2.20372	-4.60665	5.63447e-06
PSAT1	1.49101	2.81085	5.66213e-06
SORD	1.4396	2.71245	5.67756e-06
PDCL3	1.30542	2.47155	5.67756e-06
SNX30	-1.04526	-2.06374	5.67756e-06
ARHGAP27	-1.27095	-2.41321	5.67756e-06
RGPD5	-1.24445	-2.36928	5.71829e-06
GDI1	-1.09572	-2.1372	5.73668e-06
MAPK7	-1.21729	-2.3251	5.73668e-06
RXRB	-0.821003	-1.76663	5.74933e-06
COIL	1.18001	2.26578	5.77425e-06
RBMXL1	-0.752823	-1.68509	5.8522e-06
MIGA2	-1.24969	-2.3779	5.8522e-06
RLN2	1.27205	2.41505	5.85268e-06
SECISBP2L	-0.960487	-1.94597	5.85843e-06
CYB5A	1.5213	2.87049	5.86274e-06
ACSF2	-1.42289	-2.68122	5.86274e-06
YEATS4	1.61227	3.05733	5.87063e-06
RRN3P2	-1.90893	-3.75532	5.87063e-06
CELF6	-1.80176	-3.48646	5.91082e-06
NME1	1.35361	2.55551	5.92598e-06
RNF31	-0.969244	-1.95781	5.92892e-06
DIMT1	0.994746	1.99273	5.93893e-06
MIR4435-2HG	-2.64847	-6.27	5.99543e-06
SWI5	1.10374	2.14911	6.02881e-06
CLIP4	-1.13862	-2.20171	6.11134e-06
CRY2	-0.890691	-1.85406	6.11938e-06
MKLN1	-1.06857	-2.09735	6.13957e-06
ZDHHC17	-0.998777	-1.99831	6.17824e-06
HSBP1L1	0.996335	1.99493	6.19119e-06
ABR	-1.29018	-2.44558	6.20395e-06
KCNJ5	-1.99083	-3.97466	6.20395e-06
LPO	-1.84022	-3.58066	6.23345e-06
FADD	1.22224	2.33309	6.23387e-06
ATP2B1-AS1	1.60739	3.04701	6.29027e-06
MYBL1	-1.70693	-3.26466	6.31752e-06
OTUD7B	-1.28906	-2.44368	6.32492e-06
KDSR	1.25466	2.38612	6.35199e-06
ZNF436-AS1	2.15905	4.4662	6.3576e-06
USP13	-1.05043	-2.07115	6.36635e-06
ARL2	2.06297	4.17845	6.40939e-06
LPGAT1	-1.20742	-2.30924	6.41043e-06
HEATR5B	-1.09403	-2.1347	6.42382e-06
SLC39A3	1.45441	2.74044	6.43452e-06
HMGCR	-0.953629	-1.93674	6.43452e-06
SMAD5	-1.30986	-2.47917	6.47027e-06
ADGRG1	-2.32483	-5.01005	6.49391e-06
FAM174C	1.70086	3.25095	6.50701e-06
CCDC137	0.955032	1.93862	6.5418e-06
PRKAG2-AS1	1.44476	2.72218	6.54652e-06
SNRNP40	1.3897	2.62024	6.54652e-06
UBAC1	1.03348	2.04696	6.55734e-06
OMG	-2.19223	-4.57013	6.55734e-06
FAM27C	-1.7722	-3.41574	6.57579e-06
ODC1	1.64821	3.13445	6.57613e-06
ITGA5	-1.24399	-2.36852	6.57613e-06
HERC1	-1.24337	-2.36751	6.57723e-06
WDR86-AS1	1.24706	2.37358	6.58147e-06
CNP	0.938192	1.91613	6.58147e-06
LINC00342	-1.50148	-2.83133	6.58147e-06
LDLR	-1.54612	-2.9203	6.58147e-06
GAB3	-1.61828	-3.07008	6.58147e-06
EYA3	-0.803039	-1.74477	6.58705e-06
MZF1-AS1	1.4636	2.75796	6.5888e-06
CHIC2	1.25135	2.38064	6.5888e-06
ASB2	-1.88739	-3.69966	6.6056e-06
HCK	-1.66249	-3.16563	6.61926e-06
PYM1	1.17443	2.25703	6.64578e-06
PCBD1	1.11195	2.16137	6.6582e-06
IL23A	1.43387	2.70171	6.67658e-06
CD28	1.31446	2.4871	6.6824e-06
NRBF2	1.48095	2.79133	6.69717e-06
MIS18A	1.0983	2.14102	6.69717e-06
WDR19	-1.30354	-2.46834	6.77072e-06
NOP16	0.844265	1.79535	6.80601e-06
GCNT2	-1.04148	-2.05834	6.80601e-06
MICAL1	-1.16133	-2.23663	6.80693e-06
ZDHHC8	-0.87028	-1.82802	6.8227e-06
ZNF570	-0.957723	-1.94224	6.8227e-06
DGLUCY	-0.969435	-1.95807	6.8227e-06
DCAF6	-0.911409	-1.88088	6.82326e-06
SCAMP1-AS1	1.13118	2.19038	6.83763e-06
GOLGA8N	-1.79796	-3.47729	6.84894e-06
ZNF626	1.10232	2.14699	6.8895e-06
EXOSC5	1.4071	2.65203	6.93594e-06
ZNF556	-1.68147	-3.20755	6.93594e-06
PIGBOS1	1.20742	2.30924	6.93625e-06
MIB1	-0.94475	-1.92485	6.94988e-06
GALR1	-2.05333	-4.15064	6.95124e-06
TRPV3	-2.15349	-4.44903	6.98197e-06
TSHZ3	-2.28755	-4.88226	6.99392e-06
ZNF12	-0.940292	-1.91892	7.0031e-06
MICAL3	-1.13352	-2.19393	7.0031e-06
ANKRD10-IT1	-1.38031	-2.60324	7.0031e-06
MYO19	-0.830685	-1.77853	7.03126e-06
BOLA3	1.52223	2.87235	7.08295e-06
SEC24B	-0.872363	-1.83066	7.09733e-06
TMEM87B	-0.942084	-1.9213	7.10684e-06
TMEM115	1.03342	2.04687	7.1412e-06
CTBP2	-1.52403	-2.87593	7.15269e-06
ZNF589	-1.08081	-2.11523	7.16369e-06
ANK2	-1.83691	-3.57243	7.16369e-06
H2BC17	-2.31862	-4.98854	7.16537e-06
SIRPA	-2.07883	-4.22465	7.17025e-06
PPM1A	-1.01015	-2.01412	7.17994e-06
PPP4R1	-1.31298	-2.48454	7.18946e-06
SIK3	-1.22257	-2.33362	7.19413e-06
ZNF398	-1.05741	-2.08119	7.19711e-06
ZNF181	1.16996	2.25006	7.1995e-06
CD79B	1.19697	2.29258	7.20359e-06
ZNF251	-1.08984	-2.12851	7.20359e-06
ABCB11	-1.75447	-3.37401	7.20439e-06
TP53INP2	-1.73935	-3.33885	7.21283e-06
NAA20	1.25547	2.38745	7.25528e-06
WDPCP	-0.917986	-1.88948	7.31469e-06
ARHGEF7	-1.03423	-2.04802	7.31469e-06
S1PR5	-1.98125	-3.94835	7.31469e-06
PTRHD1	1.40918	2.65586	7.36139e-06
MRPS18A	1.42735	2.68951	7.40626e-06
MLXIPL	-1.98438	-3.95691	7.43374e-06
C12ORF65	1.33841	2.52872	7.4489e-06
NTNG2	-1.37414	-2.59213	7.4489e-06
FAM210B	1.28078	2.4297	7.4513e-06
TTC21B	-1.02326	-2.03251	7.58782e-06
CORO2A	0.822168	1.76806	7.59759e-06
LINC00920	1.75702	3.38	7.62443e-06
BCL2A1	1.05857	2.08286	7.64044e-06
ZNF174	1.31285	2.48432	7.69316e-06
PTK2B	-0.912099	-1.88178	7.69316e-06
TP53TG1	1.36158	2.56967	7.72326e-06
GPD2	-1.48765	-2.80433	7.72664e-06
FCN1	-1.90708	-3.7505	7.76672e-06
PCYOX1L	-0.917051	-1.88825	7.80204e-06
NHSL2	-1.10673	-2.15357	7.80636e-06
LCOR	-1.3117	-2.48234	7.82044e-06
ING4	1.27829	2.42552	7.87841e-06
STK39	-1.12191	-2.17634	7.90346e-06
CENATAC	-1.21321	-2.31853	7.90346e-06
PFKFB1	-2.10073	-4.28925	7.90721e-06
SLC25A16	-1.09455	-2.13547	7.92422e-06
PINX1	1.01503	2.02094	7.92617e-06
PHF8	-1.08412	-2.12009	7.92617e-06
LILRB3	-1.70322	-3.25627	7.92617e-06
C2CD2L	-0.921207	-1.8937	7.95089e-06
FKTN	-0.972462	-1.96219	7.95951e-06
TMEM33	-1.10787	-2.15528	8.02159e-06
FMC1	1.53052	2.8889	8.05465e-06
PIN4	1.50577	2.83977	8.05465e-06
TRAF3IP2-AS1	1.09243	2.13233	8.06772e-06
MLYCD	-0.877056	-1.83662	8.09545e-06
PCSK5	1.15164	2.22167	8.13809e-06
RBFA	1.08251	2.11772	8.13809e-06
CACNA2D2	-2.14868	-4.43423	8.13809e-06
ZFP69B	1.30361	2.46846	8.22463e-06
INTS5	1.0357	2.05011	8.28695e-06
PPP1R12B	-0.900082	-1.86617	8.28695e-06
ARSA	-1.01631	-2.02275	8.29376e-06
FAM168A	-1.00648	-2.00901	8.31131e-06
CSRNP1	-1.24732	-2.37401	8.31131e-06
FARP2	-1.22796	-2.34235	8.31684e-06
DCDC2B	-2.05346	-4.15101	8.35014e-06
DNMBP	-1.38043	-2.60347	8.37752e-06
MNT	-1.08123	-2.11584	8.38569e-06
H4C5	1.13274	2.19276	8.38926e-06
ETFBKMT	1.22776	2.34203	8.38955e-06
ASCC2	-0.85234	-1.80543	8.38955e-06
MSTO1	-1.03642	-2.05114	8.4533e-06
ABHD18	-0.930708	-1.90621	8.48061e-06
NFKBID	-0.995782	-1.99416	8.48061e-06
ANAPC10	1.34234	2.53561	8.5469e-06
LINC02551	-2.06375	-4.18072	8.56806e-06
GXYLT1	-1.21176	-2.3162	8.59498e-06
TIFA	1.18084	2.26709	8.59744e-06
GLYCTK	-0.91447	-1.88488	8.61116e-06
PPP2R5B	-0.942305	-1.9216	8.63735e-06
F11R	-0.999613	-1.99946	8.63735e-06
SENP3	-1.20177	-2.30022	8.63735e-06
PTK6	-1.49118	-2.81118	8.63735e-06
HMBS	1.03299	2.04627	8.67964e-06
LSM1	1.47854	2.78666	8.69615e-06
PHLDB1	-1.85345	-3.61364	8.76243e-06
MAP2K5	0.756789	1.68973	8.82661e-06
HOOK1	1.2651	2.40344	8.89673e-06
GAMT	1.28751	2.44106	8.90333e-06
C7ORF50	1.08714	2.12453	8.91272e-06
C21ORF58	-1.2576	-2.39098	8.91386e-06
TMED1	0.913278	1.88332	8.94745e-06
ADAM9	-1.65676	-3.15307	9.00101e-06
ARL3	0.995635	1.99396	9.00156e-06
PCBP4	-1.06699	-2.09506	9.03448e-06
LSINCT5	-1.46773	-2.76585	9.07604e-06
LILRB1	-1.99485	-3.98574	9.07604e-06
KIFC3	-2.3932	-5.25322	9.15065e-06
ZFYVE27	-0.8388	-1.78856	9.1917e-06
ARID3B	-1.0485	-2.06838	9.1917e-06
ARAP1	-1.42758	-2.68995	9.21359e-06
NMB	1.07205	2.10242	9.25977e-06
MEGF9	-1.27707	-2.42347	9.30604e-06
UHRF1BP1	-0.922936	-1.89597	9.33045e-06
CSTF1	1.08431	2.12036	9.50146e-06
H2AC11	0.869664	1.82724	9.50983e-06
MTMR3	-1.05409	-2.07641	9.50983e-06
MRPL14	1.44706	2.72652	9.52824e-06
ALKBH3	1.10459	2.15037	9.52824e-06
CUL9	-1.07559	-2.10758	9.52824e-06
NIPSNAP1	1.08402	2.11994	9.54765e-06
RUBCN	-0.81914	-1.76435	9.55397e-06
DDHD2	-1.20889	-2.31159	9.62971e-06
TOP3A	-0.833439	-1.78193	9.63434e-06
MOB1B	-1.02932	-2.04106	9.6458e-06
PILRB	-1.43172	-2.69769	9.73717e-06
HYOU1	-0.993999	-1.9917	9.80018e-06
OTUD1	0.943957	1.9238	9.81624e-06
CEP120	-0.975526	-1.96636	9.84525e-06
RBAK	-0.955805	-1.93966	9.85094e-06
GRK3	-1.44055	-2.71424	9.85094e-06
MIR23AHG	-1.65869	-3.15731	9.99453e-06
ATP23	1.10236	2.14705	1.00096e-05
SMPD4	-0.894629	-1.85913	1.00392e-05
DIP2A	-1.25037	-2.37903	1.00843e-05
PODN	-1.93109	-3.81344	1.01016e-05
ELAC1	1.06793	2.09642	1.01027e-05
LRIG1	-1.11029	-2.1589	1.01027e-05
LRCH3	-1.03159	-2.04428	1.01695e-05
BCL2L15	-1.51323	-2.85449	1.01695e-05
CRIP3	-1.93747	-3.83032	1.01695e-05
ELF4	-1.03932	-2.05526	1.0198e-05
KNTC1	-1.18227	-2.26934	1.0198e-05
SFXN3	-0.90465	-1.87209	1.02726e-05
JOSD2	1.60564	3.04331	1.02797e-05
DUSP4	-2.19313	-4.57298	1.02867e-05
SSH1	-1.09092	-2.13009	1.03086e-05
N6AMT1	1.1813	2.26782	1.03894e-05
LINC00294	-0.992973	-1.99028	1.04072e-05
EPG5	-1.03206	-2.04494	1.04361e-05
CYB5D2	1.05798	2.08201	1.04519e-05
SRD5A1	1.6026	3.03689	1.04601e-05
FRAT2	0.951434	1.93379	1.05036e-05
ANKRD27	-1.05759	-2.08145	1.05142e-05
TMEM11	1.22595	2.33909	1.05343e-05
PIGG	-0.917536	-1.88889	1.05495e-05
MAST4	1.06139	2.08694	1.05684e-05
TCEAL1	1.18507	2.27375	1.05909e-05
SLC4A4	-1.81391	-3.51594	1.06127e-05
GLO1	1.34037	2.53217	1.07345e-05
LINC01137	1.24809	2.37527	1.07345e-05
IBA57	-0.930552	-1.90601	1.09412e-05
RIMS3	-2.04456	-4.12547	1.10178e-05
LINC00877	-1.78708	-3.45115	1.10384e-05
SFPQ	-1.22181	-2.33239	1.10497e-05
SRP14-AS1	1.27201	2.41499	1.11976e-05
SLC27A3	-1.1412	-2.20564	1.11976e-05
KIAA1109	-1.22481	-2.33725	1.12381e-05
NNMT	-1.98869	-3.96876	1.12775e-05
SEMA4C	-1.424	-2.68329	1.13479e-05
MPI	1.34312	2.53699	1.14492e-05
SLC25A4	1.25353	2.38424	1.15658e-05
NDUFAF4	1.48071	2.79086	1.15929e-05
TCEA2	0.954	1.93724	1.16104e-05
DVL1	-1.11349	-2.16368	1.16129e-05
CCDC102A	1.00904	2.01258	1.16481e-05
MAPKBP1	-0.879423	-1.83964	1.17028e-05
CIAO2A	1.24182	2.36496	1.17162e-05
COPZ1	1.53475	2.89738	1.17164e-05
RNF141	1.15447	2.22603	1.17164e-05
BTG3	-1.10592	-2.15236	1.17936e-05
CH17-340M24.3	1.41165	2.66041	1.18213e-05
WDR44	-1.06837	-2.09706	1.18797e-05
KLRC1	-1.69088	-3.22855	1.18797e-05
ERLIN2	1.06152	2.08712	1.19693e-05
YIPF3	1.05697	2.08056	1.19693e-05
FZR1	-0.828997	-1.77645	1.20361e-05
ARL1	1.30881	2.47736	1.20903e-05
MRPL39	1.23918	2.36064	1.2144e-05
SDHAF1	1.30974	2.47896	1.2159e-05
ZBP1	-1.55869	-2.94585	1.21706e-05
SNHG30	1.7115	3.27501	1.21966e-05
KNOP1	1.0267	2.03736	1.23499e-05
DPH5	1.19801	2.29422	1.23709e-05
ZNF513	-0.991361	-1.98806	1.2442e-05
FXN	1.23037	2.34628	1.24923e-05
CASP8	-1.10426	-2.14989	1.24923e-05
ZNF85	1.27542	2.4207	1.25443e-05
CASTOR1	1.21649	2.32381	1.25535e-05
BBC3	1.01945	2.02715	1.25827e-05
PPIL2	-1.10803	-2.1555	1.26209e-05
CD274	1.83951	3.57888	1.27331e-05
PDCD2L	1.59979	3.03099	1.27616e-05
RPUSD3	0.946532	1.92723	1.27616e-05
ZNF592	-0.98116	-1.97405	1.2816e-05
IMPDH2	1.42246	2.68042	1.28181e-05
DUS4L-BCAP29	-1.4153	-2.66714	1.28457e-05
MED18	1.64603	3.12972	1.29089e-05
AMY2B	-1.30219	-2.46602	1.29329e-05
KCTD13	-0.923751	-1.89704	1.29698e-05
ZNF155	-1.38762	-2.61646	1.30058e-05
CARD11	-0.925852	-1.89981	1.30296e-05
CCNQ	1.01583	2.02206	1.30776e-05
GMPR2	1.11542	2.16658	1.31291e-05
DLST	-0.879861	-1.8402	1.32284e-05
MINCR	1.4885	2.80597	1.32411e-05
DAP	0.96723	1.95508	1.32411e-05
RPL26L1	1.11695	2.16887	1.32588e-05
BEX2	1.79116	3.46093	1.32674e-05
E2F1	-1.87725	-3.67373	1.33665e-05
OGA	-1.16606	-2.24397	1.33704e-05
MKKS	1.30472	2.47036	1.33736e-05
RLIM	-0.92283	-1.89583	1.33736e-05
MOSPD1	0.975072	1.96574	1.33746e-05
MRPL49	1.26609	2.40509	1.33781e-05
YPEL1	-1.49231	-2.8134	1.34168e-05
RAPSN	-1.68188	-3.20845	1.34168e-05
ADK	1.16633	2.2444	1.34777e-05
TNRC6A	-0.96976	-1.95851	1.34932e-05
VPS13A	-1.10507	-2.15109	1.35609e-05
PRLR	-2.03038	-4.08512	1.35911e-05
NLK	-1.16465	-2.24178	1.36602e-05
KLF4	-1.80629	-3.49743	1.37199e-05
BCL2L12	1.15567	2.22787	1.37395e-05
SPECC1	-1.15238	-2.2228	1.37704e-05
FAM135A	-0.971556	-1.96096	1.37885e-05
GLUL	-1.37871	-2.60037	1.37922e-05
SLC38A9	-0.954718	-1.9382	1.37992e-05
TRMT9B	-1.92874	-3.80723	1.38509e-05
RFESD	1.56904	2.96707	1.38673e-05
MAS1	-2.03055	-4.08562	1.38673e-05
TCEAL4	1.54242	2.91283	1.38697e-05
MRPL21	1.5	2.82843	1.38697e-05
RTCB	1.05723	2.08093	1.38697e-05
C20ORF197	-1.92329	-3.79287	1.39778e-05
LAGE3	1.83899	3.57759	1.40178e-05
IGHG4	-2.66227	-6.3303	1.40584e-05
ZFYVE28	-0.881981	-1.8429	1.42343e-05
FCGBP	1.5896	3.00966	1.42366e-05
SLC20A1	-1.66256	-3.16578	1.42366e-05
NOD2	-1.99603	-3.989	1.4239e-05
PHF5A	1.40041	2.63977	1.42437e-05
UBXN7	-1.13073	-2.18969	1.42856e-05
TAOK1	-1.01134	-2.01578	1.43589e-05
BAHD1	-0.869068	-1.82648	1.44892e-05
SYMPK	-0.922859	-1.89587	1.44926e-05
LINC00355	-1.97047	-3.91895	1.45235e-05
SELENOM	1.84042	3.58114	1.46026e-05
IKBKB	-1.05651	-2.0799	1.46026e-05
SLC6A6	-1.12217	-2.17673	1.46658e-05
TTC39B	-0.93508	-1.912	1.47217e-05
NIPAL2	-1.99661	-3.99061	1.47983e-05
TNFSF13B	-1.42399	-2.68326	1.48006e-05
PIK3R5	-1.08492	-2.12126	1.49227e-05
GPT2	-1.93169	-3.81502	1.50468e-05
AEBP1	1.35054	2.55008	1.50793e-05
NSG1	2.13864	4.40347	1.50948e-05
LMTK2	-0.948759	-1.93021	1.51404e-05
FAM241A	0.897176	1.86242	1.5251e-05
TRIM33	-0.985138	-1.9795	1.52825e-05
ZFYVE26	-1.03427	-2.04808	1.52855e-05
THEM6	1.2429	2.36674	1.52913e-05
IRF5	-2.0398	-4.11189	1.53809e-05
GTDC1	-0.935118	-1.91205	1.55009e-05
RIDA	1.40035	2.63966	1.56101e-05
ZNF354C	-1.20337	-2.30276	1.57355e-05
SYNE2	-1.36672	-2.57883	1.57462e-05
TDRKH	1.51413	2.85627	1.57992e-05
DYNLT2B	1.20123	2.29935	1.58412e-05
EHBP1L1	-1.21031	-2.31388	1.58441e-05
RTEL1	-1.14434	-2.21045	1.58688e-05
CLDND2	-1.54697	-2.92202	1.58849e-05
PDZD8	-1.01666	-2.02324	1.59642e-05
AK4	-1.63977	-3.11617	1.59642e-05
KDM2B	-0.80752	-1.7502	1.60406e-05
VKORC1	1.21489	2.32122	1.61506e-05
TMEM88	-1.90961	-3.75707	1.61796e-05
AGK	-1.15022	-2.21948	1.61801e-05
ALG1L2	-1.94047	-3.8383	1.62151e-05
KRT73-AS1	1.80878	3.50347	1.62577e-05
ECHDC1	1.1896	2.2809	1.63531e-05
EOMES	-1.06244	-2.08846	1.63531e-05
ATP2A2	-1.0677	-2.09608	1.63531e-05
NCF2	-1.59681	-3.02475	1.63531e-05
SLC16A10	1.7014	3.25216	1.63744e-05
CCNL1	-0.870486	-1.82828	1.63783e-05
UBP1	-0.817588	-1.76246	1.66269e-05
SLC25A17	-0.961043	-1.94672	1.67397e-05
RUVBL2	0.954161	1.93745	1.68654e-05
LRWD1	0.857555	1.81196	1.69386e-05
AIFM1	0.953268	1.93625	1.69945e-05
ZMYM6	-0.984856	-1.97912	1.6999e-05
TMEM60	1.04027	2.05661	1.70566e-05
CPS1	-1.88317	-3.68884	1.71433e-05
AGAP4	-1.09761	-2.13999	1.72235e-05
KCNJ3	-2.14252	-4.41532	1.7225e-05
RIOX2	0.775089	1.7113	1.72593e-05
PROSER1	-0.905056	-1.87262	1.72593e-05
METTL18	0.982442	1.97581	1.72936e-05
CEP97	-1.08703	-2.12436	1.7298e-05
CAPN2	-1.08266	-2.11794	1.73469e-05
FKBP4	1.53648	2.90087	1.73656e-05
PTPN14	-1.20873	-2.31135	1.74323e-05
ZFAND1	1.68048	3.20534	1.7502e-05
GLRX5	1.48157	2.79253	1.75054e-05
MIRLET7A1HG	-1.20041	-2.29806	1.75236e-05
SYT11	-1.24116	-2.36389	1.75587e-05
SUSD6	-1.06283	-2.08902	1.75682e-05
CKS1B	1.16583	2.24362	1.76421e-05
SH3RF2	-1.92325	-3.79277	1.76426e-05
LINC00944	-1.84988	-3.60471	1.79411e-05
MFSD6	-1.47614	-2.78204	1.7962e-05
TMEM260	-0.808487	-1.75137	1.80049e-05
FAM160B2	-1.09915	-2.14228	1.80118e-05
ENTPD6	-1.15701	-2.22995	1.80415e-05
NTMT1	0.955289	1.93897	1.82883e-05
CNIH1	1.3287	2.51176	1.83661e-05
TNNI2	-2.07439	-4.21165	1.83661e-05
ZKSCAN8	-1.10273	-2.14761	1.84693e-05
METTL15	-1.07392	-2.10514	1.85097e-05
ZNF891	-0.978344	-1.9702	1.85552e-05
ACACA	-0.847523	-1.79941	1.86426e-05
AP3S1	1.07847	2.1118	1.8657e-05
ATF1	0.886545	1.84874	1.87726e-05
NDUFAF3	1.46103	2.75305	1.88354e-05
SLC25A14	-0.991348	-1.98804	1.89422e-05
MAP3K20	-1.14656	-2.21385	1.89848e-05
DBP	1.40862	2.65483	1.90893e-05
MYG1	1.88207	3.68605	1.91006e-05
SHMT2	1.10922	2.15728	1.93256e-05
AGAP9	-1.68089	-3.20626	1.93256e-05
CUL4A	-1.19956	-2.2967	1.93892e-05
EIF5AL1	1.03213	2.04505	1.94002e-05
HEATR5A	-1.20154	-2.29985	1.94504e-05
DCLRE1C	-0.896425	-1.86145	1.95216e-05
NREP	1.59966	3.03073	1.9548e-05
TRIM3	-1.14555	-2.2123	1.95605e-05
GBA2	-1.15702	-2.22996	1.95897e-05
TMEM101	1.10857	2.15632	1.96786e-05
RTTN	-1.03809	-2.0535	1.96786e-05
SLC48A1	1.11841	2.17107	1.9684e-05
PRKAR1B	1.36905	2.58301	1.97128e-05
HPF1	1.13973	2.2034	1.97879e-05
MRPS12	1.80812	3.50185	1.98299e-05
LINC00339	1.12849	2.1863	2.00599e-05
U2AF1	-1.69627	-3.24063	2.00599e-05
PROK2	-1.60522	-3.04241	2.01494e-05
MRPS35	1.65622	3.1519	2.02305e-05
PPIL1	1.49346	2.81564	2.02409e-05
ZNF761	-1.03882	-2.05455	2.02409e-05
TTLL5	-0.89054	-1.85387	2.04135e-05
PPP1R3F	1.16537	2.24291	2.05317e-05
BCL2L2	-1.35697	-2.56146	2.05583e-05
ERP27	-1.07427	-2.10566	2.05756e-05
DMXL2	-1.55157	-2.93136	2.06113e-05
YWHAH	0.919481	1.89143	2.06648e-05
LPCAT1	-1.57208	-2.97333	2.07039e-05
TBK1	-1.21521	-2.32175	2.08547e-05
ZNF667-AS1	1.45931	2.74978	2.08637e-05
SULT1B1	1.03564	2.05003	2.08637e-05
WDR62	-1.65278	-3.1444	2.09283e-05
SNAPC4	-0.970605	-1.95966	2.09742e-05
CLEC17A	-1.87586	-3.67021	2.10366e-05
TOP1MT	0.962786	1.94907	2.12088e-05
MRPS28	1.00408	2.00566	2.12364e-05
FAM111B	-1.91075	-3.76004	2.128e-05
BOD1	1.06263	2.08874	2.13591e-05
DSC1	1.46664	2.76378	2.13927e-05
RNPEP	-0.730091	-1.65874	2.14188e-05
ENDOV	1.01685	2.0235	2.14332e-05
DUSP23	1.03452	2.04844	2.1496e-05
BIVM	-1.43925	-2.7118	2.15824e-05
NUP50-DT	-1.08076	-2.11515	2.16281e-05
CFAP298-TCP10L	-1.26915	-2.4102	2.17924e-05
ANAPC15	1.45349	2.7387	2.18467e-05
LINC02649	-1.83672	-3.57198	2.19159e-05
AAMDC	1.1539	2.22515	2.19413e-05
FGR	-1.76712	-3.40374	2.19423e-05
ARMT1	0.973364	1.96341	2.19443e-05
EPHX2	1.58639	3.00297	2.20678e-05
ASPM	-1.89411	-3.71692	2.22801e-05
HEMGN	1.34079	2.53291	2.23356e-05
C17ORF80	1.00144	2.002	2.2471e-05
PELI1	-1.09544	-2.13678	2.2471e-05
NATD1	-1.44359	-2.71997	2.26337e-05
MARS1	-0.774117	-1.71014	2.29105e-05
PMS2	-0.871708	-1.82983	2.29378e-05
PAXIP1	-0.951475	-1.93385	2.29378e-05
NAPB	-0.92496	-1.89863	2.30086e-05
CAMTA1	1.23392	2.35206	2.30455e-05
BACH1	-0.843131	-1.79394	2.31685e-05
THAP5	1.02	2.02792	2.32702e-05
MATR3	-0.961943	-1.94793	2.32702e-05
STT3A	-0.87343	-1.83201	2.33322e-05
ABCA3	-1.56721	-2.96332	2.33743e-05
MAPK14	-0.869979	-1.82764	2.34366e-05
PRXL2A	1.14453	2.21075	2.34987e-05
ZNF682	-1.20048	-2.29816	2.35108e-05
LINC02361	1.19576	2.29065	2.3562e-05
CENPV	1.27889	2.42653	2.38058e-05
ARSG	-1.05598	-2.07913	2.38058e-05
LINC02680	-1.28705	-2.44029	2.38439e-05
MAD2L1	1.31711	2.49166	2.38906e-05
RABGAP1L	-1.19927	-2.29623	2.39441e-05
WDR26	-1.01418	-2.01975	2.40395e-05
TMEM42	0.886412	1.84857	2.41681e-05
IKBKG	-0.752929	-1.68521	2.42638e-05
LINC00653	0.78698	1.72546	2.42745e-05
PLEKHA8	-0.897317	-1.8626	2.42745e-05
PLIN2	1.74391	3.34943	2.42844e-05
CACHD1	1.63897	3.11443	2.43904e-05
STK16	0.875431	1.83456	2.4561e-05
SYPL1	1.35264	2.55379	2.476e-05
MFSD9	-1.05438	-2.07683	2.50105e-05
RAPGEF1	-1.26012	-2.39516	2.51512e-05
EEF2KMT	1.30352	2.46831	2.53284e-05
DNPH1	1.84373	3.58937	2.5374e-05
PABPC1L	-0.8986	-1.86426	2.5374e-05
PVT1	1.0251	2.0351	2.5393e-05
CPA5	2.15012	4.43866	2.54245e-05
LCORL	-1.04644	-2.06542	2.54263e-05
GCN1	-0.884609	-1.84626	2.55968e-05
MOCS2	1.28716	2.44048	2.56071e-05
RAB3GAP2	-0.876132	-1.83545	2.56071e-05
ATXN7L2	-1.09394	-2.13456	2.56071e-05
LYRM2	1.25671	2.3895	2.56376e-05
PPARA	-0.860381	-1.81552	2.56376e-05
NFKBIB	-0.926118	-1.90016	2.56376e-05
MPV17L	-1.50582	-2.83987	2.56376e-05
SPRY1	1.8793	3.67896	2.57465e-05
GPR107	-1.058	-2.08205	2.58099e-05
NCKAP1	-1.84576	-3.59443	2.58099e-05
DNAJC13	-0.809365	-1.75244	2.58477e-05
TRPV2	-0.777308	-1.71393	2.60784e-05
RGL2	-0.803683	-1.74555	2.61356e-05
CDK16	-0.926715	-1.90094	2.63566e-05
MON2	-1.15179	-2.22189	2.63758e-05
GPR160	1.58719	3.00463	2.64723e-05
PTGR2	1.23188	2.34873	2.64723e-05
BLNK	-1.6448	-3.12705	2.64723e-05
DNAJC15	1.16196	2.23761	2.66849e-05
ABHD14A	1.24625	2.37224	2.67267e-05
MCU	-1.21032	-2.31389	2.68301e-05
NFKBIL1	0.975982	1.96698	2.69295e-05
GMFB	-0.837868	-1.78741	2.69295e-05
IQSEC1	-1.05869	-2.08304	2.7028e-05
TBC1D2B	-1.13875	-2.2019	2.70865e-05
YDJC	1.57267	2.97454	2.70937e-05
OTUD4	-0.854012	-1.80752	2.70937e-05
GOLPH3L	0.982565	1.97598	2.71958e-05
SLC1A2	-1.93431	-3.82195	2.71958e-05
MAPK8IP1	-2.11282	-4.32535	2.71958e-05
NUBP2	1.17767	2.26211	2.72433e-05
KYAT3	0.817185	1.76196	2.76178e-05
MBTD1	-1.00253	-2.00351	2.77195e-05
COPS4	1.20465	2.30482	2.77229e-05
PDS5B	-0.920733	-1.89308	2.78807e-05
NIPSNAP3B	-1.80947	-3.50514	2.78945e-05
HOXB3	-1.64118	-3.11922	2.79729e-05
PRKCE	-1.18205	-2.26899	2.80857e-05
TBC1D31	-1.08189	-2.11681	2.81065e-05
L3MBTL1	-0.842955	-1.79372	2.82513e-05
ARV1	0.922529	1.89543	2.82605e-05
ZNF16	-1.04843	-2.06827	2.84037e-05
ATP2B4	-1.25642	-2.38903	2.85368e-05
SLC35F5	-0.95548	-1.93922	2.85938e-05
ZNF407-AS1	1.1215	2.17573	2.86223e-05
TTC7A	-0.97649	-1.96767	2.86223e-05
EIF4G3	-1.12399	-2.17949	2.86225e-05
SLMAP	-0.946112	-1.92667	2.86473e-05
INTS2	-0.891232	-1.85476	2.86649e-05
PAM	-1.63857	-3.11356	2.86971e-05
TANGO6	-0.987003	-1.98206	2.87021e-05
LRRC8D	0.947161	1.92807	2.87545e-05
SPIN4	-1.50109	-2.83057	2.87763e-05
ITPR2	-0.93482	-1.91165	2.89467e-05
CZIB	1.73944	3.33905	2.91071e-05
MAFG	-1.00382	-2.0053	2.91071e-05
ZNF516	-1.38065	-2.60386	2.91071e-05
SYT15	-1.7682	-3.40629	2.91107e-05
FOXP1-IT1	-1.02577	-2.03605	2.91841e-05
RNF157	1.24727	2.37392	2.92484e-05
SLC39A9	-0.737595	-1.66739	2.92588e-05
PIK3CA	-0.848855	-1.80107	2.93521e-05
TPT1-AS1	-0.974965	-1.96559	2.9499e-05
DUSP6	-1.32915	-2.51254	2.95539e-05
USP24	-1.11921	-2.17229	2.95716e-05
HOXC4	-1.4806	-2.79064	2.95958e-05
MECP2	-0.994912	-1.99296	2.96589e-05
LINC01215	1.21595	2.32294	2.96892e-05
ELP6	0.802507	1.74413	2.96892e-05
MPEG1	-1.82152	-3.53454	2.98218e-05
CASD1	-0.85575	-1.8097	2.98581e-05
ALS2	-1.20972	-2.31293	2.98797e-05
AMIGO1	1.68584	3.21728	2.99433e-05
DTD2	1.0246	2.0344	2.99433e-05
ZNF451	-1.05859	-2.08289	2.99433e-05
KLRF1	-2.47011	-5.54087	2.99433e-05
HHLA3	1.58456	2.99917	3.01526e-05
DENND1C	-0.794871	-1.73492	3.02437e-05
CHCHD5	1.63449	3.10479	3.0246e-05
DUSP11	0.83548	1.78445	3.04686e-05
P3H1	-0.842066	-1.79262	3.04686e-05
STAC2	-1.6365	-3.1091	3.05731e-05
AKAP10	-0.96364	-1.95022	3.06745e-05
TAF1	-1.00055	-2.00076	3.09706e-05
ENTPD4	-1.23061	-2.34666	3.11172e-05
SAP25	-1.04138	-2.05819	3.12798e-05
UBR1	-1.00596	-2.00828	3.13779e-05
PUS3	1.07656	2.10901	3.15254e-05
SLCO5A1	-1.81954	-3.52968	3.16186e-05
PLOD3	-1.01966	-2.02744	3.17285e-05
PLG	-1.83552	-3.569	3.17285e-05
MT1F	1.68688	3.2196	3.17645e-05
TMEM25	1.55233	2.93291	3.17645e-05
SLFN13	-1.52607	-2.88	3.18025e-05
IFT52	0.921069	1.89352	3.18445e-05
SPA17	1.29062	2.44633	3.19828e-05
C11ORF68	1.20821	2.31051	3.19849e-05
EBAG9	1.13719	2.19952	3.21433e-05
MRPL18	1.63704	3.11028	3.21699e-05
NOB1	1.15793	2.23137	3.22594e-05
TIMMDC1	1.30239	2.46637	3.23315e-05
ALG10B	-1.07422	-2.10559	3.24646e-05
C21ORF62-AS1	1.2418	2.36494	3.30596e-05
RGL4	1.68744	3.22085	3.31559e-05
MRPL46	1.04603	2.06483	3.31899e-05
FAM210A	0.846252	1.79782	3.31913e-05
TBCEL	-1.21583	-2.32275	3.31913e-05
UTP11	0.916737	1.88784	3.33023e-05
LINC02482	1.11626	2.16785	3.33416e-05
FAM126B	-0.94182	-1.92095	3.35036e-05
TRPV1	-1.42108	-2.67786	3.35691e-05
TFAP4	1.29326	2.45081	3.36674e-05
MPG	1.12884	2.18683	3.36674e-05
MRPL27	1.27858	2.42601	3.37035e-05
G6PC3	1.09715	2.13932	3.37907e-05
ZCCHC10	1.04757	2.06705	3.39347e-05
ELK4	-1.00654	-2.00909	3.43889e-05
APBB1	1.08257	2.1178	3.445e-05
KTI12	1.1667	2.24498	3.44783e-05
UTP18	1.16284	2.23898	3.44941e-05
C13ORF46	-1.47094	-2.77202	3.47205e-05
NFATC2	-1.1779	-2.26248	3.48674e-05
THAP2	0.968017	1.95615	3.49554e-05
MAP9	0.87982	1.84015	3.50283e-05
MYO1G	-1.31416	-2.48657	3.51546e-05
PKN2	-0.90723	-1.87544	3.53115e-05
LINC02273	1.38675	2.61489	3.54349e-05
GPATCH11	1.21893	2.32773	3.54349e-05
AIG1	1.51201	2.85207	3.55e-05
MIR3681HG	-1.81915	-3.52873	3.55135e-05
ERO1B	-0.811102	-1.75455	3.56506e-05
P2RY11	-1.28471	-2.43634	3.58564e-05
NDUFAF1	1.02103	2.02937	3.58715e-05
C6ORF47	1.02069	2.02888	3.6149e-05
TGFBR1	-0.892375	-1.85623	3.62404e-05
STRIP2	-1.71834	-3.29056	3.65116e-05
DISP2	-1.20444	-2.30448	3.67398e-05
SAP30-DT	-1.05566	-2.07866	3.73982e-05
PPP1R16A	-0.932436	-1.9085	3.74569e-05
CAMKK2	-0.725826	-1.65385	3.75768e-05
METTL21A	0.950187	1.93212	3.78086e-05
MBNL3	-0.884415	-1.84602	3.78682e-05
RTP5	-1.94913	-3.86141	3.79115e-05
TMEM204	1.42339	2.68214	3.79283e-05
PSMA2	-1.12014	-2.17368	3.80544e-05
STS	-1.73	-3.31728	3.80544e-05
METTL7A	-1.29619	-2.4558	3.80896e-05
EXOC6	-0.836439	-1.78564	3.81517e-05
RPP40	1.16235	2.23822	3.82349e-05
COA4	1.13393	2.19455	3.8392e-05
PHF23	0.925811	1.89975	3.84252e-05
PSME4	-1.19064	-2.28254	3.86458e-05
TMTC4	-1.19903	-2.29585	3.86458e-05
KLF10	-1.39047	-2.62165	3.88262e-05
PLEKHO2	-0.981711	-1.97481	3.89775e-05
CNNM2	-0.992352	-1.98943	3.89775e-05
MANEA-DT	0.88012	1.84053	3.90607e-05
KLHL2	-0.884182	-1.84572	3.90607e-05
MRM3	0.904516	1.87192	3.93061e-05
TIMP1	1.23852	2.35956	3.97815e-05
SLC22A18	-0.956826	-1.94103	3.97815e-05
TRAK1	-1.11014	-2.15866	3.97815e-05
POLR1H	1.13635	2.19825	3.98826e-05
ZNF552	1.11211	2.16162	3.98826e-05
GS1-124K5.4	1.50548	2.8392	3.98902e-05
VWA8	-0.863814	-1.81984	4.00143e-05
TMEM99	1.4919	2.81259	4.03249e-05
TRIM11	-0.988731	-1.98444	4.06406e-05
PIK3R1	-1.13702	-2.19926	4.08046e-05
PSD	1.56172	2.95206	4.08641e-05
EI24	1.08705	2.12439	4.12833e-05
BTF3L4	1.44084	2.71478	4.13742e-05
PAICS	1.00299	2.00415	4.14839e-05
NOTCH1	-1.15342	-2.22441	4.16008e-05
FARSA	1.47234	2.77471	4.1713e-05
CMTM8	1.74726	3.35721	4.17998e-05
MAST2	-1.70482	-3.25988	4.18528e-05
ZBED3	1.08929	2.1277	4.20068e-05
TCEAL8	1.58531	3.00071	4.22395e-05
JMJD7-PLA2G4B	-1.48339	-2.79604	4.26394e-05
ZNF681	1.4009	2.64067	4.26502e-05
SACS	-1.01573	-2.02193	4.27304e-05
FGD4	-1.33766	-2.52741	4.27982e-05
CCDC106	1.1994	2.29644	4.29173e-05
TLR7	-1.74439	-3.35053	4.29374e-05
NFU1	1.23598	2.35541	4.31052e-05
ZKSCAN5	-1.13023	-2.18893	4.34646e-05
USP19	-1.0329	-2.04614	4.35271e-05
ZBTB8B	-1.60835	-3.04903	4.35864e-05
CDT1	-1.78546	-3.44728	4.36679e-05
TRGV9	-1.35694	-2.56141	4.37325e-05
PRKAB2	-1.00036	-2.00049	4.4008e-05
VIPR2	-2.05613	-4.1587	4.4008e-05
LILRA2	-1.59084	-3.01225	4.41351e-05
DAB2	-1.79012	-3.45845	4.41737e-05
SLC37A2	-1.9056	-3.74665	4.42977e-05
CD14	-1.54405	-2.91613	4.44254e-05
BCL7A	0.949098	1.93067	4.44269e-05
PPFIA1	-0.879791	-1.84011	4.4436e-05
NPM3	1.24699	2.37346	4.48847e-05
PLEKHB1	2.01138	4.03168	4.49489e-05
SPTSSA	0.883296	1.84459	4.51175e-05
SLC26A4-AS1	-1.1344	-2.19528	4.51955e-05
GOLGA8Q	-1.76983	-3.41013	4.51955e-05
MYEF2	-0.951513	-1.9339	4.5223e-05
PCED1A	-1.06442	-2.09133	4.56507e-05
GSTZ1	1.03467	2.04864	4.57837e-05
CIAO3	-0.772369	-1.70807	4.60295e-05
ELF3-AS1	-1.27004	-2.41168	4.62786e-05
ENO2	-0.852935	-1.80617	4.63338e-05
RFX7	-0.977437	-1.96896	4.71739e-05
EML2	-0.818553	-1.76364	4.72747e-05
HPCAL1	1.31667	2.4909	4.76349e-05
DPH3	1.16444	2.24146	4.76349e-05
METTL5	1.53506	2.89801	4.77357e-05
BAD	1.01307	2.0182	4.81554e-05
MIER2	-0.985935	-1.9806	4.81554e-05
ITIH5	-2.10003	-4.2872	4.81554e-05
CAHM	1.49782	2.82416	4.81589e-05
BICRA	-0.741984	-1.67247	4.86925e-05
REEP6	1.40343	2.6453	4.88352e-05
GTF3C5	-0.703391	-1.62833	4.89329e-05
CHAMP1	1.04614	2.065	4.91845e-05
UGDH-AS1	-1.73018	-3.31769	4.92221e-05
FHIT	1.58096	2.9917	4.93249e-05
ORC1	-1.94451	-3.84906	4.94395e-05
ANPEP	-1.55598	-2.94034	4.96215e-05
PABIR2	-0.873209	-1.83173	4.97938e-05
A1BG-AS1	0.890533	1.85386	4.98079e-05
METTL23	1.36105	2.56873	4.98929e-05
PRRC2A	-0.863495	-1.81944	5.00418e-05
RRBP1	-1.21909	-2.328	5.02819e-05
VPS13D	-0.973429	-1.9635	5.04719e-05
HIPK1-AS1	1.12384	2.17926	5.0638e-05
JPT1	1.20286	2.30196	5.06845e-05
SERGEF	1.17685	2.26083	5.09181e-05
LENG1	1.00494	2.00686	5.1063e-05
RIPK1	-0.893229	-1.85733	5.1105e-05
SMYD4	-0.634813	-1.55274	5.11471e-05
PREX1	-1.00504	-2.00699	5.11907e-05
STX7	-1.29997	-2.46224	5.15879e-05
PTCD1	-0.975069	-1.96574	5.18123e-05
ATPAF1	0.948343	1.92966	5.19341e-05
AGTPBP1	-1.05592	-2.07904	5.19368e-05
FCER1G	1.25526	2.38711	5.23004e-05
FCRL3	-1.3879	-2.61697	5.23004e-05
PLXNA3	-1.07817	-2.11135	5.2509e-05
CD4	-1.59806	-3.02736	5.26196e-05
DNAAF2	0.909803	1.87879	5.3141e-05
CMAS	0.763955	1.69814	5.32059e-05
STK11	-0.809897	-1.75309	5.34208e-05
POLR1A	-1.1218	-2.17619	5.34299e-05
CCDC90B	0.982858	1.97638	5.34977e-05
SLC15A2	-1.46389	-2.75851	5.35851e-05
GHRLOS	-1.35543	-2.55873	5.37055e-05
H2BC4	1.17125	2.25206	5.37491e-05
LRRC61	1.40407	2.64647	5.41264e-05
TFAM	1.25981	2.39464	5.4206e-05
EXOSC1	0.969523	1.95819	5.4206e-05
METTL2A	0.832864	1.78122	5.4206e-05
NPIPB2	-2.0166	-4.04629	5.4206e-05
TRIB2	-1.04925	-2.06946	5.42956e-05
OPA1-AS1	-1.86494	-3.64253	5.44642e-05
MRPS18C	1.40877	2.65511	5.46067e-05
HCFC1R1	1.2006	2.29835	5.46147e-05
PKD1	-0.941735	-1.92084	5.4733e-05
ALDH2	-1.50872	-2.84558	5.51257e-05
FOXP3	-1.89259	-3.71301	5.51257e-05
FAM200A	0.843511	1.79441	5.51297e-05
ABHD2	-1.00332	-2.0046	5.54572e-05
IL6R	1.30472	2.47036	5.56865e-05
PDGFRB	-2.01539	-4.0429	5.62412e-05
TIGD5	1.15974	2.23417	5.65835e-05
LGR6	-1.89704	-3.72448	5.67667e-05
FCGRT	1.20471	2.30491	5.69712e-05
SUPV3L1	-0.901984	-1.86863	5.70998e-05
CDKN2A	-1.5859	-3.00195	5.70998e-05
ME3	-1.7527	-3.3699	5.71753e-05
RRAS	0.798612	1.73943	5.73972e-05
PRUNE1	0.898957	1.86472	5.76778e-05
CREB3L4	1.16511	2.24251	5.78378e-05
GSDMA	-1.85464	-3.61661	5.78429e-05
ATG4B	-0.731099	-1.6599	5.78689e-05
IKBIP	0.739847	1.67	5.7885e-05
ZSCAN16-AS1	1.12537	2.18158	5.79571e-05
PXN	-1.0664	-2.0942	5.80032e-05
MRPS10	1.0786	2.11198	5.81659e-05
TNKS2	-0.97537	-1.96615	5.81659e-05
POP7	1.21428	2.32025	5.82532e-05
WDR59	-1.01359	-2.01892	5.84858e-05
VDAC1	1.41506	2.66671	5.8631e-05
INPP5F	-1.17902	-2.26423	5.91218e-05
FAAP100	-0.873291	-1.83184	5.95256e-05
POT1-AS1	1.61134	3.05535	5.95528e-05
SRSF11	-0.948855	-1.93034	5.96713e-05
TRIAP1	1.07692	2.10953	6.00106e-05
PCCA	-1.15043	-2.21979	6.00106e-05
GRAMD4	-1.34135	-2.53387	6.00707e-05
CPPED1	-0.977146	-1.96857	6.05774e-05
ZNF524	1.2177	2.32576	6.13694e-05
PLSCR3	1.02428	2.03395	6.14459e-05
ITM2C	1.42015	2.67614	6.14578e-05
BORCS6	1.03851	2.0541	6.14578e-05
SSX2IP	-0.872971	-1.83143	6.14578e-05
GOLIM4	-1.14976	-2.21877	6.19033e-05
DAGLB	-0.864015	-1.8201	6.20122e-05
SFR1	1.09971	2.14312	6.21775e-05
TMEM135	-0.828543	-1.77589	6.26209e-05
ST6GALNAC4	1.05603	2.07921	6.2633e-05
DENND1A	-0.895688	-1.8605	6.27427e-05
B4GAT1	1.3137	2.48578	6.28178e-05
SPATS1	-1.74588	-3.35399	6.31109e-05
ZNF625	1.47661	2.78293	6.33912e-05
PELO	0.905701	1.87346	6.38192e-05
CEBPE	1.43976	2.71276	6.41046e-05
DCTN4	-0.770068	-1.70535	6.46153e-05
FRMPD3	-1.76344	-3.39506	6.46153e-05
C5ORF22	0.834157	1.78282	6.46545e-05
GPATCH1	-0.765408	-1.69985	6.46545e-05
CLCN7	-0.877723	-1.83747	6.47171e-05
SKIL	-1.08017	-2.11428	6.48578e-05
CCR5	-1.6717	-3.1859	6.49813e-05
POFUT2	-0.876641	-1.83609	6.55356e-05
ZNF688	1.37409	2.59204	6.56103e-05
GPR183	0.922749	1.89572	6.57264e-05
MAP3K6	-1.00314	-2.00436	6.57653e-05
AQP3	1.64302	3.12319	6.62134e-05
GNPNAT1	0.978268	1.9701	6.63911e-05
SILC1	-1.94717	-3.85618	6.63911e-05
SUCO	-0.843782	-1.79475	6.64407e-05
SPSB2	0.876509	1.83593	6.65537e-05
IL18BP	-0.881712	-1.84256	6.67899e-05
HGH1	0.855208	1.80902	6.68943e-05
E2F2	-2.00487	-4.01353	6.69074e-05
MGMT	1.13434	2.19518	6.70936e-05
MRPL3	1.33032	2.51459	6.77354e-05
PRRG3	-1.1551	-2.227	6.78889e-05
ERAP2	-1.32117	-2.49869	6.78889e-05
TNFSF9	-1.41878	-2.67359	6.81416e-05
TSR2	1.19922	2.29615	6.81549e-05
ITPR1	-1.00258	-2.00358	6.81549e-05
CD72	-1.3113	-2.48164	6.81549e-05
SLC26A2	-1.18682	-2.2765	6.84122e-05
DIAPH2	-0.839312	-1.7892	6.89624e-05
EEF1AKNMT	0.950258	1.93222	6.91707e-05
H1-3	1.40431	2.64692	6.95789e-05
SEC61A1	-0.941968	-1.92115	6.98793e-05
RGS3	-0.742277	-1.67281	7.08025e-05
JAKMIP2	-1.10368	-2.14903	7.10281e-05
ZNF875	-0.802619	-1.74426	7.10789e-05
ZNF354A	0.758617	1.69187	7.10809e-05
IRAK2	-1.21346	-2.31893	7.10809e-05
LINC01002	1.46841	2.76717	7.10942e-05
BID	0.928721	1.90359	7.11087e-05
C1ORF131	1.03535	2.04961	7.11782e-05
TBL2	0.93474	1.91155	7.12168e-05
POP4	1.04931	2.06954	7.13528e-05
ARHGEF28	-1.82122	-3.5338	7.19546e-05
SINHCAF	1.22845	2.34315	7.20623e-05
TAF12	1.31581	2.48942	7.21088e-05
FAM71F2	-1.34965	-2.54851	7.26318e-05
TOX	-0.867977	-1.8251	7.26925e-05
HM13-IT1	-1.70315	-3.25611	7.27742e-05
MRPS33	1.56607	2.96098	7.28406e-05
MOCS3	1.38337	2.60877	7.34253e-05
UBA7	-0.845723	-1.79716	7.35284e-05
[truncated: 4,427 more rows]

## Sheet: Monocytes
Gene name	Log2 FC	Fold change	Adj. Pval
SPRED1	-2.01653	-4.04611	1.94324e-06
COQ6	-1.70956	-3.27062	4.99187e-06
PLCXD1	-1.81699	-3.52344	4.99187e-06
ERMARD	-1.70784	-3.26672	8.94606e-06
TVP23C	-1.75451	-3.37412	8.94606e-06
LSINCT5	-1.86906	-3.65294	8.94606e-06
UICLM	-2.17121	-4.50399	8.94606e-06
NAPB	-1.76281	-3.39358	1.00397e-05
SLC4A8	-1.63935	-3.11526	1.51157e-05
FMNL2	-1.64643	-3.13057	1.51157e-05
ZNF589	-1.71069	-3.27316	1.51157e-05
PAPSS2	-1.83721	-3.57318	1.51157e-05
SETBP1	-1.76919	-3.40864	1.81963e-05
ACCS	-1.67009	-3.18235	1.96863e-05
NT5DC3	-1.76121	-3.38981	1.96863e-05
GOLGA8O	-1.83694	-3.57252	1.96863e-05
EXOSC2	-1.50965	-2.84742	2.02574e-05
TRAM2	-1.45131	-2.73457	2.67039e-05
CRIP3	-1.63151	-3.09838	2.67039e-05
LINC01422	-1.87924	-3.6788	3.0068e-05
CCBE1	-1.61441	-3.06185	3.14738e-05
PPARGC1B	-1.74483	-3.35155	3.15856e-05
FAM20A	-1.82016	-3.53121	3.15856e-05
WDR27	-1.50405	-2.83637	3.3329e-05
LINC01146	-1.61621	-3.06569	5.65326e-05
WDR90	-1.71208	-3.27633	6.71643e-05
YES1	-1.53388	-2.89563	7.57741e-05
ARL10	-1.56463	-2.95801	9.06489e-05
GPR20	-1.87374	-3.66481	9.06489e-05
PROSER3	-1.39684	-2.63324	9.79039e-05
SIK2	-1.49008	-2.80904	0.000116847
PIF1	-1.56057	-2.9497	0.000116847
TPCN2	-1.45327	-2.73828	0.000119788
RGS12	-1.50222	-2.83278	0.000124974
INVS	-1.44427	-2.72126	0.000133598
LRRC37A3	-1.71557	-3.28425	0.000146234
CYP2U1	-1.42302	-2.68147	0.000163032
TBC1D31	-1.36407	-2.57411	0.00016473
LDLRAD2	-1.65465	-3.14847	0.00016473
CHDH	-1.72184	-3.29857	0.00016473
DZANK1	-1.50367	-2.83563	0.000165656
OVCH1-AS1	-1.52011	-2.86812	0.000172914
EEF1G	1.74891	3.36103	0.000185578
USP49	-1.41162	-2.66035	0.000185578
SPATA20	-1.48159	-2.79257	0.000185578
NBPF9	-1.5531	-2.93446	0.000201757
POLR2J2	-1.76048	-3.38811	0.000201757
UCKL1-AS1	-1.44471	-2.72209	0.000202772
MIR29B2CHG	-1.68673	-3.21927	0.000202772
GTF2H2	-1.43822	-2.70986	0.000206829
NDRG2	-1.42001	-2.67587	0.000213911
ADD2	-1.51901	-2.86594	0.000213911
UQCRH	1.78248	3.44017	0.000222316
GTF3C2-AS1	-1.57928	-2.98821	0.000230048
LINC00342	-1.31301	-2.4846	0.0002351
PLEKHH3	-1.59045	-3.01143	0.000237256
LINC01176	-1.44616	-2.72481	0.000244569
PTCH1	-1.48099	-2.7914	0.000244569
GCLC	-1.43895	-2.71123	0.000245239
IFT80	-1.44166	-2.71634	0.000245239
LMLN	-1.46311	-2.75702	0.000255897
DST	-1.70888	-3.26906	0.000260314
BEND6	-1.65075	-3.13997	0.000271669
CRYGS	-1.57679	-2.98304	0.000301985
UBOX5	-1.28155	-2.43101	0.000304698
RPS13	2.04234	4.11914	0.00032001
ASB1	-1.34525	-2.54075	0.00032001
OST4	1.71561	3.28436	0.000330786
ZNF439	-1.29106	-2.44708	0.000330786
SEC61A2	-1.33769	-2.52746	0.000330786
RNF8	-1.35295	-2.55434	0.000330786
PRR5L	-1.56998	-2.969	0.000330786
PRR7-AS1	-1.35564	-2.55911	0.000345195
AGAP9	-1.42497	-2.68509	0.000345195
ATP5MG	1.82652	3.5468	0.000378724
FAR1-IT1	-1.4778	-2.78523	0.000378724
SFMBT2	-1.72136	-3.29748	0.000378724
DNMBP	-1.33253	-2.51844	0.000399441
RPS27A	1.84454	3.59139	0.000420607
ARMC5	-1.24851	-2.37596	0.000420607
FGFRL1	-1.34496	-2.54024	0.000420607
MTRR	-1.38487	-2.61149	0.000420607
ARMC2	-1.37353	-2.59104	0.000436674
ROR1	-1.58409	-2.99819	0.000444916
TTC27	-1.28289	-2.43326	0.000449351
ZNF682	-1.25781	-2.39132	0.000453406
NSUN7	-1.51978	-2.86747	0.000462422
RPL37	1.99257	3.97945	0.000506157
ZNF768	-1.27069	-2.41278	0.000506322
SLX1A-SULT1A3	-1.46178	-2.75447	0.000506322
RPS15A	1.93611	3.82674	0.000522151
MTHFD1	-1.28353	-2.43434	0.000522151
RALGDS	-1.46931	-2.7689	0.000522151
RGPD5	-1.34328	-2.53727	0.000544844
PSG2	-1.55328	-2.93483	0.000544844
GLRX	1.54339	2.91478	0.000558206
TMEM97	-1.22103	-2.33113	0.000558206
P2RY1	-1.28239	-2.43242	0.000558206
MAP2K5	-1.45047	-2.73297	0.000560675
DNAJC11	-1.27401	-2.41833	0.000562444
ADCY4	-1.37297	-2.59003	0.000562444
TMCC1	-1.38817	-2.61746	0.000575816
RPL32	1.9969	3.99141	0.000577761
ZNF124	-1.3164	-2.49044	0.000587402
RPS23	1.76851	3.40702	0.000588788
COX6B1	1.91172	3.76258	0.000595216
ANKDD1A	-1.38867	-2.61837	0.000600106
TCF7L2	-1.84385	-3.58967	0.000600106
NAB2	-1.25806	-2.39174	0.000625412
RPL26	1.92428	3.79547	0.000639508
RPL21	1.7051	3.26053	0.000639508
AHDC1	-1.23044	-2.34639	0.000639508
LINC02631	-1.27293	-2.41653	0.000639508
CATSPER2	-1.27862	-2.42606	0.000639508
GFOD1	-1.35856	-2.56429	0.000639508
RPL8	1.72698	3.31035	0.000650363
RPS12	1.78029	3.43495	0.00066597
REM2	-1.3747	-2.59313	0.00066597
CEP55	-1.34548	-2.54115	0.000705021
HES6	-1.19741	-2.29328	0.000714245
RPL7	1.74167	3.34422	0.000731479
RPL19	1.71453	3.28191	0.000731479
CCDC15-DT	-1.36421	-2.57435	0.000738522
RPLP1	1.89273	3.71338	0.000741738
PLCH2	-1.38293	-2.60797	0.000741738
CCSER1	-1.43165	-2.69754	0.000741738
RPS14	1.92181	3.78898	0.000763646
RUSF1	-1.20653	-2.30782	0.000774226
KLHL21	-1.23808	-2.35884	0.000774226
BIRC5	-1.30951	-2.47858	0.000774226
ZNF534	-1.60041	-3.0323	0.000774226
CPT1B	-1.2679	-2.40811	0.000777752
RPL12	1.68366	3.21243	0.00081365
MERTK	-1.27667	-2.42279	0.00081365
STON1	-1.57498	-2.97932	0.00081365
ATP5F1E	2.00968	4.02694	0.000822221
RPS21	1.84896	3.6024	0.000823416
RPL11	1.71662	3.28665	0.000823416
RPL9	1.60007	3.03158	0.000823416
LINC02193	-1.32715	-2.50907	0.000823416
ASTN2	-1.44914	-2.73045	0.000825972
NHP2	1.65594	3.15128	0.000827311
MTG2	-1.28542	-2.43754	0.000827311
ALKBH8	-1.33271	-2.51876	0.000827311
ZNF385D	-1.37439	-2.59259	0.000827311
ARMCX4	-1.37677	-2.59687	0.000827311
LINC02762	-1.4757	-2.78119	0.000827311
NRG4	-1.30555	-2.47179	0.000831941
RPS29	1.63373	3.10315	0.0008353
KRT72	-1.32329	-2.50237	0.000840279
RBFADN	-1.46147	-2.75388	0.000840645
USP46	-1.15495	-2.22676	0.000845684
ALKBH1	-1.26058	-2.39593	0.000858628
ZNF407	-1.35566	-2.55914	0.00087406
NEMP1	-1.2399	-2.36182	0.000878378
TIAM2	-1.39102	-2.62265	0.000878378
SH3PXD2B	-1.44168	-2.71636	0.000878378
HAUS5	-1.22408	-2.33606	0.000889326
RPS24	1.89802	3.72701	0.000899731
LINC00299	-1.20985	-2.31314	0.000899731
RPL22	1.70832	3.26779	0.000921564
KNL1	-1.34252	-2.53594	0.000921564
RPS28	1.72304	3.30131	0.000936758
SLC9A7	-1.28769	-2.44137	0.000940399
RPLP0	1.51913	2.86618	0.000942428
TMEM273	-1.20205	-2.30066	0.000942428
METTL1	-1.25939	-2.39394	0.000942428
TULP3	-1.29549	-2.4546	0.000942428
SCML1	-1.32374	-2.50314	0.000942428
SV2A	-1.41465	-2.66596	0.000942428
EZH2	-1.4265	-2.68794	0.000942428
UNC5CL	-1.37175	-2.58784	0.000959944
RPS2	1.80438	3.49279	0.000961054
SLC2A8	-1.32671	-2.5083	0.000966952
FRG1-DT	-1.44539	-2.72336	0.000966952
NAALAD2	-1.4784	-2.7864	0.000966952
FADS1	-1.23412	-2.35238	0.00097635
CTNND1	-1.51904	-2.866	0.00097635
NDUFC2	1.55167	2.93157	0.000990971
TAGLN2	1.49325	2.81522	0.000990971
TRIM32	-1.3623	-2.57096	0.000990971
HMG20A	-1.25381	-2.38471	0.00100636
ARHGEF10	-1.39186	-2.62417	0.00100636
S100A9	2.62642	6.17492	0.00100757
COX7C	1.60749	3.04721	0.00100757
SNHG11	-1.15524	-2.22722	0.00100757
TMCC3	-1.23136	-2.34788	0.00100757
ERBB3	-1.28038	-2.42904	0.00100757
L3MBTL2-AS1	-1.38818	-2.61748	0.00100757
CYP2E1	-1.41005	-2.65747	0.00100757
SCART1	-1.439	-2.71132	0.00101375
TAGLN	-1.62434	-3.08301	0.00104982
RPL13	1.75572	3.37695	0.00105382
ZNF8	-1.3238	-2.50325	0.00106616
RPL24	1.8269	3.54773	0.00106782
PSMD6-AS2	-1.2763	-2.42217	0.00106782
FSD1	-1.42306	-2.68153	0.00106782
PTPRS	-1.43294	-2.69996	0.00107725
AFDN	-1.32391	-2.50344	0.00111695
ZNF700	-1.40182	-2.64235	0.00111695
P4HTM	-1.15305	-2.22384	0.00112767
ANKS1A	-1.19886	-2.29559	0.0011662
SLC35G2	-1.28221	-2.43211	0.0011662
UBA52	1.67003	3.18222	0.00116689
PRMT7	-1.1202	-2.17377	0.00117046
ZNF519	-1.18098	-2.26731	0.00117714
TSPOAP1	-1.19447	-2.2886	0.00117714
SLC12A3	-1.38047	-2.60352	0.00117714
HGSNAT	-1.41618	-2.66877	0.00119009
NME7	-1.16211	-2.23784	0.00122073
GUF1	-1.19194	-2.2846	0.00122073
CRLS1	-1.15657	-2.22927	0.00125173
ZBTB34	-1.14917	-2.21787	0.00126245
ELMO2	-1.18559	-2.27456	0.00126245
DUSP8	-1.24776	-2.37472	0.00126245
LRRC37A2	-1.28526	-2.43725	0.00126245
PLCD1	-1.23064	-2.34671	0.00127821
EEF1B2	1.68262	3.21011	0.00127988
RPS8	1.55474	2.9378	0.00127988
IL21R	-1.16497	-2.24228	0.00127988
CARF	-1.19723	-2.29298	0.00127988
CYTH3	-1.13702	-2.19927	0.00130478
MAPKBP1	-1.14693	-2.21442	0.00131119
CABP4	-1.32597	-2.50702	0.00131211
RPL34	1.80859	3.50299	0.00132152
FLYWCH1	-1.10185	-2.14629	0.00133547
WASF3	-1.3187	-2.4944	0.0013564
ITM2B	1.45133	2.7346	0.0013907
SPRED2	-1.31687	-2.49125	0.0013907
BCAP29	-1.20571	-2.3065	0.00141858
ATP6V0E1	1.63136	3.09805	0.00143571
LYZ	2.13527	4.39319	0.00144247
ZNF341	-1.15971	-2.23412	0.00144247
KLRC2	-1.16984	-2.24986	0.00144247
HOMER2	-1.17118	-2.25196	0.00144247
L3MBTL1	-1.1738	-2.25606	0.00144247
GEN1	-1.1797	-2.26529	0.00144247
TTTY10	-1.27403	-2.41836	0.00144247
USP43	-1.3777	-2.59853	0.00144247
PANX2	-1.40024	-2.63946	0.00144247
STK35	-1.03516	-2.04935	0.0014681
ADGRL1-AS1	-1.13374	-2.19427	0.0014684
PPCDC	-1.2006	-2.29836	0.0014684
SUPT7L	-1.22978	-2.34531	0.0014684
SIAH1	-1.26504	-2.40334	0.0014684
RPL3	1.67786	3.19953	0.00147481
RPS20	1.56101	2.95061	0.00147919
ANKH	-1.10496	-2.15093	0.00147919
CCDC191	-1.254	-2.38501	0.00147919
LINC02242	-1.40355	-2.64551	0.00149357
GIMAP4	1.61653	3.06636	0.00150295
NPIPA1	-1.13925	-2.20266	0.00150295
GRIK1	-1.38142	-2.60524	0.00155056
RPS3A	1.60604	3.04415	0.00155283
RPL36AL	1.45258	2.73696	0.0015598
VLDLR	-1.37219	-2.58862	0.00159568
DEPDC7	-1.26396	-2.40154	0.00160818
PFKFB3	-1.45824	-2.74773	0.00161055
ZNF502	-1.17088	-2.25149	0.00162743
RPSA	1.65662	3.15278	0.00163757
LDAH	-1.13919	-2.20258	0.00163757
WDR4	-1.15415	-2.22554	0.00163757
ELMO3	-1.17206	-2.25334	0.00163757
GDAP1	-1.23462	-2.3532	0.00163757
RAB23	-1.35952	-2.56599	0.00166396
CIP2A	-1.22285	-2.33408	0.00167979
RPL39	1.86931	3.65357	0.00168575
TPT1	1.55993	2.94839	0.00168575
MRFAP1	1.43098	2.6963	0.00168575
PPOX	-1.14798	-2.21603	0.00168575
TNFRSF21	-1.20213	-2.30079	0.00168575
CYP2D6	-1.20213	-2.30079	0.00168575
GUCY2D	-1.33344	-2.52003	0.00168575
NTN5	-1.33344	-2.52003	0.00168575
UCHL1	-1.33344	-2.52003	0.00168575
BNC2	-1.33344	-2.52003	0.00168575
LINC01012	-1.33344	-2.52003	0.00168575
GABRB2	-1.35602	-2.55978	0.00168575
EOGT	-1.14035	-2.20435	0.00173879
PMM2	-1.16579	-2.24356	0.00173879
CEP112	-1.2274	-2.34144	0.00178927
CFAP44	-1.24703	-2.37352	0.00179833
RPL36	1.6693	3.1806	0.0018134
TXNL4A	1.352	2.55265	0.0018134
C11ORF80	-1.23764	-2.35812	0.0018293
STXBP4	-1.19825	-2.29461	0.00184522
CASC2	-1.43837	-2.71014	0.00184522
CSNK1G2-AS1	-1.43837	-2.71014	0.00184522
TAS2R4	-1.27612	-2.42187	0.00185935
PEG13	-1.37107	-2.58663	0.00185935
RPS5	1.55113	2.93048	0.00186307
OPA3	-1.22345	-2.33505	0.00186425
CPLANE1	-1.09003	-2.12878	0.00189297
ABCC8	-1.32859	-2.51158	0.00189297
FHDC1	-1.32859	-2.51158	0.00189297
TEP1	-1.34496	-2.54023	0.00191019
RPL28	1.75277	3.37006	0.00191335
ACAD11	-1.13356	-2.19399	0.00191335
SLC46A1	-1.20009	-2.29754	0.00191335
PTCSC1	-1.21664	-2.32405	0.00192324
LINC02241	-1.21591	-2.32288	0.0019359
PTOV1-AS1	-1.23324	-2.35094	0.00198691
RPL5	1.45248	2.73679	0.00199774
SRBD1	-1.14356	-2.20926	0.00201566
RPL37A	1.5116	2.85126	0.00201683
KLHDC1	-1.13144	-2.19078	0.00207371
SARNP	-1.16046	-2.23528	0.0020895
UHRF1BP1	-1.18375	-2.27167	0.0020895
ZNF483	-1.11525	-2.16632	0.00209418
RPL7A	1.57037	2.9698	0.00213558
RPL27	1.53055	2.88895	0.00213558
CBWD2	-1.14445	-2.21062	0.00213558
RPH3AL	-1.18909	-2.28009	0.00213558
MLYCD	-1.20124	-2.29937	0.00213558
PSMD6-AS1	-1.21742	-2.3253	0.00213775
ANKRD42	-1.15866	-2.2325	0.00219763
MOV10	-1.28254	-2.43266	0.00219763
LINC00449	-1.3232	-2.50221	0.00219763
TXNDC12	1.45695	2.74528	0.00220256
NT5C1A	-1.37491	-2.59352	0.00220256
TRMT11	-1.06275	-2.08891	0.00220744
SLC25A13	-1.10718	-2.15424	0.00220744
DHRS7B	-1.0558	-2.07887	0.00220771
KCTD7	-1.2115	-2.31578	0.00220771
RPS27	1.63177	3.09893	0.00221573
TUBE1	-1.05695	-2.08053	0.00221573
ZNF528	-1.11158	-2.16082	0.00221573
STOML1	-1.11759	-2.16984	0.00221573
ZHX3	-1.12238	-2.17705	0.00221573
ZNF816	-1.19433	-2.28839	0.00221573
ZFP69	-1.19715	-2.29287	0.00221573
FUT2	-1.27824	-2.42543	0.00221573
TMEM178A	-1.32904	-2.51236	0.00221573
KCNJ6	-1.32904	-2.51236	0.00221573
MRTFA-AS1	-1.32904	-2.51236	0.00221573
FBXL19-AS1	-1.27727	-2.42381	0.00221599
GLMN	-1.0752	-2.10701	0.00221862
ORC6	-1.07132	-2.10136	0.0022215
CLCF1	-1.13766	-2.20024	0.00222538
S100A8	2.53456	5.794	0.00222744
MGST2	1.4663	2.76312	0.00222744
SERAC1	-1.11732	-2.16943	0.00222744
DDX11	-1.14864	-2.21705	0.00226096
SERF2	1.46308	2.75696	0.00227201
SERPINB9P1	-1.06243	-2.08845	0.00227201
ASMTL-AS1	-1.21044	-2.31408	0.0022759
LINC02503	-1.38069	-2.60393	0.00227803
RPLP2	1.49066	2.81017	0.00230929
RPL41	1.64397	3.12525	0.00231616
UQCRQ	1.54209	2.91216	0.00231616
EIF3H	1.48781	2.80464	0.00231616
H1-2	1.41647	2.66932	0.00231616
ZNF84	-1.06503	-2.09222	0.00231616
POLA1	-1.14934	-2.21812	0.00231616
ITIH4	-1.13933	-2.20279	0.00233488
OSTC	1.31837	2.49385	0.00233687
COPS7B	-1.12395	-2.17943	0.00233687
CFAP74	-1.18959	-2.28088	0.00233687
ATG10	-1.08943	-2.12791	0.00237946
CBX2	-1.24014	-2.36221	0.00238265
GNE	-1.12686	-2.18382	0.00238526
MYBBP1A	-1.09234	-2.13219	0.0023901
SLC49A4	-1.05872	-2.08308	0.00240165
FGF23	-1.25997	-2.39491	0.00240165
YPEL1	-1.12853	-2.18635	0.00242034
TBC1D8B	-1.21291	-2.31805	0.00242034
NADSYN1	-1.35658	-2.56077	0.00242034
GPX1	1.44952	2.73117	0.00243378
RPL38	1.54766	2.92342	0.00243693
SH3BGRL3	1.43304	2.70015	0.00243693
L1TD1	-1.28003	-2.42845	0.00243693
MEX3D	-1.17432	-2.25687	0.00244318
NPIPB4	-1.1833	-2.27096	0.00245198
LINC00996	-1.25462	-2.38604	0.00245198
NUDT15	-1.05822	-2.08236	0.0024665
LRRC75A	1.67523	3.1937	0.00247147
RPL35A	1.6461	3.12985	0.00247147
BCORL1	-1.0262	-2.03666	0.00247147
ARNT2	-1.29326	-2.45081	0.00247147
THBS1-IT1	-1.45066	-2.73333	0.00247147
SPTB	-1.21327	-2.31863	0.00248731
HDX	-1.07257	-2.10317	0.0025052
CEP295NL	-1.40914	-2.65579	0.0025052
RPL6	1.43245	2.69905	0.00251058
MTARC1	1.4243	2.68383	0.00251058
RPS16	1.33729	2.52676	0.00251058
IFNG	-1.1283	-2.18601	0.00251058
GIPR	-1.17895	-2.26412	0.00251058
LINC00639	-1.2295	-2.34486	0.00251058
TAB3	-1.27368	-2.41777	0.00251058
HVCN1	1.47412	2.77815	0.00252618
SKA1	-1.26603	-2.40499	0.00252618
SRRM2-AS1	-1.15692	-2.22981	0.00252966
SCARB1	-1.06226	-2.0882	0.00255347
SYP	-1.19501	-2.28947	0.00255347
FOXN3-AS2	-1.25911	-2.39348	0.00255347
PGBD4	-1.12036	-2.17401	0.00255779
ZMYND15	-1.07617	-2.10843	0.00257855
RPL10A	1.57227	2.97373	0.00258054
PSMA7	1.38483	2.61141	0.00259675
KLHL15	-1.12112	-2.17516	0.00259675
SERHL2	-1.14459	-2.21084	0.00259675
MRPS24	-1.20353	-2.30303	0.00259675
BACH1-IT2	-1.22303	-2.33436	0.00259675
ATOX1	1.55458	2.93748	0.00262138
SFRP1	-1.26687	-2.40638	0.00262138
MEX3B	-1.14849	-2.21681	0.00263485
ZBED4	-1.28007	-2.4285	0.00263638
RPL13A	1.56279	2.95424	0.00263754
RBM34	-1.08656	-2.12366	0.00263754
NLRP2	-1.13368	-2.19417	0.00263754
PPIP5K1	-1.21538	-2.32202	0.00263754
HES2	-1.25886	-2.39306	0.00263754
FAM221A	-1.09108	-2.13034	0.00263764
AP1S2	1.4346	2.70308	0.00263897
ZNF14	-1.09271	-2.13274	0.00263979
ZNF250	-1.13891	-2.20214	0.00264526
LRP8	-1.04802	-2.06768	0.00274467
LZIC	1.28673	2.43975	0.00276858
CEP128	-1.05727	-2.08099	0.00276858
SPC25	-1.28938	-2.44423	0.00276858
ENTPD4	-1.4047	-2.64762	0.00276858
HINT1	1.39553	2.63085	0.00277126
ZBTB8B	-1.1829	-2.27033	0.0027753
TMSB4Y	-1.07577	-2.10785	0.00279703
VSTM4	-1.25622	-2.38868	0.00279703
ATP6V1G2	-1.25835	-2.39222	0.00279703
RPL29	1.57737	2.98425	0.00280367
RAC1	1.38354	2.60908	0.00280367
PUF60	1.35663	2.56087	0.00280367
SLC7A5	-1.06285	-2.08905	0.00280367
PROCA1	-1.0865	-2.12358	0.00280367
TNKS	-1.09598	-2.13758	0.00280367
PLA2R1	-1.23573	-2.355	0.00280367
MIR181A1HG	-1.19938	-2.29642	0.00280736
MIR223HG	1.34401	2.53855	0.00282283
RPL4	1.3802	2.60305	0.00282289
NRBF2	1.32692	2.50866	0.00282289
OXER1	-1.16267	-2.23871	0.00282289
SNHG26	-1.17445	-2.25708	0.00282289
MCU	-1.06137	-2.08691	0.0028474
MSANTD2	-1.04558	-2.06419	0.0028733
SOX13	-1.1582	-2.23179	0.0028733
ARL6	-1.21167	-2.31606	0.0028733
ZNF260	-1.05424	-2.07662	0.0028734
FCHSD1	-1.21588	-2.32282	0.00288898
AXIN2	-1.10756	-2.1548	0.00289012
RASA4	-1.13137	-2.19067	0.00289012
SAP30L-AS1	-1.14774	-2.21567	0.00289012
CXCL14	-1.25835	-2.39222	0.00289012
TOMM7	1.30818	2.47629	0.00289564
TBC1D12	-1.09242	-2.13231	0.00289564
CMKLR1	-1.09935	-2.14258	0.00289564
PIDD1	-1.0398	-2.05595	0.00289947
MRPL33	1.39822	2.63576	0.00290622
GATM	-1.30752	-2.47517	0.00290622
ZNF555	-1.09814	-2.14078	0.0029636
LINC00622	-1.20961	-2.31276	0.0029636
EIF2S3B	-1.17337	-2.25538	0.00303965
MTERF2	-1.03288	-2.04611	0.00310998
TAFA2	-1.05014	-2.07074	0.00310998
ITPRIPL1	-1.06061	-2.08582	0.00311621
SLC4A3	-1.09762	-2.14001	0.00311621
DLEU1	-1.10166	-2.14602	0.00311642
IL1RN	1.43539	2.70455	0.00312201
RPS19	1.45937	2.74989	0.00312272
RPL30	1.49411	2.8169	0.00312404
UNK	-1.01524	-2.02124	0.00312404
SAP30-DT	-1.09929	-2.14249	0.00312404
TRAF6	-1.18757	-2.27769	0.00312404
HM13-IT1	-1.19262	-2.28567	0.00312404
FSCN3	-1.24342	-2.36759	0.00312404
RPL23	1.40348	2.64539	0.00312593
DUS3L	-1.09059	-2.1296	0.00313729
DNAJC18	-1.2259	-2.33901	0.00318014
MATR3	-1.13021	-2.18891	0.00319055
LATS2-AS1	-1.21235	-2.31714	0.00319055
DCLK2	-1.14747	-2.21525	0.0032103
EFCAB5	-1.14747	-2.21525	0.0032103
LINC02043	-1.14747	-2.21525	0.0032103
ZNF793-AS1	-1.14747	-2.21525	0.0032103
SLC41A2	-1.15162	-2.22163	0.0032103
RPS3	1.49626	2.82111	0.00321184
ANKS3	-1.06045	-2.08558	0.00321272
APLF	-1.09696	-2.13903	0.00321272
ATP5F1D	1.3674	2.58005	0.00322959
CCDC26	-1.04741	-2.06682	0.00322959
DGKG	-1.23449	-2.35299	0.00322959
ROBO3	-1.07197	-2.10231	0.00324472
LINC00896	-1.07015	-2.09966	0.00325508
SND1	1.15259	2.22312	0.00329994
ERVK3-1	-1.11121	-2.16026	0.00331257
HMGB3	-1.12822	-2.18589	0.00332688
OCLN	-1.01857	-2.02591	0.00334618
MAFG	-1.17186	-2.25302	0.00335832
COLQ	-1.10411	-2.14966	0.00337585
TBC1D8	-1.32943	-2.51304	0.00337585
CENPB	1.18706	2.27688	0.00339531
DCUN1D2	-1.02157	-2.03013	0.00339531
FLT3	-1.11324	-2.16331	0.00339531
CENPO	-1.23445	-2.35291	0.00339531
DGKQ	-1.02253	-2.03148	0.00342093
HOXB-AS1	-1.05306	-2.07492	0.00342093
C18ORF54	-1.23408	-2.35232	0.00342093
SELL	1.62817	3.0912	0.00343174
DCAKD	-1.01006	-2.014	0.00344871
FOLR3	1.66802	3.17779	0.00352186
PCNX3	-1.09719	-2.13937	0.00352186
ACOT2	-1.10762	-2.1549	0.00352186
BFSP1	-1.25382	-2.38472	0.00352186
TTC13	-1.23816	-2.35898	0.00352454
STARD5	-1.10183	-2.14627	0.00352576
PDZD4	-1.11294	-2.16285	0.00352576
KCNAB3	-1.09073	-2.12982	0.00353863
OGFRP1	-1.14248	-2.2076	0.00357955
WFDC2	-1.21687	-2.32443	0.00357955
NEK2	-1.21687	-2.32443	0.00357955
NRN1	-1.21687	-2.32443	0.00357955
SEZ6L2	-1.21687	-2.32443	0.00357955
IGLV1-44	-1.21687	-2.32443	0.00357955
H3C11	-1.21687	-2.32443	0.00357955
TTLL13P	-1.23744	-2.3578	0.00357955
RASGEF1A	-1.07428	-2.10566	0.00359389
MLF1	-1.23981	-2.36168	0.00359389
YARS1	-1.12607	-2.18264	0.00360187
GP1BA	-1.15798	-2.23144	0.00361721
HEG1	-0.97875	-1.97076	0.00363857
TARBP2	-1.00857	-2.01192	0.00363857
SPACA6	-1.034	-2.04769	0.00363857
TTTY14	-1.0633	-2.0897	0.00363857
CEP131	-1.10953	-2.15775	0.00363857
RFPL1S	-1.11986	-2.17325	0.00363857
ZNF558	-1.07191	-2.10222	0.00369411
MYH10	-1.23288	-2.35035	0.00370301
PHF7	-1.08476	-2.12102	0.00370928
FOS	1.88566	3.69521	0.00371179
RPS25	1.38767	2.61656	0.00371179
HEBP1	1.21509	2.32156	0.00371179
SNHG22	-1.08326	-2.11882	0.00371179
CADM1	-1.14384	-2.20969	0.00371179
CLCN6	-1.19973	-2.29696	0.00371179
RPL18A	1.42593	2.68687	0.00376843
OAZ1	1.37997	2.60263	0.00379643
ABCB9	-1.0283	-2.03962	0.00379643
PAQR7	-1.09715	-2.13932	0.00379643
RAB6B	-1.25382	-2.38472	0.00381215
PHOSPHO2	-1.08422	-2.12023	0.0038172
MEG8	-1.08161	-2.1164	0.00381978
RENBP	-0.977008	-1.96838	0.0038358
SNX30	-1.17401	-2.25638	0.0038358
POP1	-1.0805	-2.11477	0.00384096
CEP126	-1.10976	-2.15809	0.00384096
SHCBP1	-1.11605	-2.16753	0.00384096
PKN3	-1.25237	-2.38233	0.00384096
RPL31	1.42523	2.68558	0.00387435
PTCD2	-1.01128	-2.0157	0.00388303
PROK2	1.49295	2.81464	0.0038983
SLC25A4	-0.998862	-1.99842	0.0038983
FAM161A	-1.04165	-2.05858	0.0038983
CACNB1	-1.06144	-2.08701	0.00392401
FAU	1.56087	2.95031	0.00394431
FMR1-IT1	-1.07576	-2.10783	0.00394431
PSMA2	-1.11756	-2.1698	0.00394431
TMED6	-1.15526	-2.22724	0.00394431
EIF3K	1.38119	2.60482	0.00396972
KIAA0895L	-1.02094	-2.02924	0.00396972
ENPP4	-1.03356	-2.04706	0.00396972
GPA33	-1.08856	-2.12662	0.00396972
SLC4A10	-1.2267	-2.34031	0.00396972
MALINC1	-1.2465	-2.37266	0.00396972
RPS15	1.5964	3.02388	0.00400319
RPL15	1.29474	2.45334	0.00401965
NLE1	-1.04968	-2.07006	0.00401965
PGLS-DT	-1.10044	-2.1442	0.00401965
POMZP3	-1.02784	-2.03897	0.00403233
NPIPB2	-1.1109	-2.15981	0.00407581
COMMD6	1.28563	2.43789	0.00407671
FASN	-1.10446	-2.15018	0.00407671
FBXL17	-1.17775	-2.26223	0.00408556
SEC61G	1.46614	2.76282	0.0041075
LRRC74B	-1.17995	-2.26569	0.0041075
NUBPL	-1.01461	-2.02036	0.00411492
GIMAP7	1.52547	2.87881	0.00411495
EEF1A1	1.43682	2.70723	0.00411495
HSPA5	1.42001	2.67588	0.00411495
RRM2	-0.977508	-1.96906	0.00411495
ZNF707	-1.00301	-2.00418	0.00411495
ZNF324B	-1.03567	-2.05007	0.00411495
PKIB	-1.12893	-2.18697	0.00411495
GRASLND	-1.12893	-2.18697	0.00411495
WDR48	-1.14286	-2.20819	0.00411495
PROM1	-1.14294	-2.20831	0.00411495
PIAS2	-1.16142	-2.23677	0.00411495
RFX4	-1.17438	-2.25696	0.00411495
FLT4	-1.20562	-2.30636	0.00411495
ZNF112	-1.20562	-2.30636	0.00411495
HCN2	-1.20562	-2.30636	0.00411495
SHD	-1.20562	-2.30636	0.00411495
PALD1	-1.20562	-2.30636	0.00411495
TANC1	-1.20562	-2.30636	0.00411495
HROB	-1.20562	-2.30636	0.00411495
BPIFB1	-1.20562	-2.30636	0.00411495
GCOM1	-1.20562	-2.30636	0.00411495
CD1B	-1.20562	-2.30636	0.00411495
FOXH1	-1.20562	-2.30636	0.00411495
GPX2	-1.20562	-2.30636	0.00411495
UMODL1	-1.20562	-2.30636	0.00411495
OR2B11	-1.20562	-2.30636	0.00411495
XKRX	-1.20562	-2.30636	0.00411495
MROH7	-1.20562	-2.30636	0.00411495
C9ORF153	-1.20562	-2.30636	0.00411495
H3-5	-1.20562	-2.30636	0.00411495
CLEC9A	-1.20562	-2.30636	0.00411495
SSBP3-AS1	-1.20562	-2.30636	0.00411495
STIMATE-MUSTN1	-1.20562	-2.30636	0.00411495
C1ORF21-DT	-1.20562	-2.30636	0.00411495
OR13A1	-1.20562	-2.30636	0.00411495
IGKV2-24	-1.20562	-2.30636	0.00411495
TRBV18	-1.20562	-2.30636	0.00411495
LINC01451	-1.20562	-2.30636	0.00411495
MPP4	-1.25656	-2.38925	0.00411495
EXT2	-1.03014	-2.04222	0.00413024
PABPC1L	-1.00811	-2.01128	0.00413804
PIGN	-1.08749	-2.12504	0.00413916
LRRC4	-1.11672	-2.16853	0.00415037
C5ORF34	-1.14956	-2.21847	0.00416915
TRIP10	-1.23549	-2.35462	0.00417851
COX4I1	1.41693	2.67017	0.00418774
ZNF330	1.28922	2.44396	0.00418774
TAS2R30	-1.25049	-2.37922	0.00419548
SPAG5-AS1	-1.20587	-2.30676	0.00420648
SLC30A2	-1.18073	-2.26692	0.00422512
PER1	-1.29617	-2.45576	0.00424003
ZFYVE26	-0.996813	-1.99559	0.00426684
RAPGEFL1	-1.09816	-2.14082	0.00426684
CCDC144A	-1.23794	-2.35861	0.00426684
RPS7	1.37252	2.58922	0.00427291
NBPF15	-1.12839	-2.18614	0.0043243
BICD1	-0.978845	-1.97089	0.00432819
JMJD7-PLA2G4B	-1.21891	-2.32771	0.00434634
RPS10	1.50249	2.83332	0.00435152
RPS9	1.44134	2.71573	0.00435927
TTC12	-1.12675	-2.18366	0.00444692
NENF	1.3267	2.50828	0.00445
LYNX1	-1.03102	-2.04346	0.00445
CENPF	-1.03796	-2.05332	0.00445
CIAO3	-1.08665	-2.12381	0.0044696
LINC01393	-1.15127	-2.22109	0.0044696
COL24A1	-1.21986	-2.32924	0.00449094
CANX	1.25085	2.37981	0.0044999
LAS1L	-1.07041	-2.10002	0.0044999
NMUR1	-1.10243	-2.14716	0.0044999
FAM83F	-1.20034	-2.29794	0.0044999
FUT6	-1.20034	-2.29794	0.0044999
CEL	-1.20034	-2.29794	0.0044999
PNLIPRP1	-1.20034	-2.29794	0.0044999
MUC19	-1.20034	-2.29794	0.0044999
PCAT6	-1.20034	-2.29794	0.0044999
PGM5P3-AS1	-1.20034	-2.29794	0.0044999
INE2	-1.20034	-2.29794	0.0044999
COX5B	1.53374	2.89535	0.00450226
RPL18	1.3342	2.52136	0.00450226
ALS2	-1.06292	-2.08915	0.00450226
LGALS4	-1.1202	-2.17378	0.00450226
SSTR2	-1.06625	-2.09398	0.00451198
ZNF12	-1.09854	-2.14138	0.00451427
ERMAP	-1.02732	-2.03824	0.00453024
ABCA2	-1.03031	-2.04247	0.00458325
NPFFR1	-1.14151	-2.20612	0.00458325
AJAP1	-1.14151	-2.20612	0.00458325
GPRC5D-AS1	-1.14151	-2.20612	0.00458325
ZFY	-1.02572	-2.03598	0.00458342
LINC00632	-1.12766	-2.18504	0.0046149
RPS18	1.38535	2.61236	0.00461782
ZPLD1	-1.29447	-2.45288	0.00461782
PER3	-1.1271	-2.18419	0.00462479
SCRN3	-0.969749	-1.9585	0.00465602
UQCRB	1.2599	2.3948	0.00467513
ADNP2	-1.10025	-2.14392	0.00469279
LRP5	-1.06524	-2.09251	0.00469322
SH3BGRL	1.18003	2.26582	0.0047634
ACVR2A	-0.985361	-1.97981	0.00479318
NSUN2	-1.02304	-2.0322	0.00482077
SYTL2	-1.03546	-2.04976	0.0048484
ZNF284	-0.977153	-1.96858	0.00484883
FPR2	1.49508	2.8188	0.00485233
RBM44	-1.07686	-2.10944	0.0049072
RAD51D	-1.04237	-2.05961	0.00491749
MSH6	-1.10574	-2.1521	0.00491815
ZNF460	-0.974955	-1.96558	0.00495497
SLC25A5	1.45023	2.73252	0.00496623
KIF21B	-1.01098	-2.01527	0.00498996
RPS4X	1.46357	2.7579	0.00500548
ABCB11	-1.14878	-2.21726	0.00501832
KIF9-AS1	-1.01713	-2.02389	0.00502904
LINC00265	-1.10851	-2.15623	0.00505778
NRGN	1.62471	3.0838	0.00508591
GTF3C6	1.36606	2.57766	0.00515762
ELAVL4	-1.13652	-2.19849	0.00515762
ZNF189	-0.98394	-1.97786	0.00516789
MYO18A	-1.00882	-2.01227	0.00516789
RGS5	-1.15795	-2.2314	0.00516789
IGF1	-1.15795	-2.2314	0.00516789
AVP	-1.15795	-2.2314	0.00516789
BAIAP2L2	-1.15795	-2.2314	0.00516789
SEC14L4	-1.15795	-2.2314	0.00516789
PSMA8	-1.15795	-2.2314	0.00516789
WDR64	-1.15795	-2.2314	0.00516789
B3GALNT1	-1.15795	-2.2314	0.00516789
MAMSTR	-1.15795	-2.2314	0.00516789
ANKRD45	-1.15795	-2.2314	0.00516789
LINC01792	-1.15795	-2.2314	0.00516789
RHOXF1-AS1	-1.15795	-2.2314	0.00516789
PCGF2	-1.15795	-2.2314	0.00516789
PPP1R16A	-0.939306	-1.9176	0.00518596
DUSP16	-0.955333	-1.93903	0.00518596
RPL35	1.29009	2.44544	0.00524077
NT5DC4	-1.09499	-2.13612	0.00524244
ZNF384	-1.1487	-2.21714	0.00526354
SPATS1	-1.15716	-2.23018	0.00526354
TMEM8B	-1.0063	-2.00875	0.00527212
ACSF2	-0.976756	-1.96803	0.00528823
IDUA	-0.965382	-1.95258	0.00529947
ITGAE	1.28903	2.44363	0.00531484
LYSMD4	-1.0124	-2.01727	0.00531484
USP20	-0.96506	-1.95215	0.00532965
WDR86-AS1	-1.04637	-2.06533	0.00532965
NANOG	-1.18505	-2.27371	0.00532965
OLAH	-1.18505	-2.27371	0.00532965
GPT	-1.18505	-2.27371	0.00532965
H2BC13	-1.18505	-2.27371	0.00532965
DYNLL2-DT	-1.18505	-2.27371	0.00532965
TANC2	-1.02305	-2.03221	0.00533359
B4GALT1-AS1	-1.07756	-2.11046	0.00538566
LTC4S	-0.993373	-1.99083	0.00540021
TRDV2	-1.07756	-2.11046	0.00540021
ANLN	-1.1652	-2.24265	0.00540021
CIT	-1.1652	-2.24265	0.00540021
FBXO10	-1.02252	-2.03146	0.00540988
P2RY6	-0.939085	-1.91731	0.00552374
NDUFS5	1.42151	2.67865	0.00552419
GOLGA6L9	-1.08888	-2.12709	0.00552557
PIK3R3	-1.07083	-2.10064	0.00552915
PLXNA4	-1.07756	-2.11046	0.00553113
H2BC10	-1.07756	-2.11046	0.00553113
VMO1	-1.014	-2.0195	0.00554855
MUTYH	-0.949681	-1.93144	0.00554872
ST3GAL3	-1.14153	-2.20615	0.0055537
C5AR2	-1.14465	-2.21092	0.00555532
B4GALT6	-1.1312	-2.19041	0.00555825
RPL36A	1.3305	2.5149	0.00555949
TWSG1	-0.954928	-1.93848	0.00555949
TRIM73	-0.966571	-1.95419	0.00555949
SLC6A16	-1.0067	-2.00931	0.00555949
DDX47	-1.01233	-2.01717	0.00555949
SLC12A7	-1.02135	-2.02982	0.00555949
EML2-AS1	-1.03091	-2.04331	0.00555949
GTDC1	-1.04348	-2.06119	0.00557979
EPS8	-1.06029	-2.08535	0.00557979
AMBRA1	-0.97634	-1.96747	0.00558532
SEMA4C	-0.983781	-1.97764	0.00558532
ARGFX	-1.2614	-2.39728	0.00560173
S100A6	1.66433	3.16966	0.00560481
TRAF3IP1	-0.92735	-1.90178	0.00560481
SIRT5	-1.04919	-2.06937	0.00560798
LINC02746	-1.11695	-2.16887	0.00560859
RPS6	1.4594	2.74995	0.00564587
POLR3C	-0.961433	-1.94724	0.00564587
MIRLET7BHG	-0.993617	-1.99117	0.00565234
BRPF1	-1.04489	-2.06321	0.00565234
SLC9A8	-1.12407	-2.1796	0.00565234
CENATAC	-1.27209	-2.41511	0.00565234
DAD1	1.37048	2.58556	0.0056961
LINC00893	-1.16835	-2.24755	0.00570321
FAM153A	-1.11041	-2.15908	0.00575905
UQCC3	1.20025	2.2978	0.00576431
OLIG1	1.26985	2.41137	0.00576445
INPP5F	-0.956802	-1.941	0.00579572
ZMIZ2	-1.16803	-2.24705	0.00579572
IFNLR1	-0.983902	-1.97781	0.0058108
CAMKMT	-0.942626	-1.92202	0.0058443
UBL7-AS1	-0.961112	-1.94681	0.0058443
RIMKLA	-1.09805	-2.14065	0.0058456
ZNF354A	-0.963437	-1.94995	0.00586119
ZNF556	-1.03891	-2.05468	0.00586119
SLC30A6-DT	-0.923485	-1.89669	0.0058968
ACTA2-AS1	-1.24475	-2.36977	0.00590078
PRKCZ	-1.09358	-2.13403	0.00592724
ABHD17B	-0.960305	-1.94572	0.005939
H2AZ1	1.26763	2.40766	0.0059892
FSTL1	-1.17881	-2.2639	0.00599604
TMEM245	-1.08988	-2.12856	0.0060312
CCDC190	-1.12297	-2.17795	0.0060312
ORC1	-1.14111	-2.20551	0.00603269
RPS11	1.34876	2.54693	0.00606788
RPS26	1.6461	3.12986	0.00607206
GFI1	-1.10355	-2.14883	0.0060837
CCR2	1.21983	2.3292	0.00609842
DNAL1	-0.975519	-1.96635	0.00610952
PINK1-AS	-1.00302	-2.00419	0.00611034
GDI2	1.2534	2.38402	0.00613451
MEAK7	-1.11108	-2.16007	0.00613451
ENAH	-1.02404	-2.03361	0.00614767
FIRRE	-1.04732	-2.06669	0.00621877
ICOSLG	-1.15309	-2.2239	0.00621877
CLTA	1.19219	2.28499	0.00623838
NDUFS4	1.15539	2.22745	0.00623838
PLGLB1	-1.02795	-2.03912	0.00623838
FITM2	-1.05165	-2.0729	0.00623838
ARMH4	-1.10175	-2.14615	0.00623838
TFRC	-1.26659	-2.40592	0.00623838
TRPC5	-1.27687	-2.42313	0.00623838
COL6A3	-0.925687	-1.89959	0.0062534
WWC2	-0.986792	-1.98177	0.00629421
RGPD8	-1.1696	-2.2495	0.0063253
DOCK7	-0.920041	-1.89217	0.0063292
PEX3	-0.966539	-1.95415	0.0063292
ZNF324	-0.970074	-1.95894	0.00634504
KCNJ2-AS1	-1.04647	-2.06547	0.00635006
CCDC122	-0.975439	-1.96624	0.00638149
CLDN15	-1.02403	-2.03359	0.00638149
RPL14	1.38161	2.6056	0.00645015
FCGR3B	-1.15819	-2.23178	0.00645626
CYP1B1	1.44678	2.72599	0.00647745
SH3GL1	-1.01678	-2.0234	0.00647745
LRRC8C-DT	-1.053	-2.07485	0.00647745
FBXO32	-0.921204	-1.89369	0.0065359
GPX4	1.16636	2.24444	0.00655442
VPS51	1.07185	2.10213	0.00655442
TPX2	-1.01173	-2.01632	0.00655442
CFAP251	-1.01173	-2.01632	0.00655442
RERE-AS1	-1.01173	-2.01632	0.00655442
LINC01719	-1.0672	-2.09536	0.00655442
SNHG1	-1.29174	-2.44824	0.00655782
FAM106A	-0.988473	-1.98408	0.00660792
STK11IP	-1.01782	-2.02486	0.00660792
MYL12B	1.29068	2.44644	0.00662029
H3-3A	1.17825	2.26302	0.00662029
CENPJ	-0.960651	-1.94619	0.00670224
OTUD7A	-1.02453	-2.0343	0.00670603
WDR19	-1.03627	-2.05092	0.00672887
MED18	-0.958863	-1.94378	0.00673482
FGF22	-1.14488	-2.21127	0.00673482
TMSB4X	1.33345	2.52004	0.00673716
DDX51	-1.00432	-2.006	0.00675359
PLEKHG2	-0.975162	-1.96586	0.00679112
HOMER1	-1.02641	-2.03694	0.00679112
NAIF1	-1.02684	-2.03756	0.0068128
IGLC7	-1.03616	-2.05076	0.0068128
ELF3-AS1	-1.0623	-2.08826	0.0068128
SUFU	-0.912686	-1.88255	0.00682379
PPM1H	-0.989508	-1.98551	0.00682379
IRAK2	-1.07888	-2.11239	0.00682379
C10ORF105	-1.13825	-2.20114	0.00682379
ARRDC3-AS1	-0.956478	-1.94057	0.00686686
TBCK	-1.01353	-2.01884	0.00692536
IGSF6	1.37887	2.60064	0.00693419
RPS17	1.29704	2.45724	0.00693783
NIPBL-DT	-0.930044	-1.90533	0.00700961
BLVRB	1.26154	2.39751	0.00708077
IL3RA	-0.985257	-1.97967	0.00708077
TTC30A	-1.12953	-2.18787	0.00708077
PI4K2A	-0.998449	-1.99785	0.00709104
OSGEPL1	-0.9615	-1.94733	0.00710195
PTMA	1.14394	2.20984	0.00710488
UTP20	-0.986521	-1.9814	0.00711405
REPS1	-1.04934	-2.06958	0.00711405
SUV39H1	-0.969359	-1.95797	0.00715155
RPL27A	1.33108	2.51592	0.00717144
HLA-DQB1	1.33092	2.51564	0.00717144
PTRHD1	1.31503	2.48808	0.00717144
SHQ1	-0.959922	-1.9452	0.00717144
SRGAP1	-1.01773	-2.02473	0.00717144
TRIML2	-1.09629	-2.13804	0.00717144
CNTNAP1	-1.12953	-2.18787	0.00717144
LGALS1	1.56625	2.96134	0.0071754
NPHS1	-1.03328	-2.04667	0.0071775
KIF18A	-1.1028	-2.1477	0.0071775
RTCA-AS1	-0.988747	-1.98446	0.00719044
MXD3	-1.03052	-2.04275	0.00720385
NPHP1	-1.12953	-2.18787	0.00721176
DCUN1D4	-1.00174	-2.00241	0.00721852
PSMB3	1.23149	2.3481	0.00726534
IGHV3-23	-1.11691	-2.16882	0.00727341
ZNF136	-0.941781	-1.9209	0.00729822
BBOF1	-1.18908	-2.28008	0.00729822
GPR153	-1.18908	-2.28008	0.00729822
GRK5-IT1	-1.18908	-2.28008	0.00729822
LINC01683	-1.18908	-2.28008	0.00729822
LINC02365	-1.18908	-2.28008	0.00729822
LY6G5B	-1.21195	-2.31651	0.00730703
ITGA2	-1.03973	-2.05585	0.00731693
MROH6	-1.07094	-2.1008	0.00731693
CST3	1.4569	2.74518	0.00731929
KARS1	1.07538	2.10727	0.00732894
POLR3G	-1.12953	-2.18787	0.00733311
NCF1	1.45682	2.74503	0.00736017
FAM66C	-1.0766	-2.10906	0.00740291
TP53BP2	-1.01165	-2.01622	0.00740492
NKRF	-0.905106	-1.87268	0.00745267
ZSCAN12	-0.956863	-1.94108	0.00745685
CDC42BPB	-0.946785	-1.92757	0.00746131
LRRC27	-0.971256	-1.96055	0.00748536
POLR2I	1.17391	2.25622	0.00749407
ATP6V1C2	-1.00095	-2.00132	0.00750671
TMEM169	-1.02675	-2.03743	0.00750671
SMURF1	-0.963673	-1.95027	0.00752228
UCK1	-0.992694	-1.9899	0.00754523
CENPE	-0.995819	-1.99421	0.00754523
AKT3-IT1	-1.14234	-2.20739	0.00758883
SMDT1	1.32449	2.50445	0.00761359
LINC01694	-1.1241	-2.17966	0.0076885
ZMAT1	-1.07139	-2.10145	0.00770022
RPL10	1.35186	2.55241	0.00782968
RAB10	1.21313	2.31841	0.00782968
ZBTB49	-0.902706	-1.86957	0.00782968
LMO7	-0.928142	-1.90282	0.00782968
ZNF253	-0.937763	-1.91556	0.00782968
ZNF366	-0.978801	-1.97083	0.00782968
WDR17	-1.07199	-2.10233	0.00782968
CHORDC1	-1.10302	-2.14803	0.00787805
DCAF4L1	-1.10516	-2.15122	0.00787805
IARS2	1.04501	2.06338	0.00792125
MT-ND5	1.29645	2.45623	0.00797048
BICRA	-0.989831	-1.98595	0.00799791
ARL6IP5	1.07442	2.10588	0.00801609
EML6	-0.994438	-1.9923	0.00801609
POLR2J4	-1.01746	-2.02435	0.00801609
ACTR5	-0.894955	-1.85955	0.00803093
DYSF	1.18556	2.27451	0.00803425
KLC4	-0.913712	-1.88389	0.00803425
CACNB3	-0.963266	-1.94972	0.00803957
TMSB10	1.51925	2.86642	0.0080544
LINC00894	-1.02228	-2.03112	0.0080544
CDK9	-1.13207	-2.19172	0.00808769
LILRA2	1.14599	2.21298	0.00811192
DCTPP1	1.15386	2.22509	0.00812375
MPV17L	-0.934547	-1.91129	0.00813148
BACH1-AS1	-1.1067	-2.15352	0.00813148
SNTA1	-0.987745	-1.98308	0.00819763
LINC01684	-0.975667	-1.96655	0.00825979
APRT	1.11062	2.15938	0.0082914
DLG4	-0.926837	-1.9011	0.00829577
CTDP1	-0.938087	-1.91599	0.00829577
CYB5D1	-0.962706	-1.94896	0.00829577
ING5	-0.983226	-1.97688	0.00829577
NBPF10	-1.19457	-2.28877	0.00829577
PRDX5	1.46797	2.76632	0.00831427
ZNF616	-1.04078	-2.05734	0.00831581
GATD1	-1.02849	-2.03989	0.00836012
COPS9	1.34521	2.54066	0.00836943
COBLL1	-0.960228	-1.94562	0.00836943
JUN	1.92922	3.80849	0.0084134
ARHGAP5	-1.01873	-2.02614	0.00847132
WHRN	-1.05831	-2.08249	0.00847292
OR10G3	-1.16313	-2.23944	0.00847292
ALG3	1.21682	2.32434	0.00848072
ADAMTS13	-1.0559	-2.07902	0.00854035
RBX1	1.16718	2.24573	0.0085703
LZTR1	-0.925828	-1.89977	0.0085703
CAPN10-DT	-0.935217	-1.91218	0.0085703
AFAP1L2	-0.984041	-1.978	0.0085703
TRPV3	-1.17379	-2.25604	0.0085703
ZNF41	-0.922646	-1.89559	0.00859666
C8ORF44	-1.01384	-2.01927	0.00859883
SLC4A1	-1.0013	-2.0018	0.00862397
MYL6	1.17569	2.25901	0.00865484
MS4A2	-0.958673	-1.94352	0.00865484
MSH5	-1.02245	-2.03137	0.00865484
ZDHHC18	-1.03445	-2.04833	0.00865484
SEMA4F	-0.953528	-1.9366	0.00865919
CTSS	1.39368	2.62747	0.00868494
NEDD8	1.36602	2.57759	0.00868494
NUDT1	1.28338	2.43409	0.00868494
NDUFA1	1.22736	2.34138	0.00868494
SRP14	1.22046	2.33021	0.00868494
TMEM140	1.21354	2.31905	0.00868494
WSB2	1.20194	2.30048	0.00868494
BRK1	1.17646	2.26021	0.00868494
ORAI3	1.1337	2.19421	0.00868494
TWF2	1.1114	2.16056	0.00868494
RNF7	1.10946	2.15765	0.00868494
LSM3	1.09029	2.12917	0.00868494
NEIL2	-0.881301	-1.84204	0.00868494
KATNIP	-0.90586	-1.87366	0.00868494
ST7	-0.916072	-1.88697	0.00868494
OCRL	-0.926742	-1.90098	0.00868494
TBCCD1	-0.932349	-1.90838	0.00868494
MLLT11	-0.937359	-1.91502	0.00868494
KIAA1522	-0.948402	-1.92973	0.00868494
DDX55	-0.948968	-1.93049	0.00868494
SLC19A2	-0.961221	-1.94696	0.00868494
CCDC141	-0.961474	-1.9473	0.00868494
CDC45	-0.964846	-1.95186	0.00868494
PPP1R12B	-0.98882	-1.98456	0.00868494
CHD7	-0.999915	-1.99988	0.00868494
RUSC1-AS1	-1.00046	-2.00063	0.00868494
TIE1	-1.02169	-2.0303	0.00868494
FGFR1	-1.02169	-2.0303	0.00868494
TROAP	-1.02169	-2.0303	0.00868494
EDAR	-1.02169	-2.0303	0.00868494
FRMPD3	-1.02169	-2.0303	0.00868494
CNDP1	-1.02169	-2.0303	0.00868494
UBXN10	-1.02169	-2.0303	0.00868494
FANK1	-1.02169	-2.0303	0.00868494
LNCAROD	-1.02169	-2.0303	0.00868494
ANKRD34A	-1.02169	-2.0303	0.00868494
HIC1	-1.03429	-2.04811	0.00868494
FN1	-1.04184	-2.05886	0.00868494
C16ORF71	-1.07796	-2.11106	0.00868494
CACNA2D2	-1.07796	-2.11106	0.00868494
CDH19	-1.07796	-2.11106	0.00868494
OVGP1	-1.07796	-2.11106	0.00868494
SLC4A11	-1.07796	-2.11106	0.00868494
TLE6	-1.07796	-2.11106	0.00868494
PCDH17	-1.07796	-2.11106	0.00868494
GJB6	-1.07796	-2.11106	0.00868494
KIAA1549	-1.07796	-2.11106	0.00868494
FOXJ1	-1.07796	-2.11106	0.00868494
APOE	-1.07796	-2.11106	0.00868494
CRABP2	-1.07796	-2.11106	0.00868494
TNKS1BP1	-1.07796	-2.11106	0.00868494
ATP2B2	-1.07796	-2.11106	0.00868494
PIP5KL1	-1.07796	-2.11106	0.00868494
PCDH7	-1.07796	-2.11106	0.00868494
PCDHB1	-1.07796	-2.11106	0.00868494
DNAJB7	-1.07796	-2.11106	0.00868494
PLAC8L1	-1.07796	-2.11106	0.00868494
GLDC	-1.07796	-2.11106	0.00868494
CCDC89	-1.07796	-2.11106	0.00868494
LINC00471	-1.07796	-2.11106	0.00868494
KIAA2012	-1.07796	-2.11106	0.00868494
GPR19	-1.07796	-2.11106	0.00868494
NAP1L3	-1.07796	-2.11106	0.00868494
SLC30A10	-1.07796	-2.11106	0.00868494
COL13A1	-1.07796	-2.11106	0.00868494
ADAMTSL2	-1.07796	-2.11106	0.00868494
FAM221B	-1.07796	-2.11106	0.00868494
DDR1	-1.07796	-2.11106	0.00868494
SOX1-OT	-1.07796	-2.11106	0.00868494
DBH-AS1	-1.07796	-2.11106	0.00868494
DHDDS-AS1	-1.07796	-2.11106	0.00868494
PROB1	-1.07796	-2.11106	0.00868494
LINC01412	-1.07796	-2.11106	0.00868494
BOK-AS1	-1.07796	-2.11106	0.00868494
CNTNAP2-AS1	-1.07796	-2.11106	0.00868494
STPG4	-1.07796	-2.11106	0.00868494
LINC00881	-1.07796	-2.11106	0.00868494
ADAMTS9-AS2	-1.07796	-2.11106	0.00868494
LINC02288	-1.07796	-2.11106	0.00868494
PRR5-ARHGAP8	-1.07796	-2.11106	0.00868494
LINC01111	-1.07796	-2.11106	0.00868494
SLC22A31	-1.07796	-2.11106	0.00868494
TAT-AS1	-1.07796	-2.11106	0.00868494
PSMD7-DT	-1.07796	-2.11106	0.00868494
BCAN-AS1	-1.07796	-2.11106	0.00868494
TBC1D8-AS1	-1.07796	-2.11106	0.00868494
H4C9	-1.07796	-2.11106	0.00868494
ANKRD20A3P	-1.07796	-2.11106	0.00868494
FTCD	-1.07796	-2.11106	0.00868494
PAM16	-1.07796	-2.11106	0.00868494
CARS1-AS1	-1.07796	-2.11106	0.00868494
GGA2	-1.07977	-2.1137	0.00868494
NRP2	-1.08013	-2.11423	0.00868494
EPHB1	-1.08169	-2.11652	0.00868494
PHLDB1	-1.08169	-2.11652	0.00868494
MYO3B	-1.08169	-2.11652	0.00868494
CD276	-1.10664	-2.15343	0.00868494
C1QTNF7	-1.10664	-2.15343	0.00868494
IGHV4-59	-1.10664	-2.15343	0.00868494
KLF7-IT1	-1.05409	-2.07641	0.00868668
SENP5	-1.13519	-2.19648	0.00874448
ZNF587B	-1.0015	-2.00208	0.00877816
ATP5PF	1.32323	2.50225	0.00880546
PKP4	-0.935456	-1.9125	0.00880546
NYAP2	-1.05085	-2.07175	0.00880546
HDAC4	-1.10351	-2.14876	0.00881844
SLC35E4	-0.877409	-1.83707	0.00884986
CAMK2A	-1.0912	-2.13052	0.00887645
LINC02246	-1.0912	-2.13052	0.00887645
NBPF14	-1.20094	-2.2989	0.00893567
PTPRM	-1.0999	-2.1434	0.0089847
LIPG	-1.08222	-2.1173	0.0089953
S100A12	1.88608	3.69628	0.00902497
ZC3H12D	-0.869954	-1.82761	0.00902497
LAMTOR1	1.16404	2.24084	0.00912542
MIPOL1	-1.10348	-2.14872	0.00928463
LINC02540	-1.01627	-2.02268	0.00928508
IFITM10	-1.01627	-2.02268	0.00928508
TMEM87B	-1.05133	-2.07244	0.00928902
C21ORF62-AS1	-0.979244	-1.97143	0.00936672
ERCC5	-1.02991	-2.04189	0.00936672
BIVM	-0.926455	-1.9006	0.00938088
PHF5A	1.15646	2.2291	0.00938566
ZNF850	-0.976455	-1.96763	0.00941042
RNF165	-0.963486	-1.95002	0.00946766
SNAI1	-1.01954	-2.02728	0.00946766
LINC02371	-1.09554	-2.13693	0.00946766
CILK1	-0.89836	-1.86395	0.00952421
PDE4D	-0.955437	-1.93917	0.00952949
ARL4D	-0.959711	-1.94492	0.00952949
GPR137C	-0.959711	-1.94492	0.00952949
EHBP1	-0.88927	-1.85224	0.00954165
HSD17B7	-0.901047	-1.86742	0.00957285
BTBD11	-0.897612	-1.86298	0.00959504
RPL23A	1.39995	2.63893	0.00963382
CRIP2	-0.918984	-1.89078	0.00968162
APPL2	-0.914835	-1.88535	0.00971671
SET	1.2313	2.34779	0.0097288
CCDC120	-0.91944	-1.89138	0.00975683
MCTP2	-1.06836	-2.09705	0.00980213
CCNE2	-0.953234	-1.93621	0.00984007
LINC00865	-0.994188	-1.99196	0.00988524
LINC00685	-0.961488	-1.94732	0.00990552
CXCL8	1.54897	2.92609	0.00996628
FAN1	-0.887647	-1.85016	0.00996628
KIAA1328	-0.901373	-1.86784	0.010026
XPNPEP1	-0.977138	-1.96856	0.010039
PRDX3	1.19044	2.28222	0.0100518
EIF2S2	1.20318	2.30247	0.0100964
THBS3	-0.901651	-1.8682	0.0100964
GDNF	-1.0275	-2.03849	0.0100964
FLRT2	-1.0275	-2.03849	0.0100964
H4C15	-1.0275	-2.03849	0.0100964
CRIP1	1.23357	2.35147	0.0101832
STT3A	-0.894426	-1.85887	0.0101909
S100A4	1.42177	2.67915	0.0102367
JAGN1	1.13235	2.19216	0.0102367
CANT1	1.10452	2.15027	0.0102367
ERMN	-0.99416	-1.99192	0.0102428
SNRPD2	1.21248	2.31736	0.0102433
TTC24	-0.894857	-1.85943	0.0102543
FICD	-0.907461	-1.87574	0.0102543
KCNJ2	-1.07143	-2.10151	0.0102543
LSM6	1.22179	2.33235	0.0102692
LINC01725	-1.11992	-2.17335	0.0102692
ARL2BP	1.18656	2.2761	0.0102843
EVI2B	1.27718	2.42365	0.0103125
ALMS1-IT1	-0.949095	-1.93066	0.0103125
BACE2	-1.04341	-2.06109	0.0103125
LINC00899	-0.92077	-1.89312	0.010323
TULP4	-1.03197	-2.04482	0.0103303
S100A10	1.28764	2.44128	0.0103406
CEP83	-0.93118	-1.90684	0.0103406
ACACA	-0.975245	-1.96597	0.0103406
OR11G2	-1.03528	-2.04951	0.0103406
TEF	-1.04344	-2.06113	0.0103863
TMCO6	-0.879829	-1.84016	0.0103996
RABGAP1L-IT1	-1.02634	-2.03684	0.0104006
PLEKHA1	-1.03969	-2.05578	0.0104097
ZNRF3-AS1	-1.06348	-2.08997	0.0104392
DTL	-0.986194	-1.98095	0.0104547
SAPCD2	-0.928499	-1.9033	0.010457
PTPN14	-0.951334	-1.93366	0.0104683
ATP5PD	1.23444	2.35291	0.0104841
AGBL3	-0.989452	-1.98543	0.0104841
MAPK8	-0.99322	-1.99062	0.0104841
CDK8	-0.867933	-1.82505	0.01051
TMEM14C	1.26653	2.40583	0.0105315
MAN2A2	-1.03754	-2.05272	0.0105607
LINC01970	-0.958141	-1.9428	0.0105645
JOSD2	1.19964	2.29682	0.0105769
LBHD1	-0.994764	-1.99275	0.0105769
UNC50	1.07351	2.10454	0.010581
HDGFL3	-0.89455	-1.85903	0.0105879
FAM107B	1.02173	2.03035	0.0105935
RPL26L1	1.19266	2.28574	0.0105955
CUTA	1.27558	2.42096	0.0106285
TMTC4	-0.893781	-1.85804	0.0106285
CMTR2	-0.944073	-1.92395	0.0106467
ACAD8	-0.911972	-1.88162	0.0106946
CCDC157	-0.912568	-1.88239	0.0106946
EPAS1	-0.974947	-1.96557	0.0106979
ADGRF3	-0.974947	-1.96557	0.0106979
ZNF239	-0.974947	-1.96557	0.0106979
SIK1B	-0.974947	-1.96557	0.0106979
SLC4A4	-0.966987	-1.95475	0.0107092
GGH	-0.927282	-1.90169	0.0107182
SMC2	-0.91811	-1.88964	0.0107306
SPDYA	-1.00789	-2.01097	0.0107306
REPS2	-0.891748	-1.85542	0.0107637
KCNC3	-0.918674	-1.89038	0.0107637
TMIE	-0.952084	-1.93467	0.0107637
FAM153B	-0.952084	-1.93467	0.0107637
CCDC154	-0.956293	-1.94032	0.0107672
VPREB3	1.26075	2.3962	0.0107809
OR4D9	-1.14452	-2.21073	0.0107902
PEX5	-0.882852	-1.84402	0.0107921
SREBF1	-1.03548	-2.04979	0.0107921
PRC1	-0.8622	-1.81781	0.0108093
CACNA2D4	-0.869039	-1.82645	0.0108093
IGKC	1.80623	3.49727	0.0108597
ABCB10	-0.901472	-1.86797	0.0108647
TAF1C	-0.984239	-1.97827	0.0108647
CCDC13	-0.996876	-1.99567	0.0108647
CAPG	1.3739	2.59169	0.0109143
TMEM123	1.27185	2.4147	0.0109143
CBLN3	-0.901316	-1.86777	0.0109143
MRPL51	1.07489	2.10656	0.0109439
AK1	-0.905994	-1.87384	0.0109439
TRPM3	-1.12834	-2.18608	0.0109439
CLUH	-0.953412	-1.93645	0.0111109
NLRP6	-1.00056	-2.00077	0.0111242
CNTN2	-1.00056	-2.00077	0.0111242
HSPA1A	1.21077	2.31462	0.0111308
PLCXD2	-0.92279	-1.89578	0.0111354
TMPRSS5	-1.14361	-2.20934	0.0111426
BCKDK	1.05448	2.07696	0.0111516
NOCT	-0.946266	-1.92688	0.0112392
B3GAT1	-1.13654	-2.19853	0.0112392
ATP8A2	-0.922415	-1.89529	0.0112999
FMC1	1.14576	2.21263	0.0113002
CCDC7	-0.908514	-1.87711	0.0113193
TIMM23B	-0.824504	-1.77093	0.0113368
BRIP1	-0.907137	-1.87532	0.0113368
NOL4L	-1.0604	-2.08552	0.0113784
WDR83	-0.928771	-1.90365	0.0113825
TSSC4	1.12076	2.17462	0.0114
DYNLL1	1.13271	2.1927	0.0114284
KLF9	-1.02063	-2.0288	0.0114284
LINC01551	-1.02874	-2.04024	0.011441
GP1BB	1.81283	3.5133	0.0114513
FCER1G	1.22795	2.34234	0.0114513
PKM	1.05634	2.07964	0.0114513
STRADA	-1.0966	-2.13849	0.0114513
C1ORF122	1.06662	2.09453	0.011505
BCL2L1	1.00792	2.01102	0.011505
ZNF337	-0.875658	-1.83484	0.0115865
MRPS36	1.25365	2.38444	0.0116655
PA2G4	1.11104	2.16001	0.011676
NPIPB11	-0.930631	-1.90611	0.011676
MED26	-0.94284	-1.92231	0.0117166
SPIN3	-0.913123	-1.88312	0.0117188
HMMR	-0.955705	-1.93953	0.011733
NAV1	-0.997569	-1.99663	0.0117377
SYPL1	1.08404	2.11996	0.0117441
RNF214	-0.864967	-1.8213	0.0117441
CDV3	1.0637	2.09028	0.0117587
CIC	-0.958761	-1.94364	0.0117587
A1BG-AS1	-0.904887	-1.8724	0.0118391
CSRNP2	-0.858154	-1.81272	0.0118393
CTSK	-0.894755	-1.85929	0.0118393
COL5A3	-0.962562	-1.94877	0.0118393
SLC38A9	-0.978594	-1.97054	0.0118393
HYMAI	-1.05787	-2.08186	0.011855
MIR193BHG	-0.939539	-1.91791	0.0118737
DPYD-IT1	-1.15579	-2.22806	0.0118737
ZNF573	-0.879834	-1.84016	0.0118783
CREB3L4	-0.908663	-1.8773	0.0118783
LINC01993	-0.951761	-1.93423	0.0118783
MYL12A	1.19142	2.28377	0.0119082
PCCA	-0.863523	-1.81948	0.0119082
SLC18B1	-0.925116	-1.89884	0.0119082
SPRTN	-0.948827	-1.9303	0.0119082
CHKA	-0.891075	-1.85456	0.0119253
CNNM2	-0.900128	-1.86623	0.0119253
HSP90AB1	1.11068	2.15947	0.0119341
AFAP1	-0.92122	-1.89372	0.0119491
DNAH10OS	-0.94255	-1.92192	0.0119491
MCM10	-1.01591	-2.02218	0.0119491
FAM83G	-1.01591	-2.02218	0.0119491
PRELP	-1.01591	-2.02218	0.0119491
JPT1	1.10312	2.14818	0.0119716
TGIF2	-0.884422	-1.84602	0.0119716
DAAM2	-1.00995	-2.01383	0.0119716
SEMA3A	-1.13341	-2.19376	0.0119802
FDX2	-0.876419	-1.83581	0.011992
SPATS2	-0.879806	-1.84013	0.0120066
CD14	1.31874	2.49448	0.0120178
DHCR7	-0.930925	-1.9065	0.0120178
HSPA8	1.24852	2.37598	0.0120613
ACTG1	1.20125	2.29939	0.0120613
MIF4GD	1.09102	2.13025	0.0120613
CAPN12	-0.882753	-1.84389	0.0120613
SSH1	-0.956002	-1.93993	0.0120993
NFKBIL1	0.997656	1.99675	0.0121664
SMYD5	-0.865419	-1.82187	0.0121665
GM2A	1.0904	2.12932	0.0121694
ANKRD62	-0.962974	-1.94932	0.0121694
CCDC130	-1.03377	-2.04737	0.0121694
ZNF701	-0.889011	-1.85191	0.0121857
SEC22A	-0.911728	-1.8813	0.0121857
SGSM1	-1.05714	-2.0808	0.0121857
CHCHD1	1.16813	2.2472	0.0122377
POU5F2	-0.999645	-1.99951	0.0122394
RGS2	1.37465	2.59305	0.0122437
POLL	-0.908001	-1.87644	0.0122437
DOCK6	-0.983266	-1.97694	0.0122437
SHMT1	-0.940294	-1.91892	0.0122462
WDHD1	-0.912154	-1.88185	0.0122527
STRN3	-1.05933	-2.08396	0.0122527
MOB3C	-0.870188	-1.8279	0.012268
IL18RAP	-0.991952	-1.98887	0.0122697
SLCO4C1	-0.966289	-1.95381	0.0122805
CASP6	1.08926	2.12765	0.0122992
TEPSIN	-1.04042	-2.05683	0.0123142
XRCC5	1.17261	2.25419	0.0123154
TBX19	-0.853517	-1.8069	0.0123154
PDE11A	-1.00682	-2.00948	0.0123435
EEF2K	-0.859798	-1.81478	0.0123554
EFNB1	-0.859662	-1.81461	0.0123906
TAF7	1.08795	2.12572	0.0123921
RNF157	-0.838785	-1.78854	0.0123921
PSME4	-1.11053	-2.15925	0.0123959
PSME1	1.21839	2.32687	0.0124783
PARD6B	-0.8979	-1.86335	0.0124982
NPDC1	-0.873791	-1.83247	0.0125012
PLEKHN1	-0.954659	-1.93812	0.0125308
RPAP1	-0.8696	-1.82716	0.012581
IGIP	-0.922872	-1.89589	0.012581
GRB14	-1.05935	-2.08399	0.0126567
COX10-AS1	-0.891248	-1.85478	0.0127514
FTH1	1.16938	2.24915	0.0127578
THAP9	-0.877472	-1.83715	0.0127605
KHDRBS2	-0.963463	-1.94998	0.012818
CLNK	-0.868909	-1.82628	0.0128189
NPC2	1.17868	2.2637	0.012821
H3-3B	1.16749	2.2462	0.012821
UFL1	1.0072	2.01	0.012821
SLC11A2	-0.978498	-1.97041	0.012821
ENOSF1	-0.904745	-1.87221	0.0128947
NSD2	-0.934341	-1.91102	0.0128947
OTUD6B-AS1	1.01624	2.02265	0.0129478
LEPROTL1	1.17523	2.25829	0.0129485
AHI1	-0.901925	-1.86856	0.0129485
BTF3	1.14773	2.21565	0.0129487
PKNOX1	-0.84135	-1.79173	0.0129794
TMEM51-AS1	-1.01049	-2.01459	0.0129794
PFKM	-0.834319	-1.78302	0.01299
SNED1	-0.960584	-1.9461	0.01299
ATP9B	-1.01212	-2.01688	0.01299
LINC01948	-0.983712	-1.97755	0.0130319
CAGE1	-1.09016	-2.12898	0.0130319
PLVAP	-0.940357	-1.919	0.0130431
SLC35D1	-0.876718	-1.83619	0.0130583
SLC35F3	-0.883843	-1.84528	0.0130886
SLC22A18AS	-1.04639	-2.06535	0.0131352
HMGB2	1.08356	2.11927	0.0131535
NR2C1	-0.987183	-1.98231	0.0132279
ACSS3	-1.04831	-2.06811	0.013276
KRBA1	-0.911395	-1.88086	0.0133277
CKLF	1.2895	2.44443	0.0133507
GOLGA7	1.0248	2.03468	0.0133507
YWHAH	1.05042	2.07114	0.0133816
CEP19	-0.890479	-1.85379	0.0133816
ITGB1BP2	-1.0389	-2.05466	0.0133816
RAB34	-0.923458	-1.89666	0.0133823
KIAA0753	-0.890273	-1.85353	0.0134079
CTPS1	-0.970664	-1.95974	0.0134226
MT-ND4L	1.22167	2.33217	0.013465
ZNF337-AS1	-0.886824	-1.8491	0.013465
ALG10B	-0.92503	-1.89872	0.013465
STARD9	-0.871378	-1.82941	0.0134819
MAPK8IP1	-0.946466	-1.92715	0.0134819
CENPM	-0.88758	-1.85007	0.0135167
ARL5B	-0.982951	-1.9765	0.0135266
POLR3GL	1.09656	2.13843	0.013608
MAILR	-1.01823	-2.02543	0.013608
SNRPN	1.08101	2.11552	0.0136294
B3GNT9	-0.95977	-1.945	0.0136537
TMEM184A	-0.983334	-1.97703	0.0136911
THOP1	-0.875539	-1.83469	0.0137211
FTL	1.32156	2.49936	0.0137596
ARHGEF4	-0.955225	-1.93888	0.0137736
KNDC1	-0.970766	-1.95988	0.0137736
DHCR24	-1.0892	-2.12755	0.013776
TOMM6	1.16416	2.24103	0.0138039
FAM229A	-0.849839	-1.8023	0.0138149
CLIC1	1.13743	2.19989	0.0138171
TMPPE	-0.873905	-1.83262	0.0138208
LPCAT4	-0.856916	-1.81116	0.0138554
EFNA4	-0.858943	-1.81371	0.0139329
TRAPPC1	1.23258	2.34987	0.0140301
GCC1	-0.885603	-1.84754	0.0140301
PF4	1.71562	3.28438	0.0140355
MSX1	-1.01237	-2.01723	0.0140474
GMFG	1.25329	2.38384	0.0140912
PIN4	1.11888	2.17179	0.0140912
TXNDC17	1.08737	2.12487	0.0140912
AEN	-0.824434	-1.77084	0.0140912
STIMATE	-0.894795	-1.85935	0.0140912
SLC35B2	-0.899014	-1.86479	0.0140912
STX1A	-0.901374	-1.86784	0.0140912
ZEB1-AS1	-0.901374	-1.86784	0.0140912
CDPF1	-0.934156	-1.91077	0.0140912
PRDM4	-0.94913	-1.93071	0.0141481
NDRG3	0.964915	1.95195	0.0141527
RBM4B	-0.875463	-1.8346	0.0141928
FSD2	-1.0901	-2.12889	0.0142163
CD44-AS1	-1.0901	-2.12889	0.0142163
DPY19L2	-0.909762	-1.87874	0.0142335
EIF4ENIF1	-0.844947	-1.7962	0.0143277
KCNJ10	-0.959392	-1.94449	0.0143814
TMEM232	-0.959392	-1.94449	0.0143814
UBE2C	-0.963185	-1.94961	0.0143814
RANBP3	-0.921725	-1.89438	0.0143816
DNAJA3	-0.876811	-1.83631	0.014397
C6ORF99	-0.934868	-1.91172	0.014397
EDA	-0.934868	-1.91172	0.014397
LINC02427	-0.934868	-1.91172	0.014397
HOXB3	-0.939578	-1.91797	0.014397
ZNF608	-0.950652	-1.93275	0.014397
KCNMB1	-0.868238	-1.82543	0.0144354
LIMD1-AS1	-0.849723	-1.80215	0.0144699
C20ORF197	-0.921025	-1.89346	0.0144699
SF3B5	1.0568	2.08031	0.0144858
AHCYL2	-0.82094	-1.76656	0.0144858
ZNF821	-0.866337	-1.82303	0.0144858
IGBP1	1.16485	2.24209	0.0145112
CEACAM3	1.00446	2.00619	0.0145112
KIFC2	-0.939974	-1.91849	0.0145112
RAB11FIP4	-0.93605	-1.91328	0.0145157
CACHD1	-0.950652	-1.93275	0.0145157
SLC2A5	-1.10005	-2.14362	0.0145157
ASNS	-0.878629	-1.83863	0.0145322
FBLN7	-0.878629	-1.83863	0.0145322
MTX3	-0.893649	-1.85787	0.0145836
ZNF740	-0.924168	-1.89759	0.0147073
LGI4	-1.09138	-2.13078	0.0148179
UBC	1.15813	2.23167	0.0149301
ENO1	1.01333	2.01856	0.0149727
DNAJC14	-0.82902	-1.77648	0.0149865
LINC00511	-0.863281	-1.81917	0.0149865
RAD50	-0.876405	-1.8358	0.0149865
SLC14A1	-0.891847	-1.85555	0.0149865
MCOLN2	-0.892466	-1.85635	0.0149865
TK1	-0.951201	-1.93348	0.0149865
PLCB4	-1.00104	-2.00144	0.0149865
NDUFA11	1.17273	2.25437	0.0149873
CCT5	1.04091	2.05753	0.0149873
TRAF4	-0.847523	-1.79941	0.0149873
PIGU	-0.868467	-1.82572	0.0149873
DNAJC5B	-0.969228	-1.95779	0.0149873
ZNF385C	-0.969228	-1.95779	0.0149873
RGPD4-AS1	-0.969228	-1.95779	0.0149873
MIR924HG	-0.969228	-1.95779	0.0149873
PIWIL1	-0.969228	-1.95779	0.0149873
C15ORF48	-0.983137	-1.97676	0.0149873
GOLGA8B	-1.04186	-2.05888	0.0149873
ISG15	1.52176	2.87141	0.0149915
ZNF605	-0.904883	-1.87239	0.0149915
MYO6	-1.00468	-2.0065	0.0149915
FAM156A	-1.00468	-2.0065	0.0149915
RFX3-AS1	-1.00468	-2.0065	0.0149915
CMPK1	1.04403	2.06197	0.0149971
PEDS1	-0.92952	-1.90464	0.0149971
SMYD4	-1.01706	-2.02379	0.0149971
HCST	1.13159	2.19099	0.0150338
SLC17A9	-0.848484	-1.80061	0.0150338
NUDT4B	-0.886196	-1.8483	0.0150338
FRS3	-0.889831	-1.85296	0.0150338
ZNF224	-0.919151	-1.891	0.0150338
GPATCH2	-0.986237	-1.98101	0.0150338
LINC02533	-1.00104	-2.00144	0.0150338
HACD4	1.08862	2.12671	0.0150522
TTLL3	-0.977101	-1.96851	0.0150668
ROMO1	1.2496	2.37775	0.0151785
LCN8	-0.981097	-1.97397	0.0151836
LINC01206	-0.994774	-1.99277	0.0152303
RFXANK	1.13512	2.19637	0.0152371
ARMC12	-1.00104	-2.00144	0.0152371
METTL8	-0.929408	-1.90449	0.0153098
CTSH	1.06857	2.09736	0.0153239
KIAA1143	1.02844	2.03981	0.015354
TIGD1	-0.884994	-1.84676	0.015354
FXYD5	1.08884	2.12703	0.0154208
ARHGAP27P1-BPTFP1-KPNA2P3	-0.875483	-1.83462	0.0154208
MMP15	-1.01453	-2.02024	0.0154208
SUMO4	-1.07555	-2.10753	0.0154208
ZNF343	-0.873655	-1.8323	0.0154273
NR1H3	-0.883783	-1.84521	0.0154636
ACVR2B	-0.9489	-1.9304	0.0154921
AIP	1.12006	2.17355	0.0154959
TBC1D15	0.918089	1.88961	0.0155182
DLGAP4-AS1	-1.00104	-2.00144	0.0155287
LINC01465	-1.00104	-2.00144	0.0155318
PAAF1	-0.891211	-1.85473	0.0155779
APEX1	1.09363	2.13411	0.0157084
CLEC4F	-1.19497	-2.28941	0.0157347
ZNF823	-0.880539	-1.84106	0.0157368
OSGIN1	-0.973889	-1.96413	0.0157368
RPP25L	1.10266	2.1475	0.0157533
MDGA1	-0.89118	-1.85469	0.0157652
C14ORF93	-0.781431	-1.71884	0.0157872
SMG6	-0.980074	-1.97257	0.0157872
FA2H	-1.00104	-2.00144	0.0157872
WDR31	-1.00104	-2.00144	0.0157872
SMIM8	-0.801464	-1.74287	0.0158188
CCDC78	-0.904092	-1.87137	0.0158371
HHAT	-0.870134	-1.82783	0.0158792
SRD5A3	-0.997697	-1.99681	0.0158792
FAM169A	-0.895019	-1.85963	0.015916
DPM3	1.02041	2.0285	0.0159604
COPE	1.15079	2.22035	0.0160424
NDUFB7	1.02989	2.04187	0.0160424
ZNF594	-0.873886	-1.83259	0.0160424
PIGZ	-0.899062	-1.86485	0.0160505
PAIP2B	-0.851992	-1.80499	0.0161032
C1ORF159	-0.881834	-1.84272	0.0161032
ADGRV1	-0.954985	-1.93856	0.0161032
DGCR8	-0.899245	-1.86509	0.0161377
FAM71F2	-0.890923	-1.85436	0.016214
HAUS6	-0.907748	-1.87612	0.016214
IER2	1.29656	2.45642	0.016235
ZBTB41	-0.92662	-1.90082	0.0162351
ZSCAN18	-0.793257	-1.73298	0.0162521
CNTROB	-0.855501	-1.80939	0.0162521
ANKRD10-IT1	-0.990928	-1.98746	0.0162586
RTN3	1.05273	2.07445	0.0162993
EFEMP2	-0.902527	-1.86934	0.016489
HSPBP1	1.00297	2.00413	0.0165165
MSC-AS1	-0.897738	-1.86314	0.0165343
CACNA1C-AS2	-0.867856	-1.82495	0.0165516
DSCC1	-0.894014	-1.85834	0.0165516
COL6A1	-0.894014	-1.85834	0.0165516
ZNF17	-0.894014	-1.85834	0.0165516
ZNF625	-0.894014	-1.85834	0.0165516
LUNAR1	-0.894014	-1.85834	0.0165516
PGAP1	-0.908322	-1.87686	0.0165516
ARL16	-0.94613	-1.9267	0.0165516
GLB1L3	-1.01503	-2.02095	0.0165889
IL19	-0.903742	-1.87091	0.0166204
ARL5A	1.04947	2.06976	0.0166244
LINC02019	-0.851457	-1.80432	0.0166244
DPY30	1.01741	2.02428	0.0166314
SHPK	-0.900423	-1.86661	0.0166314
STYK1	-1.05858	-2.08288	0.0166314
CXXC4	-1.05858	-2.08288	0.0166314
VXN	-1.05858	-2.08288	0.0166314
CSTF3-DT	-1.05858	-2.08288	0.0166314
LINC02795	-1.05858	-2.08288	0.0166314
IGKV1-5	-0.970165	-1.95907	0.0166885
C1QTNF12	-0.991961	-1.98889	0.0166885
EBF2	-0.991961	-1.98889	0.0166885
MAF	-0.914122	-1.88442	0.0167183
RND1	-0.917807	-1.88924	0.0167183
MBLAC1	-0.856096	-1.81013	0.0167862
KANTR	-0.865462	-1.82192	0.0167862
ARID3B	-0.867321	-1.82427	0.0167862
RABAC1	1.22324	2.33471	0.0168399
P2RY11	-0.827316	-1.77438	0.0168748
MST1	-0.880624	-1.84117	0.0169253
EMP3	1.0621	2.08797	0.0169785
SPRYD4	-0.82512	-1.77168	0.0169785
CD160	-0.889291	-1.85227	0.0169785
ZNF283	-0.902202	-1.86892	0.0170729
GRHL1	-1.05836	-2.08256	0.0170857
H2AJ	1.1009	2.14489	0.0171236
RAD51	-0.918974	-1.89077	0.0171236
OR7C1	-0.918974	-1.89077	0.0171236
LINC00106	-0.918974	-1.89077	0.0171236
NRIP3	-0.932341	-1.90837	0.0171407
CEP135	-0.941674	-1.92076	0.0171407
TCEAL8	1.09306	2.13325	0.01716
DHRS13	-0.891775	-1.85546	0.0171891
NPRL2	-0.856658	-1.81084	0.0172297
USP6NL	-0.904138	-1.87143	0.0172297
ZBED3	-0.830693	-1.77854	0.0172348
OTUD3	-0.855241	-1.80906	0.0172656
ITPKB-AS1	-0.898879	-1.86462	0.0174671
NAA80	-0.818866	-1.76402	0.0175772
GALNT3	-0.939468	-1.91782	0.0175772
MRPS23	1.06059	2.08579	0.0175845
SLAMF8	-0.883324	-1.84462	0.0175845
KLF2	1.10465	2.15046	0.0175905
COLGALT2	-0.98897	-1.98477	0.0176068
SNX9	-1.13365	-2.19413	0.0176323
AP2S1	1.36535	2.57639	0.0177436
TREM1	1.31589	2.48956	0.0178307
BCL2L2-PABPN1	-0.855113	-1.8089	0.0178348
PDE9A	-0.899255	-1.8651	0.0178766
TCTN3	-0.827335	-1.7744	0.0178854
PLXNA2	-0.945198	-1.92545	0.0179374
BRD1	-0.917346	-1.88864	0.0179389
DOC2B	-1.07288	-2.10362	0.0179448
GPR135	-0.986021	-1.98072	0.017987
ZNF514	-0.983525	-1.97729	0.0180168
NANOS3	-0.90369	-1.87084	0.0180283
KIR2DL1	-0.911791	-1.88138	0.0180315
PHF19	-0.926607	-1.9008	0.0180315
TRGV9	-0.831672	-1.77975	0.0180648
PATJ-DT	-0.831672	-1.77975	0.0180648
B4GALNT3	-0.887405	-1.84985	0.0180735
FUT10	-0.887405	-1.84985	0.0180735
TMSB15B-AS1	-0.887405	-1.84985	0.0180735
NFRKB	-0.887319	-1.84973	0.0180907
RAB12	-0.963043	-1.94942	0.0181231
LTB	1.32627	2.50754	0.0181271
MPRIP-AS1	-0.978201	-1.97001	0.0181271
SYNE4	-0.948603	-1.93	0.018131
ADAM23	-1.05967	-2.08445	0.0181717
EEF1D	1.02465	2.03447	0.0182546
SLC12A4	-0.805423	-1.74766	0.0182546
ZBTB5	-0.823651	-1.76988	0.0182546
CERKL	-0.843274	-1.79412	0.0182546
TDRD9	-0.932597	-1.90871	0.0182546
PLEKHA7	-0.97734	-1.96883	0.0182546
EGR1	1.57011	2.96927	0.0182655
MNDA	1.30541	2.47155	0.0182655
MT-ND1	1.27594	2.42156	0.0182655
SNHG9	1.24562	2.3712	0.0182655
AIF1	1.2246	2.33691	0.0182655
NDUFA4	1.22216	2.33296	0.0182655
HLA-DRA	1.21908	2.32799	0.0182655
TSPO	1.19073	2.28267	0.0182655
NDUFAB1	1.17705	2.26114	0.0182655
ATP5MF	1.12208	2.1766	0.0182655
CLTB	1.11088	2.15977	0.0182655
PLIN2	1.10392	2.14937	0.0182655
RGS10	1.09521	2.13645	0.0182655
UQCR11	1.09347	2.13387	0.0182655
CAMLG	1.08265	2.11792	0.0182655
ALOX5AP	1.07083	2.10064	0.0182655
AKR7A2	1.06571	2.0932	0.0182655
SOD1	1.04345	2.06115	0.0182655
ARFIP1	1.02755	2.03856	0.0182655
HMGB1	1.02391	2.03343	0.0182655
PPP1R7	1.01624	2.02264	0.0182655
ATP6V1D	1.01621	2.0226	0.0182655
RBMX2	1.0085	2.01182	0.0182655
SEPTIN7	1.00374	2.0052	0.0182655
LRIF1	1.00332	2.0046	0.0182655
YEATS4	1.00146	2.00203	0.0182655
CHRAC1	0.999145	1.99882	0.0182655
AURKAIP1	0.993949	1.99163	0.0182655
SLC6A12	0.97319	1.96318	0.0182655
ARL1	0.944214	1.92414	0.0182655
UBE2E1	0.936336	1.91366	0.0182655
EAF2	0.898669	1.86434	0.0182655
PPP2R1A	0.891264	1.8548	0.0182655
ITPR3	-0.781754	-1.71922	0.0182655
HELLS	-0.795852	-1.7361	0.0182655
CFAP298-TCP10L	-0.801497	-1.74291	0.0182655
ZHX2	-0.801662	-1.74311	0.0182655
BTLA	-0.802717	-1.74438	0.0182655
MICAL3	-0.805908	-1.74825	0.0182655
ZNF251	-0.806153	-1.74854	0.0182655
LNX1	-0.808743	-1.75168	0.0182655
RAB40B	-0.808743	-1.75168	0.0182655
TRPM2	-0.809684	-1.75283	0.0182655
DOCK9	-0.810096	-1.75333	0.0182655
ACBD4	-0.812302	-1.75601	0.0182655
S100A13	-0.812694	-1.75649	0.0182655
ZFP30	-0.812925	-1.75677	0.0182655
LINC01678	-0.812979	-1.75684	0.0182655
ABCB8	-0.81355	-1.75753	0.0182655
ZNF738	-0.818788	-1.76392	0.0182655
RDH13	-0.822438	-1.76839	0.0182655
EXD3	-0.830088	-1.77779	0.0182655
CNNM4	-0.830901	-1.7788	0.0182655
CLEC12B	-0.83201	-1.78016	0.0182655
KLRC4	-0.832426	-1.78068	0.0182655
ZNF671	-0.833863	-1.78245	0.0182655
ATL1	-0.834584	-1.78334	0.0182655
FPGS	-0.836986	-1.78631	0.0182655
PDE1B	-0.837568	-1.78704	0.0182655
CALML4	-0.83944	-1.78936	0.0182655
ZNF717	-0.84326	-1.7941	0.0182655
LINC02175	-0.84458	-1.79574	0.0182655
MMS22L	-0.847595	-1.7995	0.0182655
FBF1	-0.849973	-1.80247	0.0182655
SPATA5	-0.850699	-1.80337	0.0182655
APOBEC3H	-0.853018	-1.80628	0.0182655
RPGRIP1L	-0.853018	-1.80628	0.0182655
CCDC137	-0.853758	-1.8072	0.0182655
WNT5B	-0.855002	-1.80876	0.0182655
SH2D1B	-0.855941	-1.80994	0.0182655
SLC10A7	-0.858253	-1.81284	0.0182655
TINCR	-0.858309	-1.81291	0.0182655
PRSS27	-0.859229	-1.81407	0.0182655
PEX14	-0.860214	-1.81531	0.0182655
ZBTB9	-0.861447	-1.81686	0.0182655
HAAO	-0.862444	-1.81812	0.0182655
RABL2B	-0.862644	-1.81837	0.0182655
SEPTIN10	-0.864283	-1.82044	0.0182655
IGLC6	-0.86437	-1.82054	0.0182655
RAPH1	-0.86766	-1.8247	0.0182655
ZNF875	-0.869811	-1.82742	0.0182655
SNRK-AS1	-0.872711	-1.8311	0.0182655
TKTL2	-0.873079	-1.83157	0.0182655
EVA1C	-0.878381	-1.83831	0.0182655
ABCB1	-0.878883	-1.83895	0.0182655
DMC1	-0.880092	-1.84049	0.0182655
ZNF512	-0.880095	-1.8405	0.0182655
PILRB	-0.881587	-1.8424	0.0182655
TRMU	-0.881604	-1.84242	0.0182655
LINC02256	-0.883496	-1.84484	0.0182655
CFLAR-AS1	-0.884043	-1.84554	0.0182655
GANC	-0.885672	-1.84763	0.0182655
NDUFA6-DT	-0.889023	-1.85192	0.0182655
MIR17HG	-0.88959	-1.85265	0.0182655
RMND1	-0.889872	-1.85301	0.0182655
SLC25A17	-0.890098	-1.8533	0.0182655
SIMC1	-0.890234	-1.85348	0.0182655
TMEM106A	-0.891058	-1.85454	0.0182655
LINC02609	-0.891669	-1.85532	0.0182655
ZNF736	-0.891711	-1.85538	0.0182655
FCHO2	-0.894083	-1.85843	0.0182655
H3C8	-0.894887	-1.85946	0.0182655
SGCB	-0.895362	-1.86008	0.0182655
RPS6KA6	-0.895728	-1.86055	0.0182655
RND2	-0.895728	-1.86055	0.0182655
CUX2	-0.895728	-1.86055	0.0182655
ENPP5	-0.895728	-1.86055	0.0182655
CNN3	-0.895728	-1.86055	0.0182655
ABHD17C	-0.895728	-1.86055	0.0182655
WTIP	-0.895728	-1.86055	0.0182655
DNASE1L2	-0.895728	-1.86055	0.0182655
LPAR3	-0.895728	-1.86055	0.0182655
BOK	-0.895728	-1.86055	0.0182655
ZNF843	-0.895728	-1.86055	0.0182655
TYMSOS	-0.895728	-1.86055	0.0182655
TSSK6	-0.895728	-1.86055	0.0182655
GP5	-0.895728	-1.86055	0.0182655
HTR1F	-0.895728	-1.86055	0.0182655
MIXL1	-0.895728	-1.86055	0.0182655
FGGY-DT	-0.895728	-1.86055	0.0182655
LINC01359	-0.895728	-1.86055	0.0182655
C14ORF132	-0.895728	-1.86055	0.0182655
UHRF1	-0.895728	-1.86055	0.0182655
IGHV3-33	-0.895728	-1.86055	0.0182655
C1QTNF6	-0.898333	-1.86391	0.0182655
HACD1	-0.898419	-1.86402	0.0182655
DNAH14	-0.900351	-1.86652	0.0182655
AIFM1	-0.901074	-1.86746	0.0182655
ZKSCAN2	-0.904223	-1.87154	0.0182655
LINC01888	-0.906926	-1.87505	0.0182655
NUP160	-0.907681	-1.87603	0.0182655
NOMO2	-0.908995	-1.87774	0.0182655
HKDC1	-0.914649	-1.88511	0.0182655
CACNA1I	-0.919436	-1.89138	0.0182655
UGGT2	-0.926764	-1.90101	0.0182655
MYBPC3	-0.926828	-1.90109	0.0182655
SEC31B	-0.928157	-1.90284	0.0182655
GET4	-0.928953	-1.90389	0.0182655
TGFBR3	-0.931739	-1.90757	0.0182655
MLLT1	-0.93425	-1.9109	0.0182655
HEATR3	-0.938252	-1.91621	0.0182655
CDK5RAP3	-0.940254	-1.91887	0.0182655
RELN	-0.946488	-1.92718	0.0182655
LINC01238	-0.953717	-1.93686	0.0182655
C1ORF194	-0.953717	-1.93686	0.0182655
C9ORF62	-0.953717	-1.93686	0.0182655
MLXIPL	-0.953717	-1.93686	0.0182655
SLC6A7	-0.953717	-1.93686	0.0182655
DCN	-0.953717	-1.93686	0.0182655
IL20RA	-0.953717	-1.93686	0.0182655
HOXC8	-0.953717	-1.93686	0.0182655
NRIP2	-0.953717	-1.93686	0.0182655
LAMC2	-0.953717	-1.93686	0.0182655
RIMBP2	-0.953717	-1.93686	0.0182655
EYA2	-0.953717	-1.93686	0.0182655
BCAS1	-0.953717	-1.93686	0.0182655
SLC6A15	-0.953717	-1.93686	0.0182655
ITGA8	-0.953717	-1.93686	0.0182655
HOXA9	-0.953717	-1.93686	0.0182655
TGFB2	-0.953717	-1.93686	0.0182655
IL11	-0.953717	-1.93686	0.0182655
SMIM24	-0.953717	-1.93686	0.0182655
P2RX6	-0.953717	-1.93686	0.0182655
GGT5	-0.953717	-1.93686	0.0182655
ST8SIA5	-0.953717	-1.93686	0.0182655
ZDHHC15	-0.953717	-1.93686	0.0182655
TUBB4A	-0.953717	-1.93686	0.0182655
ZFR2	-0.953717	-1.93686	0.0182655
MEIS3	-0.953717	-1.93686	0.0182655
MOGAT3	-0.953717	-1.93686	0.0182655
RARRES2	-0.953717	-1.93686	0.0182655
SPATA6L	-0.953717	-1.93686	0.0182655
AMBP	-0.953717	-1.93686	0.0182655
LHX3	-0.953717	-1.93686	0.0182655
KIAA1549L	-0.953717	-1.93686	0.0182655
SOX6	-0.953717	-1.93686	0.0182655
TNS2	-0.953717	-1.93686	0.0182655
TSPO2	-0.953717	-1.93686	0.0182655
ADGRG6	-0.953717	-1.93686	0.0182655
NPR3	-0.953717	-1.93686	0.0182655
C9	-0.953717	-1.93686	0.0182655
DPYSL3	-0.953717	-1.93686	0.0182655
ITGB6	-0.953717	-1.93686	0.0182655
PRKAG3	-0.953717	-1.93686	0.0182655
VAX2	-0.953717	-1.93686	0.0182655
MFAP2	-0.953717	-1.93686	0.0182655
KIF17	-0.953717	-1.93686	0.0182655
ONECUT2	-0.953717	-1.93686	0.0182655
ARR3	-0.953717	-1.93686	0.0182655
ENOX1	-0.953717	-1.93686	0.0182655
FAM209A	-0.953717	-1.93686	0.0182655
SLC12A5	-0.953717	-1.93686	0.0182655
GTSF1L	-0.953717	-1.93686	0.0182655
IL9R	-0.953717	-1.93686	0.0182655
GRM4	-0.953717	-1.93686	0.0182655
WNT1	-0.953717	-1.93686	0.0182655
DOK4	-0.953717	-1.93686	0.0182655
PLGLB2	-0.953717	-1.93686	0.0182655
TGM3	-0.953717	-1.93686	0.0182655
PCSK2	-0.953717	-1.93686	0.0182655
MGAT3	-0.953717	-1.93686	0.0182655
LRRC17	-0.953717	-1.93686	0.0182655
CRB3	-0.953717	-1.93686	0.0182655
LAMA5	-0.953717	-1.93686	0.0182655
ZNF132	-0.953717	-1.93686	0.0182655
RHPN2	-0.953717	-1.93686	0.0182655
HAPLN2	-0.953717	-1.93686	0.0182655
KANK4	-0.953717	-1.93686	0.0182655
STARD13	-0.953717	-1.93686	0.0182655
GSTM5	-0.953717	-1.93686	0.0182655
FST	-0.953717	-1.93686	0.0182655
KCNK1	-0.953717	-1.93686	0.0182655
THSD1	-0.953717	-1.93686	0.0182655
SCN2A	-0.953717	-1.93686	0.0182655
ITGA11	-0.953717	-1.93686	0.0182655
MDGA2	-0.953717	-1.93686	0.0182655
CYP1A2	-0.953717	-1.93686	0.0182655
ADAMTS18	-0.953717	-1.93686	0.0182655
CDH13	-0.953717	-1.93686	0.0182655
FKBP10	-0.953717	-1.93686	0.0182655
IGLON5	-0.953717	-1.93686	0.0182655
SEMA6C	-0.953717	-1.93686	0.0182655
DQX1	-0.953717	-1.93686	0.0182655
TMEM108	-0.953717	-1.93686	0.0182655
ILDR1	-0.953717	-1.93686	0.0182655
CDCA5	-0.953717	-1.93686	0.0182655
SLC26A7	-0.953717	-1.93686	0.0182655
ADAM33	-0.953717	-1.93686	0.0182655
POU4F1	-0.953717	-1.93686	0.0182655
PGM5	-0.953717	-1.93686	0.0182655
SORBS2	-0.953717	-1.93686	0.0182655
L3MBTL4	-0.953717	-1.93686	0.0182655
PDE1C	-0.953717	-1.93686	0.0182655
LRGUK	-0.953717	-1.93686	0.0182655
SAXO1	-0.953717	-1.93686	0.0182655
FGF18	-0.953717	-1.93686	0.0182655
ARSL	-0.953717	-1.93686	0.0182655
HMHB1	-0.953717	-1.93686	0.0182655
TNNI1	-0.953717	-1.93686	0.0182655
IQCC	-0.953717	-1.93686	0.0182655
TEDC2	-0.953717	-1.93686	0.0182655
SLC1A7	-0.953717	-1.93686	0.0182655
ALPL	-0.953717	-1.93686	0.0182655
AKNAD1	-0.953717	-1.93686	0.0182655
KLHDC9	-0.953717	-1.93686	0.0182655
OBSCN-AS1	-0.953717	-1.93686	0.0182655
LRATD1	-0.953717	-1.93686	0.0182655
GABRG1	-0.953717	-1.93686	0.0182655
DCST1	-0.953717	-1.93686	0.0182655
SLC6A20	-0.953717	-1.93686	0.0182655
CDC25A	-0.953717	-1.93686	0.0182655
BSN	-0.953717	-1.93686	0.0182655
GDF9	-0.953717	-1.93686	0.0182655
PGAM2	-0.953717	-1.93686	0.0182655
SVEP1	-0.953717	-1.93686	0.0182655
PTCHD1	-0.953717	-1.93686	0.0182655
C12ORF50	-0.953717	-1.93686	0.0182655
FBN1	-0.953717	-1.93686	0.0182655
MYRFL	-0.953717	-1.93686	0.0182655
SCARA5	-0.953717	-1.93686	0.0182655
VWA3B	-0.953717	-1.93686	0.0182655
FAM178B	-0.953717	-1.93686	0.0182655
IL1RAPL1	-0.953717	-1.93686	0.0182655
ANTXR1	-0.953717	-1.93686	0.0182655
GPR37	-0.953717	-1.93686	0.0182655
LURAP1	-0.953717	-1.93686	0.0182655
TPPP	-0.953717	-1.93686	0.0182655
FRMD5	-0.953717	-1.93686	0.0182655
TLN2	-0.953717	-1.93686	0.0182655
STOX2	-0.953717	-1.93686	0.0182655
INSM1	-0.953717	-1.93686	0.0182655
ZNF497	-0.953717	-1.93686	0.0182655
AMIGO3	-0.953717	-1.93686	0.0182655
TMPRSS7	-0.953717	-1.93686	0.0182655
MAP3K19	-0.953717	-1.93686	0.0182655
NCKAP5	-0.953717	-1.93686	0.0182655
PPFIA3	-0.953717	-1.93686	0.0182655
ZNF491	-0.953717	-1.93686	0.0182655
YIPF7	-0.953717	-1.93686	0.0182655
CPNE7	-0.953717	-1.93686	0.0182655
LSMEM2	-0.953717	-1.93686	0.0182655
OR6C4	-0.953717	-1.93686	0.0182655
ARSJ	-0.953717	-1.93686	0.0182655
NME9	-0.953717	-1.93686	0.0182655
DDN	-0.953717	-1.93686	0.0182655
TNFAIP8L3	-0.953717	-1.93686	0.0182655
CDCA2	-0.953717	-1.93686	0.0182655
LCN12	-0.953717	-1.93686	0.0182655
SLC24A3	-0.953717	-1.93686	0.0182655
MFSD6L	-0.953717	-1.93686	0.0182655
PPIL6	-0.953717	-1.93686	0.0182655
NOTUM	-0.953717	-1.93686	0.0182655
ADAMTSL5	-0.953717	-1.93686	0.0182655
OR9Q1	-0.953717	-1.93686	0.0182655
OR10H1	-0.953717	-1.93686	0.0182655
ZACN	-0.953717	-1.93686	0.0182655
WDR86	-0.953717	-1.93686	0.0182655
KCNJ11	-0.953717	-1.93686	0.0182655
C15ORF62	-0.953717	-1.93686	0.0182655
OR6C6	-0.953717	-1.93686	0.0182655
NKAIN2	-0.953717	-1.93686	0.0182655
INSYN2A	-0.953717	-1.93686	0.0182655
KIF19	-0.953717	-1.93686	0.0182655
C9ORF163	-0.953717	-1.93686	0.0182655
OR51D1	-0.953717	-1.93686	0.0182655
HOXC6	-0.953717	-1.93686	0.0182655
TMEM239	-0.953717	-1.93686	0.0182655
LRRTM3	-0.953717	-1.93686	0.0182655
ZNF521	-0.953717	-1.93686	0.0182655
SUGCT-AS1	-0.953717	-1.93686	0.0182655
LINC02872	-0.953717	-1.93686	0.0182655
C5ORF60	-0.953717	-1.93686	0.0182655
FAM201A	-0.953717	-1.93686	0.0182655
ZNF425	-0.953717	-1.93686	0.0182655
LGR4	-0.953717	-1.93686	0.0182655
LINC01460	-0.953717	-1.93686	0.0182655
POU5F1	-0.953717	-1.93686	0.0182655
IGLV1-51	-0.953717	-1.93686	0.0182655
TRAV19	-0.953717	-1.93686	0.0182655
TRAV20	-0.953717	-1.93686	0.0182655
TRAV35	-0.953717	-1.93686	0.0182655
CPLX3	-0.953717	-1.93686	0.0182655
TREX1	-0.953717	-1.93686	0.0182655
PRCD	-0.953717	-1.93686	0.0182655
ARHGEF33	-0.953717	-1.93686	0.0182655
CAPN14	-0.953717	-1.93686	0.0182655
MSMP	-0.953717	-1.93686	0.0182655
EFCAB8	-0.953717	-1.93686	0.0182655
KIAA2012-AS1	-0.953717	-1.93686	0.0182655
IGLV9-49	-0.953717	-1.93686	0.0182655
LINC02601	-0.953717	-1.93686	0.0182655
CERS1	-0.953717	-1.93686	0.0182655
LGALSL-DT	-0.953717	-1.93686	0.0182655
THRB-IT1	-0.953717	-1.93686	0.0182655
SFTA1P	-0.953717	-1.93686	0.0182655
ARHGAP26-AS1	-0.953717	-1.93686	0.0182655
CYP4F26P	-0.953717	-1.93686	0.0182655
SNAP25-AS1	-0.953717	-1.93686	0.0182655
LINC02869	-0.953717	-1.93686	0.0182655
TRGV5P	-0.953717	-1.93686	0.0182655
TTC3-AS1	-0.953717	-1.93686	0.0182655
SNHG31	-0.953717	-1.93686	0.0182655
MIR194-2HG	-0.953717	-1.93686	0.0182655
EMX2OS	-0.953717	-1.93686	0.0182655
NPAS2-AS1	-0.953717	-1.93686	0.0182655
LINC01840	-0.953717	-1.93686	0.0182655
LINC01556	-0.953717	-1.93686	0.0182655
MANCR	-0.953717	-1.93686	0.0182655
IGHV4-31	-0.953717	-1.93686	0.0182655
LINC01249	-0.953717	-1.93686	0.0182655
IDH1-AS1	-0.953717	-1.93686	0.0182655
ASCL5	-0.953717	-1.93686	0.0182655
TRGV2	-0.953717	-1.93686	0.0182655
MYCNOS	-0.953717	-1.93686	0.0182655
LINC01675	-0.953717	-1.93686	0.0182655
LINC01432	-0.953717	-1.93686	0.0182655
LINC01287	-0.953717	-1.93686	0.0182655
FOXP4-AS1	-0.953717	-1.93686	0.0182655
RBMS3-AS3	-0.953717	-1.93686	0.0182655
LINC02889	-0.953717	-1.93686	0.0182655
PTCSC2	-0.953717	-1.93686	0.0182655
SNX9-AS1	-0.953717	-1.93686	0.0182655
SAPCD1-AS1	-0.953717	-1.93686	0.0182655
LINC01968	-0.953717	-1.93686	0.0182655
C21ORF91-OT1	-0.953717	-1.93686	0.0182655
LINC00886	-0.953717	-1.93686	0.0182655
LINC02029	-0.953717	-1.93686	0.0182655
UGT1A1	-0.953717	-1.93686	0.0182655
CNTF	-0.953717	-1.93686	0.0182655
GSTA1	-0.953717	-1.93686	0.0182655
FOXP1-AS1	-0.953717	-1.93686	0.0182655
LIFR-AS1	-0.953717	-1.93686	0.0182655
MIR3150BHG	-0.953717	-1.93686	0.0182655
LINC02447	-0.953717	-1.93686	0.0182655
LINC00900	-0.953717	-1.93686	0.0182655
CASC11	-0.953717	-1.93686	0.0182655
LINC02232	-0.953717	-1.93686	0.0182655
TUNAR	-0.953717	-1.93686	0.0182655
CXXC5-AS1	-0.953717	-1.93686	0.0182655
SMAD1-AS1	-0.953717	-1.93686	0.0182655
LINC02270	-0.953717	-1.93686	0.0182655
SHANK3	-0.953717	-1.93686	0.0182655
LINC00499	-0.953717	-1.93686	0.0182655
FOXD1	-0.953717	-1.93686	0.0182655
LNCOC1	-0.953717	-1.93686	0.0182655
ETS1-AS1	-0.953717	-1.93686	0.0182655
NOX5	-0.953717	-1.93686	0.0182655
SMILR	-0.953717	-1.93686	0.0182655
SCAT2	-0.953717	-1.93686	0.0182655
LINC00592	-0.953717	-1.93686	0.0182655
LINC00640	-0.953717	-1.93686	0.0182655
HEXA-AS1	-0.953717	-1.93686	0.0182655
LINC02182	-0.953717	-1.93686	0.0182655
LINC00563	-0.953717	-1.93686	0.0182655
DHX35-DT	-0.953717	-1.93686	0.0182655
LINC00559	-0.953717	-1.93686	0.0182655
RSL1D1-DT	-0.953717	-1.93686	0.0182655
DLGAP1-AS3	-0.953717	-1.93686	0.0182655
CLASP1-AS1	-0.953717	-1.93686	0.0182655
LINC01841	-0.953717	-1.93686	0.0182655
SOCS3-DT	-0.953717	-1.93686	0.0182655
RAB5C-AS1	-0.953717	-1.93686	0.0182655
[truncated: 1,549 more rows]

## Sheet: NK cells
Gene name	Log2 FC	Fold change	Adj. Pval
NT5C1A	-3.10929	-8.62958	3.19451e-13
PPP1R3E	-2.15508	-4.45393	7.24557e-12
ESD	2.18214	4.53826	5.12855e-11
TRAPPC2B	1.99566	3.98798	5.12855e-11
PDE6A	-2.54984	-5.85569	5.12855e-11
KRBA2	-1.83702	-3.57272	1.01583e-10
VBP1	1.69658	3.24132	1.4727e-10
TMEM251	1.83153	3.55915	1.49004e-10
MRPL58	1.8288	3.55242	1.49004e-10
IFNLR1	-2.61041	-6.10677	1.49004e-10
PINK1-AS	-1.98404	-3.956	1.56493e-10
MIR29B2CHG	-1.64802	-3.13403	2.5197e-10
CBR1	2.18704	4.55369	2.96239e-10
COA4	1.84252	3.58637	2.96239e-10
CD22	-2.16614	-4.48819	2.96239e-10
GOLGA8Q	-2.41595	-5.3367	2.96239e-10
PGGHG	-1.97122	-3.921	3.54031e-10
FAM207A	1.77237	3.41614	3.67338e-10
ECI2	1.58141	2.99262	4.42771e-10
CIITA	-1.92731	-3.80346	4.42771e-10
ZNF483	-2.11224	-4.32363	4.42771e-10
GPN3	1.96606	3.90701	5.11332e-10
PEF1	1.56654	2.96194	5.11332e-10
BLVRA	1.44941	2.73096	5.11332e-10
USE1	1.90497	3.74502	5.2129e-10
PRDX3	1.5595	2.94752	5.2129e-10
ANK2	-1.90692	-3.75007	6.22248e-10
DUBR	-2.43669	-5.41399	6.33658e-10
KNL1	-2.57398	-5.95451	6.47294e-10
GIHCG	1.69375	3.23497	7.19147e-10
CPEB2	-1.59248	-3.01568	7.19147e-10
NME1	1.85106	3.60766	7.34881e-10
TRGV5P	-2.28845	-4.88531	7.36856e-10
MRPS15	1.75415	3.37328	8.45951e-10
ZNF677	2.09274	4.26557	8.60542e-10
ARMT1	2.02286	4.0639	8.60542e-10
BEX2	1.97584	3.93357	8.60542e-10
ENDOG	1.88318	3.68887	8.60542e-10
ABHD14A	1.55552	2.9394	8.60542e-10
SDHAF3	2.28466	4.8725	8.77483e-10
RPP25L	1.6848	3.21495	9.1015e-10
C14ORF119	2.36043	5.13524	9.37924e-10
RAB12	-1.99237	-3.97891	9.37924e-10
GOLGA8N	-2.09395	-4.26917	9.5391e-10
CTU1	2.09558	4.27397	9.54179e-10
AKR7A2	1.77165	3.41445	9.54179e-10
PEG13	-2.24501	-4.74039	9.73757e-10
LINC01001	-2.37842	-5.19966	1.102e-09
UTP11	1.55098	2.93016	1.1819e-09
MED8	1.45758	2.74648	1.1819e-09
NPIPB5	-1.75707	-3.3801	1.18366e-09
FAM193B	-1.85106	-3.60765	1.28159e-09
HTATIP2	1.54251	2.913	1.4059e-09
YIF1A	1.18563	2.27463	1.4422e-09
MAN2C1	-1.77908	-3.43208	1.47492e-09
ETHE1	1.5626	2.95385	1.50394e-09
TIGD1	-1.6821	-3.20894	1.50394e-09
MCOLN2	-2.7454	-6.70574	1.60824e-09
MRPL40	1.63085	3.09695	1.76097e-09
MAPK8IP1	-2.40181	-5.28464	1.86149e-09
ABCD2	-2.11879	-4.34331	1.89615e-09
ITPRIPL2	-2.34902	-5.09478	1.93145e-09
ZNF407	-1.75242	-3.36922	2.20419e-09
BOLA3	1.85607	3.6202	2.75098e-09
TRIM46	-2.04158	-4.11697	2.88397e-09
SMIM15	1.59738	3.02593	3.13519e-09
ACCS	-2.23089	-4.69424	3.5253e-09
MAS1	-2.00541	-4.01504	3.52561e-09
DUSP3	-2.1469	-4.42874	3.52561e-09
GDPD3	-2.01195	-4.03327	3.77213e-09
FITM2	-2.11436	-4.32997	3.85411e-09
AK1	-1.55664	-2.94168	4.05113e-09
STAC3	-1.97265	-3.92487	4.05113e-09
MFSD14A	-1.35163	-2.55201	4.84766e-09
VPS25	1.6522	3.14312	5.58602e-09
DCPS	1.49144	2.8117	5.88747e-09
MRPL11	1.58258	2.99504	6.10683e-09
IL11RA	-1.44492	-2.72249	6.10683e-09
PER1	-1.5807	-2.99116	6.10683e-09
MRPL13	1.87281	3.66244	6.47436e-09
MRPS33	1.79892	3.47959	6.64993e-09
PEX6	-1.35424	-2.55663	6.64993e-09
FAM13A-AS1	-1.46204	-2.75498	6.64993e-09
CDC42-IT1	-1.49522	-2.81906	6.64993e-09
FOXM1	-2.10899	-4.31388	6.64993e-09
MIAT	-2.13204	-4.38337	6.77006e-09
CAMK4	-2.11686	-4.3375	7.21004e-09
ETFRF1	1.59311	3.01699	8.25603e-09
SLC39A3	1.58595	3.00206	8.25603e-09
DMAC1	1.39825	2.63582	8.25603e-09
DNMBP	-1.36118	-2.56896	8.25603e-09
NTNG2	-1.71952	-3.29327	8.45942e-09
CD27	2.18469	4.54628	9.11247e-09
MRPL50	1.90458	3.74401	9.11247e-09
MDGA1	-2.61003	-6.10514	9.11247e-09
NFKBIL1	1.38566	2.61292	9.48718e-09
HSCB	1.94601	3.85306	9.76056e-09
TMEM60	1.78028	3.43492	1.00032e-08
CYREN	1.41373	2.66425	1.00732e-08
ADCY2	-2.04637	-4.13065	1.04533e-08
ZCCHC17	1.81909	3.52859	1.10731e-08
TPRG1	-2.11966	-4.3459	1.1278e-08
MRPL15	1.83959	3.57908	1.1286e-08
PSMA2	-1.63425	-3.10425	1.1541e-08
CYB5A	1.86213	3.63545	1.19496e-08
COMMD1	1.6274	3.08956	1.19496e-08
ANKMY1	-1.66464	-3.17034	1.26329e-08
GON7	1.90792	3.75268	1.32561e-08
ABCA7	-1.52249	-2.87287	1.32561e-08
CPT1B	-1.71794	-3.28967	1.32561e-08
DBP	1.36364	2.57334	1.34761e-08
DYNLT2B	1.7051	3.26051	1.51868e-08
BNIP3	1.5654	2.95959	1.5993e-08
ALMS1	-1.50912	-2.84637	1.5993e-08
PLCG1	-1.23253	-2.34978	1.62966e-08
NSD2	-1.61812	-3.06974	1.63443e-08
CCDC167	1.49074	2.81032	1.69852e-08
HINT2	1.93213	3.81618	1.718e-08
TMEM141	1.9293	3.80872	1.72663e-08
TNFAIP8L2	1.21684	2.32437	1.92341e-08
MRPL21	1.48701	2.80308	1.93779e-08
MRPL18	1.73729	3.33409	1.94943e-08
CHIC2	1.49898	2.82642	1.94943e-08
ACAP3	-1.44363	-2.72005	1.94943e-08
GOLGA8B	-1.61733	-3.06807	1.94943e-08
ITGAV	-1.50302	-2.83436	2.08566e-08
PCBD1	1.57611	2.98165	2.1018e-08
LRRC45	-1.37795	-2.59899	2.21237e-08
C16ORF91	1.68272	3.21032	2.31918e-08
NBDY	2.14733	4.43007	2.40573e-08
MEA1	1.45409	2.73983	2.47584e-08
PLA2G6	-1.62685	-3.08837	2.53364e-08
GRAMD4	-1.84214	-3.58542	2.53364e-08
AIMP2	1.58943	3.0093	2.53453e-08
ANGEL1	-1.91928	-3.78234	2.53453e-08
MSC	-2.11198	-4.32285	2.53453e-08
RPTOR	-1.59087	-3.01232	2.72361e-08
NDUFAF4	1.3431	2.53696	2.7453e-08
CDK16	-1.35189	-2.55247	2.7453e-08
LZTS2	-1.58993	-3.01034	2.7453e-08
LINC02193	-1.69831	-3.2452	2.81733e-08
TONSL	-1.62185	-3.07769	2.87398e-08
SEPHS2	1.39237	2.6251	2.9004e-08
SLFNL1-AS1	-1.96354	-3.90017	2.9004e-08
MC1R	-2.10187	-4.29265	2.9004e-08
MRPS17	1.65971	3.15953	2.95112e-08
ZNF182	-1.44748	-2.72732	3.09616e-08
MAPK8IP3	-1.56164	-2.95188	3.10188e-08
EME2	-1.44389	-2.72054	3.19326e-08
CD79B	1.83147	3.55901	3.21789e-08
SLC25A15	-1.32897	-2.51223	3.21789e-08
SPAG16	1.5758	2.98101	3.35761e-08
MEAK7	-1.53136	-2.89059	3.44326e-08
KDM7A	-1.16169	-2.23719	3.71275e-08
TMED1	1.45312	2.738	3.72652e-08
MRPS35	1.24612	2.37203	3.76342e-08
GMPR2	1.63962	3.11584	3.79681e-08
LINC02362	-1.5521	-2.93243	3.80571e-08
SULT1B1	1.49956	2.82756	3.81174e-08
ZNF32	1.94304	3.84516	3.92766e-08
GNGT2	1.52268	2.87324	3.92766e-08
PRKCZ	-1.25798	-2.39161	3.92766e-08
H2AW	1.92047	3.78546	3.95662e-08
DUSP6	1.45411	2.73987	3.96942e-08
JAGN1	1.43399	2.70193	4.13641e-08
NDUFB6	1.50213	2.8326	4.18468e-08
NOA1	1.2569	2.38982	4.18468e-08
POLR3K	1.46536	2.76132	4.32163e-08
TMEM187	1.89608	3.722	4.44945e-08
ACOT13	1.25521	2.38701	4.49512e-08
QPCTL	-1.66705	-3.17565	4.49512e-08
SELENOO	-1.67763	-3.19902	4.49512e-08
SNHG30	1.29127	2.44744	4.56531e-08
NFYB	1.2895	2.44443	4.56531e-08
RPP38	1.21651	2.32385	4.63106e-08
FBXO38	-1.50385	-2.83598	4.63106e-08
PDPR	-1.39746	-2.63437	4.70602e-08
STN1	1.43341	2.70084	4.75531e-08
MZT1	1.5273	2.88245	4.80634e-08
DYNLT3	1.39303	2.62629	4.85929e-08
MED31	1.30353	2.46832	4.85929e-08
SLC25A11	1.3807	2.60394	4.92334e-08
ZNF700	-1.269	-2.40994	4.92334e-08
METTL5	1.49207	2.81292	5.01812e-08
COA3	2.07135	4.20279	5.05538e-08
E2F1	-2.08802	-4.25165	5.17299e-08
ANKRD36	-1.64972	-3.13773	5.1851e-08
EMC7	1.57819	2.98595	5.18928e-08
FAR1-IT1	-1.42816	-2.69103	5.18928e-08
TTC9	2.35108	5.10207	5.51068e-08
ALDH7A1	-2.18014	-4.53198	5.56837e-08
FAM91A1	-1.30834	-2.47656	5.62406e-08
PYM1	1.18691	2.27665	5.75373e-08
KTI12	1.72496	3.30572	5.93742e-08
MRPL47	1.50638	2.84096	6.00252e-08
HELLS	-1.55279	-2.93383	6.07905e-08
VKORC1	1.60467	3.04127	6.09992e-08
NME4	2.22766	4.68375	6.28975e-08
POLR1H	2.02061	4.05755	6.39382e-08
SIGLEC7	1.6924	3.23193	6.48566e-08
RTCB	1.30185	2.46545	6.48566e-08
KLHL25	-1.66364	-3.16814	6.48566e-08
THAP1	1.54014	2.90823	6.66749e-08
POMC	1.46881	2.76793	6.688e-08
LINC01356	-1.74377	-3.34908	6.688e-08
CHID1	1.45599	2.74344	6.93497e-08
DNAJC19	1.63403	3.10378	7.10748e-08
RAB11FIP5	-1.9152	-3.77165	7.17174e-08
RNF157	-1.6556	-3.15055	7.27434e-08
FMR1-IT1	-1.65016	-3.13869	7.80135e-08
MRPL2	1.22967	2.34514	7.82444e-08
PIGQ	-1.05604	-2.07922	8.10225e-08
C1ORF122	1.61829	3.07011	8.15776e-08
CISD1	1.45238	2.7366	8.24954e-08
DUSP8	-1.73729	-3.33408	8.34098e-08
GPR52	-1.74742	-3.35758	8.34098e-08
PCNX1	-1.30935	-2.47831	8.65596e-08
RALA	1.29746	2.45796	8.77311e-08
REXO2	1.28967	2.44473	8.88681e-08
DHRS4L2	1.45533	2.7422	8.94344e-08
EBNA1BP2	1.31062	2.48048	8.94344e-08
DMD	-1.92909	-3.80815	8.99351e-08
DIP2A-IT1	-1.69363	-3.23469	9.01071e-08
CHMP6	1.29782	2.45857	9.48243e-08
ZNF382	-1.57581	-2.98103	9.50449e-08
MRPL3	1.18558	2.27454	9.51587e-08
RPL26L1	1.47705	2.7838	9.5222e-08
ELP6	1.14862	2.21701	9.55027e-08
DNAJC17	1.46543	2.76146	9.55987e-08
C6ORF226	1.20402	2.3038	9.55987e-08
DERA	1.17812	2.26282	9.82638e-08
MGAT2	1.19152	2.28393	9.84728e-08
TMEM117	-1.55375	-2.93579	1.00545e-07
DUSP23	1.43027	2.69497	1.01492e-07
LINC01882	1.34707	2.54395	1.04811e-07
MAGEH1	1.34748	2.54467	1.06834e-07
KIFC2	-1.26067	-2.39608	1.06855e-07
CAPN12	1.33517	2.52305	1.07452e-07
DHX32	1.51368	2.85537	1.0931e-07
FLYWCH2	1.08871	2.12683	1.14409e-07
TAF9	1.13627	2.19811	1.16257e-07
BCKDHB	1.95526	3.87785	1.17612e-07
ACTR6	1.27706	2.42345	1.17683e-07
CTRL	-1.29218	-2.44897	1.17683e-07
NUDT18	1.32413	2.50381	1.20031e-07
B3GALT4	1.35163	2.55201	1.21469e-07
PDCL3	1.469	2.76829	1.25135e-07
LINC00339	1.41239	2.66177	1.25858e-07
BLOC1S4	1.87364	3.66456	1.28904e-07
FDXR	1.73604	3.3312	1.29997e-07
SLC5A6	-1.44951	-2.73116	1.29997e-07
PABPC1L	-1.22025	-2.32987	1.31232e-07
NTHL1	1.37406	2.592	1.32797e-07
FIBP	1.63155	3.09846	1.33136e-07
MRPL36	1.42859	2.69184	1.33136e-07
BRCA2	-1.51971	-2.86734	1.33136e-07
DHRSX	1.33464	2.52212	1.34248e-07
NPEPL1	-1.17127	-2.2521	1.34248e-07
TRADD	1.398	2.63536	1.35488e-07
SLC12A7	-1.4027	-2.64396	1.35722e-07
SLC39A4	1.32468	2.50477	1.38087e-07
TOM1L2	-1.34762	-2.54492	1.38087e-07
MRM2	1.8644	3.64116	1.38966e-07
CIT	-1.93589	-3.82614	1.38966e-07
CCDC90B	1.41324	2.66335	1.39046e-07
ERG28	1.18639	2.27583	1.39121e-07
TFRC	-1.24038	-2.36262	1.39121e-07
NDUFAF2	1.1528	2.22345	1.45989e-07
KCTD9	-1.14703	-2.21457	1.55663e-07
KDM6B	-1.31216	-2.48313	1.59425e-07
PLGRKT	1.19396	2.28779	1.59584e-07
ZNHIT2	1.2457	2.37133	1.63339e-07
PMF1	1.40676	2.65141	1.63701e-07
TIMM9	1.31425	2.48673	1.65902e-07
LINC01003	1.51651	2.86098	1.68118e-07
MCF2L2	-1.62893	-3.09284	1.74739e-07
TNPO2	-1.11187	-2.16125	1.78731e-07
CZIB	1.3006	2.46331	1.8046e-07
RAMP1	2.00376	4.01043	1.8624e-07
SWI5	1.77759	3.42852	1.86288e-07
MFAP1	1.17396	2.2563	1.86288e-07
MVB12B	-1.8484	-3.60101	1.96079e-07
TOR2A	1.1726	2.25417	1.98539e-07
NOD1	-1.42976	-2.69401	1.98539e-07
PARD6A	1.87727	3.6738	2.04927e-07
FASLG	1.42081	2.67736	2.04927e-07
ARL13B	1.62038	3.07457	2.05728e-07
TMEM147	1.27933	2.42727	2.08759e-07
RBPMS2	2.11332	4.32687	2.08841e-07
MMADHC	1.65247	3.14372	2.1189e-07
CATSPER1	1.48161	2.7926	2.16056e-07
GCHFR	1.76864	3.40731	2.18564e-07
GNRH1	-1.35118	-2.5512	2.18564e-07
GPATCH4	1.61452	3.06209	2.19026e-07
IMMP1L	1.64549	3.12854	2.2524e-07
SRM	1.16446	2.2415	2.26475e-07
ARL6IP6	1.1187	2.17152	2.26475e-07
CD19	-1.68182	-3.20833	2.38027e-07
GABBR1	-1.77276	-3.41707	2.4042e-07
SURF2	1.73422	3.327	2.42574e-07
ATP5MC1	1.69658	3.24132	2.45859e-07
TCEAL1	1.48443	2.79806	2.45859e-07
COQ5	1.30944	2.47846	2.51931e-07
CLASP1	-1.14689	-2.21436	2.57016e-07
AK6	1.43943	2.71213	2.59566e-07
FAM174C	1.38278	2.60771	2.59566e-07
PCGF3	-1.5777	-2.98494	2.63188e-07
PSMG1	1.41817	2.67246	2.63673e-07
MPLKIP	1.47003	2.77027	2.71235e-07
GRPEL1	1.54194	2.91185	2.82376e-07
TP53INP2	-1.53743	-2.90278	2.90592e-07
JOSD2	1.16883	2.24829	3.01727e-07
JMY	-1.09837	-2.14113	3.01727e-07
GVQW3	-1.22908	-2.34418	3.01835e-07
PDZD11	1.57031	2.96969	3.03543e-07
DNAH1	-1.3622	-2.57077	3.04061e-07
DPY30	1.38221	2.60668	3.05973e-07
MPC1	1.35358	2.55546	3.07649e-07
TEX264	1.3473	2.54435	3.14796e-07
UBXN11	-1.19643	-2.29172	3.14796e-07
CXCR1	2.02547	4.07124	3.17723e-07
POP4	1.23772	2.35825	3.34158e-07
TRAM2	-1.02945	-2.04124	3.34158e-07
TMIGD2	1.46402	2.75875	3.34461e-07
ANKRD36C	-1.45712	-2.7456	3.38627e-07
TMLHE	1.51685	2.86165	3.39356e-07
ZNHIT3	1.3147	2.4875	3.39356e-07
VPS54	-1.04847	-2.06833	3.4014e-07
TP53TG1	1.45368	2.73907	3.41357e-07
SLC4A8	-1.23862	-2.35973	3.41357e-07
FAM153B	-1.70301	-3.25579	3.72646e-07
ORAI3	1.31877	2.49453	3.85652e-07
MRPS31	1.56909	2.96718	3.89427e-07
TMEM256	1.59716	3.02548	3.98422e-07
LATS1	-1.10054	-2.14435	3.98422e-07
STARD9	-1.228	-2.34242	3.98422e-07
UHRF1	-1.61106	-3.05477	3.98422e-07
THBS3	-1.67767	-3.1991	3.98422e-07
EEF1E1	1.40473	2.64768	4.03758e-07
COA6	1.164	2.24078	4.04325e-07
RIDA	1.54213	2.91224	4.04523e-07
ITPRIP	-1.26179	-2.39793	4.05864e-07
LGALS9B	1.77948	3.43302	4.09128e-07
SNAPC5	1.1835	2.27127	4.12194e-07
RAB33A	1.43649	2.70661	4.16169e-07
MID1IP1	1.66128	3.16297	4.23099e-07
KCNAB3	-1.60423	-3.04033	4.29285e-07
CPQ	1.1414	2.20595	4.30049e-07
BID	1.45642	2.74426	4.34053e-07
SCCPDH	1.15055	2.21999	4.34053e-07
PFDN4	1.24614	2.37206	4.46346e-07
TATDN1	1.44679	2.72602	4.46514e-07
THAP7	1.42055	2.67687	4.47812e-07
ZNF556	-1.40345	-2.64533	4.47812e-07
NUDT1	1.39797	2.63531	4.50404e-07
CDKN2C	1.20301	2.30219	4.61628e-07
MPP6	-1.15024	-2.21951	4.61628e-07
STAP1	1.4019	2.64249	4.62724e-07
RPUSD3	1.36744	2.58013	4.62724e-07
GPX7	1.19134	2.28365	4.62724e-07
IGBP1	1.30418	2.46943	4.65496e-07
NUBP1	1.0193	2.02693	4.66769e-07
AMY2B	-1.39687	-2.6333	4.66769e-07
ZNF35	1.57461	2.97855	4.68029e-07
PLEKHO2	1.01928	2.0269	4.68029e-07
TDRD9	-1.8913	-3.7097	4.68029e-07
BOLA1	1.33989	2.53132	4.77494e-07
H4C5	1.18005	2.26585	4.78535e-07
SAP25	-1.12761	-2.18496	4.95644e-07
ATG2B	-1.33874	-2.5293	4.95644e-07
DMKN	1.7604	3.38792	5.05921e-07
LRRC37A3	-1.60512	-3.04221	5.06588e-07
RILPL2	1.33718	2.52657	5.08148e-07
UROS	1.0157	2.02188	5.1036e-07
VPS13B	-1.2094	-2.31242	5.10395e-07
TAF5L	-1.46831	-2.76697	5.11501e-07
MRPL9	1.13563	2.19715	5.13726e-07
SDHD	1.58293	2.99578	5.16635e-07
PTPRN2	1.13088	2.18993	5.16635e-07
TIMELESS	-1.25778	-2.39127	5.16635e-07
GTSF1	2.37061	5.17161	5.28238e-07
ALKBH7	1.46058	2.75219	5.28238e-07
COMMD10	1.41834	2.67278	5.28238e-07
ANAPC10	1.04639	2.06536	5.28238e-07
PLIN2	1.04581	2.06452	5.28238e-07
COMT	1.29764	2.45827	5.31526e-07
TMEM126A	1.15758	2.23084	5.34119e-07
TMEM35B	1.49997	2.82838	5.38537e-07
HSPB1	1.36991	2.58454	5.43716e-07
HDDC3	1.15634	2.22891	5.44311e-07
ADGRE2	-1.74995	-3.36346	5.54013e-07
ZMYM6	-1.19616	-2.2913	5.55947e-07
C11ORF68	0.98785	1.98323	5.72993e-07
LRRC58	-1.46235	-2.75557	5.72993e-07
PARL	1.39732	2.63412	5.77046e-07
KIAA0930	-1.28706	-2.4403	5.77046e-07
PDK1	-1.24077	-2.36325	5.84925e-07
IFT52	1.20348	2.30295	5.95759e-07
TSHR	-1.61526	-3.06368	5.95759e-07
TMEM14A	1.29477	2.45337	6.03251e-07
HOXB2	1.50303	2.83437	6.0331e-07
BRIP1	-1.5703	-2.96966	6.0331e-07
CD300E	-1.64886	-3.13586	6.08866e-07
GPR18	1.31218	2.48316	6.12094e-07
CERS4	1.29766	2.45829	6.12094e-07
DYRK4	1.13476	2.19582	6.12094e-07
RASA2-IT1	-1.55156	-2.93135	6.12094e-07
DDT	1.61866	3.07091	6.15474e-07
NRBF2	1.42747	2.68975	6.15474e-07
FMC1	1.3062	2.47289	6.15474e-07
WASHC1	-1.24359	-2.36787	6.51664e-07
MPG	1.58078	2.99132	6.52016e-07
NSMCE1	1.16369	2.2403	6.54878e-07
FAM126B	-1.40905	-2.65562	6.55675e-07
XPO4	-1.10643	-2.15312	6.57723e-07
YIPF2	1.06866	2.09748	6.61813e-07
DCAF10	-1.30422	-2.46951	6.61813e-07
THAP11	1.23937	2.36096	6.66242e-07
MICAL1	-1.04979	-2.07023	6.68927e-07
C3AR1	1.47918	2.7879	6.80245e-07
EIF4A3	1.16576	2.24352	6.88328e-07
SYMPK	-1.04217	-2.05932	6.90176e-07
SMAGP	1.46096	2.75291	6.93313e-07
TBC1D2B	-1.08082	-2.11524	7.0254e-07
FUCA1	1.49209	2.81296	7.0467e-07
NUDCD2	1.3238	2.50325	7.07762e-07
BLK	-1.74384	-3.34925	7.14014e-07
C4ORF33	1.13032	2.18908	7.14222e-07
CAMTA1	1.1245	2.18026	7.14222e-07
LRCH1	-1.10157	-2.14587	7.28058e-07
NBPF26	-1.50957	-2.84725	7.31563e-07
FAM229B	2.09017	4.25797	7.32523e-07
TBXAS1	1.46591	2.76238	7.34779e-07
C2CD5	-1.13139	-2.1907	7.34779e-07
TMEM223	1.31539	2.4887	7.38025e-07
SLC37A1	-1.28937	-2.44421	7.55625e-07
FUOM	1.15033	2.21965	7.69428e-07
INSIG1-DT	1.34426	2.539	7.71315e-07
PROK2	-1.67917	-3.20243	7.75444e-07
FOXO3B	-1.55366	-2.93561	7.81369e-07
DNTTIP1	1.36221	2.57079	7.81686e-07
CES1	-1.96026	-3.89133	7.8326e-07
CCDC144A	-1.74306	-3.34743	7.8877e-07
SMIM4	1.61382	3.06062	7.89658e-07
MYOM2	3.3542	10.2262	8.02236e-07
PSMB5	1.65819	3.1562	8.12946e-07
HAX1	1.43769	2.70888	8.12946e-07
MRPL23	1.34406	2.53865	8.12946e-07
RGP1	1.3006	2.46331	8.12946e-07
INTS6L	-1.40567	-2.64941	8.19414e-07
GGACT	1.53477	2.89741	8.27931e-07
SEC24C	-1.10348	-2.14872	8.27931e-07
ZNF492	-1.59905	-3.02943	8.27931e-07
AURKC	-1.67418	-3.19138	8.39248e-07
UBQLN4	-1.37865	-2.60024	8.47616e-07
CCNE2	-1.64213	-3.12126	8.48235e-07
ZNF418	2.22977	4.69059	8.50736e-07
HSPA1A	1.28234	2.43232	8.50736e-07
ISOC2	1.28428	2.43561	8.58148e-07
LINC01505	1.55983	2.94819	8.63608e-07
COQ7	1.61227	3.05732	8.81418e-07
MRPS36	1.5988	3.02891	8.81418e-07
GALNT8	-1.82386	-3.54026	8.83784e-07
ME3	-1.79565	-3.47172	8.88484e-07
TMEM11	1.34557	2.54131	9.0947e-07
PRRG3	-1.40463	-2.6475	9.12205e-07
PDE6G	1.71462	3.28211	9.19357e-07
LYSMD2	1.12328	2.17842	9.31243e-07
MYO15B	-1.15602	-2.22842	9.45147e-07
UQCC3	1.3069	2.47409	9.50604e-07
RGL4	1.12572	2.1821	9.54135e-07
CUL9	-1.27853	-2.42592	9.56097e-07
RTP5	-1.76451	-3.39758	9.59868e-07
DRG1	1.04713	2.06641	9.60014e-07
PPA1	1.44826	2.72878	9.64127e-07
KATNA1	1.06766	2.09603	9.64376e-07
ARHGAP33	-1.28815	-2.44215	9.64376e-07
SGCB	-1.54207	-2.91212	9.71503e-07
SKA2	1.11489	2.16578	9.80901e-07
PDXDC2P-NPIPB14P	-1.01555	-2.02167	9.90266e-07
MALSU1	1.15499	2.22682	9.94009e-07
CLHC1	-1.6681	-3.17796	9.97817e-07
POP7	1.12715	2.18427	1.03059e-06
LINC02241	-1.59365	-3.01812	1.03614e-06
TMEM208	1.50072	2.82985	1.03791e-06
PNKD	1.41796	2.67208	1.04149e-06
THOP1	-0.942981	-1.9225	1.06031e-06
SGCD	-1.67808	-3.20002	1.06031e-06
ASF1B	-1.24653	-2.37271	1.07964e-06
TIMM13	1.91549	3.77242	1.08092e-06
IL18	1.86785	3.64988	1.08749e-06
PNP	1.0718	2.10206	1.11337e-06
DVL1	-1.0913	-2.13067	1.1319e-06
TMEM14C	1.78544	3.44723	1.1327e-06
LRIF1	1.19168	2.28418	1.1327e-06
KIAA1671	-1.50918	-2.84648	1.1327e-06
ZNF484	-1.24483	-2.3699	1.1379e-06
HIPK1-AS1	2.31846	4.98801	1.14159e-06
RRAGA	1.11331	2.16342	1.14159e-06
USP24	-1.29745	-2.45793	1.15905e-06
MYCBPAP	-1.69295	-3.23317	1.15975e-06
DHPS	1.01637	2.02282	1.16846e-06
ZNF66	-1.10571	-2.15205	1.17912e-06
BCL6	-1.19602	-2.29107	1.18993e-06
CD300LF	-1.54699	-2.92206	1.18993e-06
TLE3	-1.35055	-2.5501	1.21876e-06
CNTN2	-1.48331	-2.7959	1.21876e-06
LINC00887	-1.61759	-3.06863	1.2394e-06
POLD1	-1.35435	-2.55681	1.24986e-06
TXNDC17	1.33027	2.5145	1.26612e-06
KRT8	-1.64591	-3.12946	1.27984e-06
ACVR1B	-1.44636	-2.7252	1.2918e-06
SDHAF1	1.06151	2.08712	1.29646e-06
ANAPC15	1.54037	2.90869	1.2973e-06
WASHC3	1.03387	2.04751	1.3188e-06
FAM43A	1.34596	2.542	1.31929e-06
NABP2	1.19539	2.29007	1.32012e-06
PIGBOS1	1.17036	2.25067	1.34647e-06
PTRH2	1.03191	2.04472	1.35219e-06
ZNF500	-1.06743	-2.0957	1.36818e-06
PYGB	-1.0676	-2.09595	1.37141e-06
H2AC17	1.27161	2.4143	1.3877e-06
TEX30	1.18125	2.26773	1.40241e-06
DMPK	-1.13423	-2.19502	1.40241e-06
PRR34-AS1	1.46636	2.76324	1.41241e-06
LIPG	-1.58764	-3.00557	1.41531e-06
C11ORF24	1.44456	2.72179	1.42408e-06
SDHB	1.33607	2.52462	1.42408e-06
LINC01422	-1.49562	-2.81986	1.46049e-06
ZNF626	1.24131	2.36413	1.46945e-06
MIF4GD	1.22481	2.33724	1.47227e-06
ZDHHC12	1.28566	2.43793	1.49308e-06
TLE2	-1.55055	-2.92929	1.49559e-06
NUMBL	-1.57483	-2.97899	1.5213e-06
MAVS	-1.32496	-2.50526	1.53085e-06
ACAT2	1.33479	2.52239	1.54226e-06
DRAXIN	-1.3072	-2.4746	1.54591e-06
STOML2	1.32102	2.49842	1.54895e-06
P2RX7	-1.28227	-2.43221	1.54895e-06
NDUFA7	1.52249	2.87286	1.55844e-06
TRAPPC3	1.10872	2.15654	1.59118e-06
HIP1R	-1.05619	-2.07944	1.59118e-06
ZNF710-AS1	-1.23946	-2.36111	1.59489e-06
NQO1	2.34261	5.07218	1.62217e-06
TIMM10	1.36864	2.58228	1.64086e-06
PIGP	1.23659	2.3564	1.65611e-06
EID2	1.04258	2.05991	1.65611e-06
CPSF1	-1.10242	-2.14715	1.65948e-06
THAP3	1.37138	2.58719	1.6647e-06
CTNNBIP1	1.22846	2.34317	1.6676e-06
ARL5B	-1.03958	-2.05562	1.6676e-06
HES6	1.16974	2.24971	1.71125e-06
HIGD1A	1.16965	2.24958	1.72953e-06
SPATA6L	-1.7008	-3.25081	1.73875e-06
DCTPP1	1.15824	2.23184	1.7643e-06
PPP1R3B	-1.31156	-2.48209	1.7643e-06
COA8	1.25871	2.39281	1.78874e-06
MINK1	-1.02803	-2.03923	1.79697e-06
CACNB1	-1.37544	-2.59447	1.79955e-06
DNHD1	-1.54788	-2.92387	1.79955e-06
LINC00641	-1.19383	-2.2876	1.81334e-06
ASCC1	1.22763	2.34182	1.81389e-06
CDC26	1.29147	2.44777	1.82118e-06
MRPS11	1.23989	2.36181	1.83494e-06
APIP	1.04107	2.05776	1.85219e-06
SPATS1	-1.62856	-3.09204	1.86501e-06
SMIM27	1.22122	2.33144	1.87437e-06
TAS2R30	-1.40104	-2.64092	1.88605e-06
TRIO	-1.08746	-2.125	1.89382e-06
PLXDC1	-1.4708	-2.77175	1.89622e-06
PSMD9	1.55208	2.93239	1.96905e-06
LIM2	1.21503	2.32146	1.97666e-06
MOSPD3	1.12015	2.1737	2.02574e-06
RBMXL1	-1.1854	-2.27426	2.02582e-06
OXLD1	1.27633	2.42222	2.03397e-06
PPP1R14B	1.04911	2.06926	2.0449e-06
CCDC191	-1.01804	-2.02517	2.0449e-06
LAG3	-1.88252	-3.68719	2.0449e-06
BTF3L4	1.09083	2.12997	2.04591e-06
TMED3	0.937289	1.91493	2.05183e-06
CAPG	2.22277	4.6679	2.06395e-06
SLC25A33	1.29107	2.4471	2.07045e-06
ZNF781	1.71833	3.29055	2.0798e-06
RNF5	1.27311	2.41682	2.0798e-06
MYO1C	-1.58398	-2.99796	2.09954e-06
KBTBD3	1.04716	2.06645	2.15447e-06
ASMTL	1.049	2.06909	2.15483e-06
C11ORF1	1.52102	2.86993	2.17839e-06
FRAT2	1.02597	2.03633	2.17839e-06
PAGR1	1.06567	2.09314	2.19849e-06
GLB1	1.15357	2.22464	2.2024e-06
PITPNA-AS1	1.69164	3.23024	2.23957e-06
LSM10	1.4842	2.79761	2.23957e-06
NOCT	-1.47545	-2.7807	2.25042e-06
NDUFB5	1.20359	2.30312	2.26252e-06
WDR62	-1.45825	-2.74774	2.2914e-06
DLG3	-0.995455	-1.99371	2.29911e-06
TRMT6	1.07547	2.10741	2.30595e-06
NIFK-AS1	1.1889	2.27979	2.32694e-06
HNRNPA1P48	1.15747	2.23066	2.32694e-06
PEPD	1.10404	2.14956	2.32694e-06
PELI1	-1.24011	-2.36216	2.32694e-06
GAR1	1.09944	2.14272	2.38468e-06
LXN	1.85782	3.62458	2.39574e-06
PPIL1	1.24499	2.37017	2.39574e-06
ENTPD4	-1.16378	-2.24044	2.39574e-06
TFAM	1.28285	2.4332	2.39643e-06
PPP1R37	-1.05726	-2.08098	2.4135e-06
SLIRP	1.44535	2.72329	2.42551e-06
SMPD4	-1.0124	-2.01727	2.4299e-06
COX11	1.04803	2.0677	2.48838e-06
COMMD8	1.26366	2.40104	2.5045e-06
NIPA2	1.04758	2.06706	2.5045e-06
BTBD6	0.875478	1.83462	2.53892e-06
XACT	-1.23963	-2.36138	2.56011e-06
HIKESHI	1.43053	2.69545	2.56412e-06
ASF1A	1.30176	2.46529	2.57639e-06
MED22	-1.06694	-2.09499	2.59011e-06
CLEC11A	1.26123	2.397	2.65794e-06
C12ORF76	1.07717	2.1099	2.65794e-06
ADRB1	-1.69565	-3.23923	2.67827e-06
THYN1	1.1545	2.22607	2.78761e-06
NIPSNAP3A	1.17174	2.25282	2.7936e-06
ZNF480	1.13623	2.19807	2.79463e-06
DDRGK1	1.46389	2.75852	2.81714e-06
STIL	-1.64691	-3.13162	2.81714e-06
SERPINI1	1.51219	2.85243	2.81899e-06
DUSP5	-1.19462	-2.28885	2.82038e-06
CKAP2L	-1.66587	-3.17305	2.82934e-06
CHCHD5	1.3674	2.58005	2.83944e-06
MOB1B	-0.970851	-1.96	2.85857e-06
TXNDC12	1.42463	2.68446	2.85871e-06
CD160	1.99306	3.98081	2.86916e-06
IRF4	-1.77862	-3.43099	2.9118e-06
METTL23	1.14274	2.20801	2.9251e-06
DTYMK	0.927119	1.90148	2.94393e-06
COL8A1	-1.63909	-3.11469	2.94393e-06
ENTPD3-AS1	1.5531	2.93448	2.99581e-06
STK32C	1.17725	2.26145	2.99581e-06
GFER	1.07834	2.11161	2.99581e-06
UBL7-AS1	0.988289	1.98383	2.99581e-06
DGCR8	-0.932368	-1.90841	2.99581e-06
HNF1A-AS1	-1.52764	-2.88314	3.00984e-06
NBPF19	-1.02088	-2.02915	3.01063e-06
ASB16-AS1	-1.02991	-2.04189	3.01063e-06
FHL3	1.46844	2.76723	3.02208e-06
ABL1	-1.08274	-2.11806	3.02208e-06
SUV39H2	-1.51944	-2.8668	3.02208e-06
PCMT1	1.41864	2.67334	3.10563e-06
UBE2E1	1.07896	2.11251	3.10772e-06
MT1X	1.24056	2.3629	3.15896e-06
CCDC51	1.53995	2.90784	3.16682e-06
ARL4A	1.27903	2.42676	3.19852e-06
ATAD3B	-1.13783	-2.20049	3.20182e-06
DTL	-1.62471	-3.0838	3.20182e-06
PEX16	1.07733	2.11013	3.32193e-06
FDX1	1.16315	2.23946	3.32892e-06
C11ORF71	1.81923	3.52892	3.3468e-06
UBAC1	1.10256	2.14735	3.3468e-06
ZNF687-AS1	1.88976	3.70575	3.35829e-06
LAGE3	1.06172	2.08742	3.49315e-06
MGST2	1.18317	2.27076	3.51343e-06
RGS17	-1.50072	-2.82984	3.54196e-06
MAP3K20	-1.15525	-2.22723	3.59264e-06
KIZ-AS1	-1.53128	-2.89043	3.6038e-06
SAG	-1.64106	-3.11894	3.6038e-06
TIGAR	1.14144	2.20601	3.62532e-06
PANX1	-1.05394	-2.07619	3.62567e-06
MIDEAS	-1.11494	-2.16587	3.62604e-06
EXOSC5	1.19856	2.29511	3.62616e-06
USP37	-1.06603	-2.09367	3.62616e-06
SFMBT1	-1.1202	-2.17378	3.62616e-06
DHX34	-1.29461	-2.45311	3.62616e-06
SMIM12	1.13817	2.20102	3.66647e-06
PTRHD1	1.40561	2.64929	3.73265e-06
BYSL	1.30997	2.47936	3.74287e-06
FCHSD1	-1.05751	-2.08134	3.74401e-06
RAB9A	1.24164	2.36467	3.74875e-06
INPP5E	-1.15193	-2.2221	3.74875e-06
APOOL	1.1475	2.2153	3.76814e-06
PRSS53	-1.48177	-2.7929	3.82599e-06
GTF2E2	0.873497	1.8321	3.87541e-06
ZNF296	1.65082	3.14012	3.94263e-06
SLC52A2	1.12689	2.18387	3.94263e-06
DTWD1	0.962673	1.94892	3.94263e-06
PYCR2	1.04683	2.06599	3.9428e-06
B3GAT1	-1.29657	-2.45644	3.9428e-06
DMGDH	-1.57649	-2.98244	4.05928e-06
PEAK3	1.77144	3.41396	4.09176e-06
SDHAF2	1.06332	2.08974	4.14423e-06
MIR181A2HG	1.38335	2.60873	4.15726e-06
LRR1	1.10055	2.14437	4.16518e-06
TIMMDC1	0.907305	1.87554	4.18998e-06
TACO1	1.20616	2.30723	4.19376e-06
MED19	0.852348	1.80544	4.24183e-06
LINC00511	-1.58492	-2.99991	4.24183e-06
MRPL12	1.09987	2.14336	4.24912e-06
CSTF2T	0.88141	1.84217	4.27034e-06
NDUFAF3	1.25881	2.39299	4.2957e-06
TTLL3	-0.943886	-1.9237	4.2957e-06
DGCR6L	1.238	2.35871	4.38908e-06
PPP1R32	-1.54017	-2.90828	4.39747e-06
C10ORF143	1.16877	2.24819	4.44218e-06
DENND3	-1.23195	-2.34884	4.48667e-06
MTRNR2L10	-1.49581	-2.82023	4.62453e-06
NHSL2	-1.34528	-2.54079	4.66432e-06
TEP1	-1.16871	-2.24811	4.68334e-06
ANO8	-1.11313	-2.16314	4.71429e-06
ORMDL2	1.19171	2.28423	4.71603e-06
AP1B1	-1.01286	-2.01791	4.71603e-06
GSTM3	-1.46594	-2.76244	4.76971e-06
PRH1	0.930036	1.90532	4.83499e-06
RNASEH1-AS1	1.1668	2.24513	4.83685e-06
NIF3L1	1.38657	2.61457	4.83819e-06
NDUFS4	1.01679	2.02341	4.89884e-06
PDE1B	-1.45929	-2.74972	4.90691e-06
RPA3	1.08955	2.12807	4.95877e-06
SLC25A37	-1.12816	-2.18579	5.01398e-06
ATL1	-1.11292	-2.16284	5.08775e-06
LINC02273	1.79419	3.4682	5.10724e-06
ZNF775	1.42901	2.69263	5.13276e-06
ITM2A	1.39171	2.6239	5.13276e-06
TOP2A	-1.53839	-2.90469	5.13276e-06
NCF1	-1.26057	-2.39591	5.1412e-06
SNAPIN	1.02314	2.03234	5.16581e-06
DNAL4	1.01423	2.01982	5.16581e-06
ZNF713	-1.34872	-2.54686	5.16581e-06
CISD2	1.12604	2.18259	5.17171e-06
FAIM	1.27328	2.4171	5.17236e-06
LINC00243	-1.58365	-2.99727	5.17236e-06
WDR25	1.51363	2.85528	5.17649e-06
SGO1-AS1	-1.48254	-2.7944	5.17716e-06
XPC-AS1	1.40062	2.64015	5.17878e-06
HOTAIRM1	1.08559	2.12224	5.18283e-06
CAMK1	1.23485	2.35356	5.22988e-06
KRT5	-1.53784	-2.9036	5.30965e-06
RNF144A	-1.02904	-2.04067	5.37704e-06
MTIF3	1.30289	2.46722	5.37939e-06
LINC00239	2.09839	4.28231	5.38082e-06
IGSF8	0.89518	1.85984	5.41048e-06
FRMPD1	-1.59442	-3.01974	5.41048e-06
RFC2	1.22995	2.3456	5.41913e-06
LAMTOR2	1.2853	2.43732	5.50804e-06
NOM1	-1.01541	-2.02148	5.51623e-06
AMBRA1	-1.04993	-2.07043	5.58074e-06
METTL21A	1.37548	2.59454	5.69598e-06
APEX1	1.2992	2.46092	5.70348e-06
CNIH1	0.873101	1.8316	5.70446e-06
ADAM9	-1.25865	-2.39271	5.72507e-06
LINC01309	-1.40334	-2.64513	5.75969e-06
TOMM34	1.13014	2.1888	5.76094e-06
MSI2	-1.10136	-2.14557	5.8025e-06
DHRS7B	1.00741	2.0103	5.82173e-06
TCF19	-1.36613	-2.57778	5.83198e-06
PPM1F	-1.02989	-2.04186	5.87074e-06
MED11	1.21289	2.31801	5.87208e-06
HMGN5	1.62798	3.0908	5.87672e-06
CCL3L1	3.04628	8.26079	5.93605e-06
PPP4R3B-DT	1.31015	2.47967	5.93605e-06
H4C15	-1.53944	-2.90682	5.93605e-06
GOLGA6L10	-1.60904	-3.05049	5.93605e-06
MARCHF2	1.02063	2.0288	5.93866e-06
ACYP2	0.999258	1.99897	5.9666e-06
OSM	-1.30524	-2.47125	6.01457e-06
ARVCF	-1.34715	-2.54408	6.02187e-06
GPR155	-0.95735	-1.94174	6.02209e-06
PSMC2	0.903144	1.87014	6.31366e-06
RAB4A	1.03741	2.05254	6.36887e-06
MTLN	1.41007	2.6575	6.43373e-06
ARPC1A	1.03889	2.05464	6.44902e-06
CLPP	1.18996	2.28146	6.45279e-06
GPR153	-1.44748	-2.72732	6.59349e-06
DPH5	1.09548	2.13684	6.63795e-06
MRPS12	1.38428	2.61042	6.64352e-06
RP9	0.888549	1.85131	6.68296e-06
CDIP1	0.875403	1.83452	6.68296e-06
TUBGCP6	-1.02413	-2.03373	6.68296e-06
ZFAND2A	1.36911	2.58311	6.68524e-06
MPST	1.09217	2.13194	6.70332e-06
DEGS1	1.08323	2.11877	6.70965e-06
ZNF621	-1.02349	-2.03283	6.71182e-06
PCNT	-1.10629	-2.15292	6.78292e-06
DDX28	1.45445	2.74053	6.86745e-06
ALKAL2	1.77397	3.41995	6.92361e-06
GFUS	1.00021	2.00029	6.95204e-06
PLCH2	-1.0679	-2.09638	6.95204e-06
TRAPPC6A	1.38961	2.62009	6.96439e-06
TOLLIP	0.875575	1.83474	7.03098e-06
THUMPD3	1.02407	2.03365	7.10123e-06
BTAF1	-0.900072	-1.86616	7.10123e-06
NDUFB3	1.70924	3.26989	7.17044e-06
MRPS23	0.989898	1.98604	7.20417e-06
U2AF1	-1.5714	-2.97193	7.32295e-06
RNASEK	0.867954	1.82507	7.33783e-06
SILC1	-1.33304	-2.51933	7.33783e-06
VARS2	-1.00932	-2.01297	7.37193e-06
POLG2	-1.00511	-2.00709	7.41537e-06
FCGBP	-1.60354	-3.03887	7.43397e-06
DNPH1	1.32791	2.51039	7.52693e-06
STK11IP	-1.14903	-2.21764	7.664e-06
FUNDC1	0.980884	1.97367	7.85033e-06
TMEM203	1.14252	2.20766	7.94541e-06
COMMD9	1.06344	2.08991	7.94541e-06
KIF21A	-1.066	-2.09361	7.94541e-06
C1ORF159	-1.09806	-2.14067	7.97176e-06
TTLL5	-1.09583	-2.13736	7.97727e-06
PCGF1	1.18159	2.26827	8.0054e-06
GPR89A	1.01118	2.01557	8.08947e-06
PRDX1	1.22119	2.3314	8.12882e-06
XRCC1	1.17072	2.25125	8.15724e-06
XCL2	2.34773	5.09021	8.30624e-06
LRRC37B	-0.985896	-1.98054	8.44621e-06
TRAF1	-1.53706	-2.90202	8.49037e-06
SF3B4	1.14255	2.20771	8.49423e-06
NUDT2	0.996025	1.9945	8.50095e-06
PAK1	1.16103	2.23617	8.60781e-06
SMKR1	1.29428	2.45255	8.60977e-06
ELAC1	0.973905	1.96415	8.65507e-06
ATP6V1D	1.25806	2.39174	8.66647e-06
ZNF587	-1.02224	-2.03107	8.66647e-06
IGHG4	-1.80308	-3.48965	8.66647e-06
RFX7	-0.910757	-1.88003	8.66773e-06
HIRIP3	0.906509	1.8745	8.66902e-06
FBXO6	1.2657	2.40444	8.67283e-06
ZSWIM7	1.2287	2.34356	8.78895e-06
NMI	1.39595	2.63161	8.96548e-06
TAF12	1.1017	2.14607	8.96812e-06
MIGA2	-1.01703	-2.02374	8.99464e-06
BATF	1.14458	2.21082	9.08743e-06
TAF2	-1.14439	-2.21053	9.16681e-06
PIGA	-1.18784	-2.27811	9.21549e-06
SLC39A1	0.875917	1.83517	9.25074e-06
NENF	0.960345	1.94578	9.37237e-06
ZBTB17	-1.17236	-2.2538	9.39959e-06
ZNF581	1.07661	2.10908	9.44124e-06
TP53INP1	-0.986367	-1.98119	9.5057e-06
MTRNR2L1	-1.19282	-2.28599	9.5057e-06
CCNF	-1.14204	-2.20693	9.58001e-06
TMCO6	1.046	2.06479	9.61111e-06
RRP15	0.989233	1.98513	9.66723e-06
ELOF1	1.15494	2.22676	9.67773e-06
PSMC4	1.67761	3.19898	9.90037e-06
POLQ	-1.39935	-2.63783	9.91627e-06
NANS	1.08361	2.11933	1.00295e-05
MTX3	-1.03255	-2.04564	1.01188e-05
ARHGEF28	-1.3924	-2.62516	1.01192e-05
KANSL3	-0.921917	-1.89463	1.0154e-05
LINC01133	-1.60729	-3.04678	1.0154e-05
TAX1BP3	0.99725	1.99619	1.02304e-05
TTI2	1.26546	2.40403	1.04107e-05
ZSWIM3	1.75053	3.36483	1.04926e-05
VAPB	0.932774	1.90894	1.04926e-05
ERMARD	-1.00012	-2.00017	1.04926e-05
MRPL55	0.920272	1.89247	1.06534e-05
C3ORF35	-1.1969	-2.29246	1.06779e-05
PPP1R12C	-1.0485	-2.06838	1.07824e-05
MRPL14	1.22189	2.33252	1.08174e-05
DMAC2	0.977318	1.9688	1.09221e-05
SLC37A4	-1.02726	-2.03815	1.09644e-05
CKS1B	0.935815	1.91297	1.09835e-05
CLDN15	-0.994833	-1.99285	1.09935e-05
SHCBP1	-1.43719	-2.70793	1.09993e-05
MPC2	1.38454	2.61089	1.10044e-05
PRSS57	1.17799	2.26261	1.12126e-05
MRPS18B	1.06343	2.08989	1.12258e-05
H1-1	1.96165	3.89508	1.13847e-05
SPIRE2	-1.27017	-2.41189	1.13884e-05
MRI1	-1.03376	-2.04735	1.1454e-05
FAM83D	-1.40192	-2.64253	1.1454e-05
PKMYT1	-1.55253	-2.9333	1.14563e-05
TMEM260	-1.01749	-2.0244	1.14981e-05
CIAPIN1	1.3129	2.4844	1.15056e-05
DDAH2	1.18966	2.28099	1.15056e-05
ATAD2B	-0.886051	-1.84811	1.15056e-05
GPN1	0.886099	1.84817	1.15289e-05
LRIG2	-1.00249	-2.00346	1.15702e-05
NCR3LG1	-1.45119	-2.73434	1.20158e-05
FBP1	1.43932	2.71193	1.20519e-05
TAF1	-1.04016	-2.05646	1.20633e-05
MAGED2	1.0846	2.12079	1.22645e-05
DNAJC15	1.66227	3.16513	1.22998e-05
TMEM218	1.23404	2.35224	1.2328e-05
ZBTB41	-1.06025	-2.08529	1.24105e-05
NDUFA8	1.36144	2.56942	1.24993e-05
AMPD2	-0.932636	-1.90876	1.24993e-05
TPRKB	1.19933	2.29632	1.25153e-05
PDLIM3	-1.52104	-2.86997	1.25196e-05
ZNF14	-0.938925	-1.9171	1.26944e-05
APBB1	-1.21691	-2.32448	1.27848e-05
MOV10	-0.919657	-1.89167	1.28982e-05
LAIR1	1.99105	3.97527	1.29213e-05
MRPS2	1.21593	2.3229	1.29398e-05
RFPL1S	-1.53392	-2.89573	1.30281e-05
NDUFAB1	1.43417	2.70227	1.30462e-05
MCTS1	1.1761	2.25966	1.30836e-05
COPZ1	1.53023	2.88832	1.31091e-05
ANKS6	-1.23192	-2.34879	1.34434e-05
THAP5	1.05373	2.07589	1.3717e-05
SEC11C	1.36191	2.57025	1.38539e-05
SLC44A1	-1.12432	-2.17999	1.41889e-05
AP3S1	1.14932	2.21809	1.42729e-05
CKAP4	-1.35048	-2.54996	1.43184e-05
CFAP298	1.01587	2.02213	1.43861e-05
ALKBH4	1.19558	2.29037	1.44832e-05
NUDT16L1	1.08669	2.12387	1.47545e-05
RADX	-1.45104	-2.73406	1.47628e-05
CENPN	-1.12751	-2.18481	1.49148e-05
NFU1	1.08226	2.11736	1.49291e-05
ANKRD39	0.967629	1.95562	1.50315e-05
TXNDC9	1.04722	2.06655	1.51009e-05
EXOSC4	1.10885	2.15674	1.52235e-05
PRKCE	-1.20423	-2.30414	1.52235e-05
SEC23IP	0.889395	1.8524	1.52471e-05
IKBIP	0.855787	1.80975	1.52619e-05
FCN1	-1.29156	-2.44792	1.54533e-05
HOXC4	-1.29814	-2.45912	1.54988e-05
RHBDL1	-1.41455	-2.66576	1.5504e-05
NUDCD1	1.24607	2.37194	1.56166e-05
MOSPD1	1.18345	2.27119	1.56166e-05
ING2	1.10972	2.15804	1.56166e-05
ARV1	1.06878	2.09766	1.56166e-05
CDC7	-1.15088	-2.2205	1.56166e-05
CEP250-AS1	1.19012	2.28172	1.56486e-05
RHEB	1.05694	2.08051	1.56665e-05
CHCHD1	1.15109	2.22081	1.57857e-05
KAT2A	-0.882408	-1.84345	1.57857e-05
RTL10	-1.08783	-2.12555	1.58873e-05
HYI	1.33153	2.51669	1.59392e-05
WDR61	0.840458	1.79062	1.59714e-05
LINC01597	1.14505	2.21154	1.60072e-05
LINC02084	0.972801	1.96265	1.60072e-05
BORCS8	0.824224	1.77058	1.60101e-05
AIFM1	0.78438	1.72235	1.60101e-05
SLC16A1-AS1	-1.07123	-2.10122	1.60101e-05
SYNPO2L	-1.43053	-2.69546	1.60101e-05
IL12A	-1.48807	-2.80513	1.60101e-05
GDPD5	-1.47836	-2.78631	1.60961e-05
ROGDI	1.37021	2.58509	1.61876e-05
C5AR1	-1.32208	-2.50026	1.62739e-05
POLE4	1.19899	2.29579	1.63209e-05
MRPL16	1.04198	2.05906	1.64108e-05
MRM3	1.23708	2.35721	1.66061e-05
C1D	1.18242	2.26958	1.66677e-05
ENPP5	0.965553	1.95281	1.68003e-05
C1QTNF6	-1.47025	-2.77069	1.68003e-05
SCART1	-1.58628	-3.00274	1.69107e-05
HSD17B10	1.32136	2.49901	1.69475e-05
ZSCAN16	1.23145	2.34803	1.69665e-05
IAPP	-1.49739	-2.82331	1.70305e-05
RPL22L1	1.33778	2.52762	1.72006e-05
LILRB3	-1.44313	-2.7191	1.72006e-05
ABL2	-0.972517	-1.96226	1.72261e-05
PPP1R7	1.43853	2.71044	1.73508e-05
TMEM126B	1.08947	2.12796	1.74882e-05
SNX25	-1.24455	-2.36945	1.77379e-05
TIAF1	-1.29191	-2.44851	1.78743e-05
FAHD1	1.05556	2.07852	1.7925e-05
SNRPE	1.39507	2.63002	1.79674e-05
ENGASE	-0.897346	-1.86264	1.81279e-05
CCDC115	0.954682	1.93815	1.82308e-05
STX10	1.00047	2.00065	1.82354e-05
LTB	1.67074	3.18378	1.83149e-05
MED30	1.29838	2.45953	1.83592e-05
RNASEK-C17ORF49	1.7493	3.36195	1.83862e-05
TUT1	1.2032	2.3025	1.85543e-05
NDC1	-1.14877	-2.21724	1.87249e-05
FAM117B	1.2584	2.39231	1.87769e-05
S1PR3	-1.40845	-2.65452	1.87995e-05
PISD	1.12336	2.17854	1.89037e-05
NOTCH2NLA	-1.15562	-2.2278	1.89037e-05
MRPS9	1.06537	2.09271	1.9374e-05
ZNF454	-1.36074	-2.56818	1.9469e-05
CAVIN2	1.81958	3.52978	1.9492e-05
CDIN1	-1.0349	-2.04897	1.9492e-05
GPX1	1.39819	2.63571	1.98337e-05
PES1	0.945313	1.92561	1.99075e-05
HEATR3	-0.983697	-1.97753	1.99146e-05
SRA1	1.10277	2.14767	1.99282e-05
EDEM3	-1.03544	-2.04974	2.00076e-05
KIR2DL3	1.1091	2.15711	2.00116e-05
MRPL22	0.976828	1.96813	2.02581e-05
GPRASP1	-1.33655	-2.52547	2.03983e-05
HMGCL	1.08832	2.12626	2.05696e-05
GIPR	-1.228	-2.34242	2.06701e-05
SLC35E1	-0.984099	-1.97808	2.08724e-05
CD302	-1.41589	-2.66825	2.09793e-05
ZBTB40	-1.04245	-2.05972	2.10272e-05
CTC1	-1.09752	-2.13987	2.10681e-05
KDELR1	0.993365	1.99082	2.10935e-05
MRS2	0.961371	1.94716	2.10935e-05
PLA2G2C	1.50248	2.8333	2.10982e-05
ASB6	1.02241	2.0313	2.11186e-05
PITHD1	1.24386	2.36831	2.11623e-05
GOLGA8O	-1.62801	-3.09086	2.12043e-05
MRPS26	1.38133	2.60508	2.1205e-05
TTYH2	-1.20695	-2.30849	2.12464e-05
COL19A1	-1.40551	-2.64912	2.13023e-05
FLYWCH1	-1.17923	-2.26455	2.13218e-05
UHRF2	-1.18063	-2.26676	2.14695e-05
XCL1	1.93255	3.81729	2.15973e-05
LSM1	1.08444	2.12055	2.15973e-05
MRPL27	0.906097	1.87397	2.16045e-05
TP53RK	0.838781	1.78854	2.16136e-05
PRIMPOL	0.927942	1.90256	2.17625e-05
TUSC2	1.0407	2.05723	2.18341e-05
RNF141	1.12138	2.17555	2.1843e-05
ZMIZ2	-1.02268	-2.0317	2.18579e-05
SNRNP40	1.09419	2.13494	2.20283e-05
RALGAPA2	-0.945459	-1.9258	2.20283e-05
ALOX12-AS1	0.871836	1.82999	2.22035e-05
ZBED4	-0.926259	-1.90034	2.22035e-05
ATP2B1-AS1	1.41905	2.67409	2.2223e-05
TSEN34	0.90777	1.87614	2.23003e-05
GPKOW	1.06993	2.09933	2.24262e-05
CTSA	0.891288	1.85483	2.24512e-05
FAM131A	-1.1371	-2.19938	2.26206e-05
POLR3B	-1.04094	-2.05756	2.26974e-05
TCEAL3	1.06249	2.08853	2.27542e-05
QDPR	1.13261	2.19255	2.28017e-05
AVEN	1.14023	2.20416	2.29778e-05
MSC-AS1	-1.58706	-3.00437	2.29778e-05
AHR	-1.08534	-2.12188	2.30256e-05
HNRNPLL	-1.38601	-2.61355	2.30978e-05
BORCS6	0.998489	1.99791	2.31049e-05
CRAT	1.29771	2.45838	2.31241e-05
LINC01588	-0.896898	-1.86206	2.32266e-05
LRP1	-1.32577	-2.50667	2.33486e-05
METTL26	1.06873	2.09758	2.35409e-05
JPT1	1.63445	3.10469	2.36601e-05
MAGEF1	1.27762	2.42438	2.36601e-05
PHKB	-1.01453	-2.02024	2.36601e-05
FAM106A	-1.45427	-2.74018	2.36601e-05
ERI3	0.967258	1.95512	2.37568e-05
ERCC6L2	-1.06584	-2.09339	2.37568e-05
BIRC3	-1.30641	-2.47325	2.37568e-05
CD33	-1.31367	-2.48573	2.37568e-05
MT1F	1.0647	2.09173	2.41013e-05
ZNF527	-0.929222	-1.90425	2.43678e-05
GEMIN6	0.879024	1.83913	2.44156e-05
SMARCAL1	1.07964	2.1135	2.44567e-05
ACYP1	0.994663	1.99261	2.44734e-05
TSPAN33	1.73267	3.32341	2.45147e-05
SYNGR3	-1.26661	-2.40595	2.45147e-05
IMMP2L	1.3982	2.63572	2.48024e-05
OBI1	0.923209	1.89633	2.4871e-05
UBL7	0.91156	1.88108	2.51099e-05
KRBOX4	1.11923	2.17231	2.53302e-05
CLNS1A	1.02306	2.03223	2.53302e-05
EXOSC7	0.98237	1.97571	2.53302e-05
MRPS7	1.18993	2.28141	2.5346e-05
LRFN4	-1.59078	-3.01213	2.54409e-05
ZNF862	-1.21536	-2.322	2.56241e-05
C17ORF58	1.30201	2.46571	2.56572e-05
RAB30-DT	1.03318	2.04653	2.56572e-05
NAA40	-0.932381	-1.90842	2.56572e-05
CCL4L2	1.76025	3.38758	2.56836e-05
VIT	1.61344	3.0598	2.57792e-05
TMPPE	-1.3406	-2.53256	2.57792e-05
ASH1L-AS1	1.26089	2.39644	2.58833e-05
APBB3	-0.859797	-1.81478	2.58835e-05
DNAJC11	-0.862732	-1.81848	2.63539e-05
MRPL19	0.962037	1.94806	2.64192e-05
PRDM15	-1.1249	-2.18087	2.65004e-05
ATP8A2	-1.30372	-2.46864	2.65638e-05
ING1	0.871988	1.83018	2.68181e-05
SLC49A4	-1.13898	-2.20225	2.68181e-05
RNF181	1.52508	2.87803	2.68687e-05
ATRAID	1.49997	2.82837	2.68687e-05
SPA17	1.34621	2.54244	2.68707e-05
TMEM170B	-1.43579	-2.70531	2.68848e-05
PAK1IP1	0.857195	1.81151	2.69256e-05
OCIAD2	1.45122	2.73439	2.70324e-05
EMC6	1.28091	2.42993	2.70324e-05
RBM44	-1.34422	-2.53893	2.71619e-05
MPRIP	-1.05121	-2.07227	2.7485e-05
DEXI	0.883838	1.84528	2.7779e-05
LINC01409	-1.08559	-2.12224	2.77811e-05
GNB5	-1.03092	-2.04332	2.78165e-05
SUPT4H1	1.33742	2.52699	2.79406e-05
ZBED5	-0.966931	-1.95468	2.81434e-05
ZNF609	-0.761746	-1.69554	2.82497e-05
NR4A2	-1.22599	-2.33916	2.82931e-05
CXORF65	-1.06769	-2.09608	2.83362e-05
POP5	0.926068	1.90009	2.85394e-05
PELO	1.399	2.63718	2.86045e-05
ASB3	-0.865829	-1.82239	2.86365e-05
SLFN11	-1.16617	-2.24415	2.86645e-05
EBF4	-1.43122	-2.69675	2.872e-05
NUBP2	1.12672	2.18362	2.87448e-05
SUCLG1	1.33146	2.51657	2.94428e-05
NPDC1	-1.47298	-2.77594	2.95842e-05
MON2	-1.05398	-2.07625	2.96523e-05
CFAP20	1.13887	2.20208	2.96977e-05
ADAM22	-1.3552	-2.55832	2.97465e-05
ZNF367	-1.34988	-2.54891	2.97569e-05
SFI1	-0.98942	-1.98539	2.98798e-05
TMEM70	0.754273	1.68678	3.0132e-05
SLC50A1	0.875019	1.83403	3.04023e-05
ELP5	1.33429	2.52151	3.0553e-05
RAB11B-AS1	1.19189	2.28451	3.05668e-05
MARCHF8	-0.85365	-1.80707	3.06353e-05
NTAQ1	1.28627	2.43896	3.07061e-05
POMT1	-0.84202	-1.79256	3.07061e-05
KAT2B	-0.980496	-1.97314	3.07173e-05
U2AF1L4	0.905851	1.87365	3.10336e-05
SCRN1	1.26528	2.40374	3.11483e-05
MICA	1.00055	2.00076	3.14101e-05
FAM214A	-1.1261	-2.18268	3.14408e-05
TRIM41	-0.867929	-1.82504	3.19625e-05
CHIC1	-1.08886	-2.12705	3.19625e-05
MTR	-1.12577	-2.18217	3.20061e-05
NHP2	1.16078	2.23578	3.27003e-05
RRAS	1.32453	2.50452	3.27691e-05
IFRD2	1.20466	2.30483	3.2915e-05
NDUFS7	1.24133	2.36416	3.30439e-05
WDR31	-1.48895	-2.80685	3.36798e-05
STX18	0.8087	1.75163	3.36883e-05
MBLAC1	1.61062	3.05384	3.37508e-05
PLXND1	-0.94301	-1.92253	3.37765e-05
CCNQ	0.919949	1.89205	3.41546e-05
NCAPH	-1.45225	-2.73634	3.41546e-05
SGO1	-1.39388	-2.62785	3.42296e-05
ADNP2	-0.868534	-1.82581	3.42424e-05
CTSO	0.934831	1.91167	3.44697e-05
HAUS1	0.936906	1.91442	3.47345e-05
RLF	-0.884454	-1.84607	3.47934e-05
KPNA5	-1.06228	-2.08823	3.47934e-05
ZNF683	-1.48386	-2.79695	3.48206e-05
B9D2	1.12272	2.17758	3.48544e-05
ICA1	1.44536	2.72331	3.48636e-05
HENMT1	0.885267	1.84711	3.48636e-05
IFT122	-1.37875	-2.60043	3.51291e-05
DTNBP1	1.2422	2.36559	3.53114e-05
C9ORF85	0.902878	1.86979	3.56375e-05
EIF1AY	1.43509	2.704	3.5746e-05
TAPBPL	0.948855	1.93034	3.5746e-05
LINC02762	-1.35593	-2.55962	3.5746e-05
TJP2	-1.38583	-2.61323	3.5848e-05
PLXDC2	1.26044	2.3957	3.60331e-05
TXN2	1.19496	2.28938	3.63778e-05
UBE2E3	1.48109	2.7916	3.6469e-05
UCHL3	0.864271	1.82042	3.656e-05
LONP1	-0.847247	-1.79906	3.6743e-05
PSME3	0.979095	1.97123	3.6862e-05
ZNF746	-0.937349	-1.91501	3.6862e-05
ZNF266	-1.02582	-2.03612	3.68722e-05
HSBP1L1	1.21347	2.31895	3.69658e-05
CDK10	-0.941275	-1.92022	3.70568e-05
NFIA	-0.972847	-1.96271	3.7251e-05
SNHG7	1.19149	2.28388	3.73585e-05
NOTCH2NLC	-1.03074	-2.04307	3.74792e-05
EIF2S2	1.21397	2.31976	3.81974e-05
DCUN1D2	-1.21703	-2.32468	3.82078e-05
RBM14-RBM4	-1.35836	-2.56394	3.83427e-05
AKR1B1	0.840459	1.79062	3.83533e-05
OSTC	1.67069	3.18368	3.83974e-05
LINC00665	1.20466	2.30482	3.85804e-05
DHX33	-1.10205	-2.1466	3.86421e-05
TMC3-AS1	-1.36709	-2.5795	3.89679e-05
ERMN	-1.11523	-2.1663	3.95089e-05
DDX51	-0.940757	-1.91954	3.95586e-05
HDDC2	1.55854	2.94556	3.95662e-05
SYS1	0.940479	1.91916	3.95662e-05
KDM5D	-1.08331	-2.1189	3.95662e-05
GARS1-DT	-1.1991	-2.29597	3.96602e-05
ACOT8	0.809749	1.75291	3.98716e-05
NUDT14	1.16981	2.24982	4.02821e-05
MAPKAPK5-AS1	1.07414	2.10547	4.03806e-05
SMARCB1	0.874949	1.83394	4.11257e-05
HSF2	-0.854165	-1.80771	4.11502e-05
ULK1	-0.97045	-1.95945	4.1399e-05
ZSWIM4	-1.10385	-2.14928	4.1399e-05
KNTC1	-1.41631	-2.66902	4.16087e-05
IER3IP1	1.07201	2.10236	4.16737e-05
IMP4	0.912729	1.8826	4.16737e-05
TNFRSF11A	1.76383	3.39599	4.17619e-05
TXNL1	1.54048	2.90891	4.23643e-05
AREL1	-1.02583	-2.03613	4.25033e-05
SLC27A5	1.39688	2.63331	4.25142e-05
EIF4E2	1.00232	2.00322	4.29082e-05
DCAF8	-0.891865	-1.85557	4.29082e-05
PSMD6-AS2	-1.1901	-2.28168	4.30063e-05
SH3GLB2	0.837061	1.78641	4.35709e-05
DDIT3	0.815642	1.76008	4.37843e-05
SLC4A4	-0.771422	-1.70695	4.37843e-05
FBXL18	-0.795321	-1.73546	4.37843e-05
MAN2A1	-0.944772	-1.92488	4.38178e-05
PIK3CA	-1.02869	-2.04017	4.39041e-05
NQO2	1.00161	2.00224	4.43816e-05
MRPL34	1.35329	2.55494	4.44896e-05
HEBP1	1.28964	2.44466	4.44896e-05
SMIM20	1.01501	2.02092	4.44896e-05
SERGEF	0.888125	1.85077	4.44896e-05
NUP205	-0.961645	-1.94753	4.44896e-05
ATP13A3	-0.999543	-1.99937	4.44896e-05
LSM2	1.41187	2.66082	4.46647e-05
NECAP2	1.24513	2.37039	4.49765e-05
PSENEN	1.28471	2.43633	4.50416e-05
RAMAC	1.02621	2.03667	4.50416e-05
TOGARAM2	-0.945773	-1.92622	4.50416e-05
BLOC1S3	1.04138	2.05819	4.50627e-05
NAA20	0.864432	1.82062	4.53164e-05
IFT57	0.886157	1.84825	4.56928e-05
ECPAS	-0.919261	-1.89115	4.59377e-05
DENND6A	-1.0504	-2.0711	4.59491e-05
OSBPL3	-1.00736	-2.01023	4.61077e-05
HYPK	-0.895076	-1.85971	4.61185e-05
PIK3IP1-DT	-1.36292	-2.57205	4.61185e-05
ZC3H11B	-1.20875	-2.31137	4.61773e-05
GAMT	1.27627	2.42212	4.63064e-05
NUP85	-0.825672	-1.77236	4.68069e-05
CNNM3-DT	-1.421	-2.67771	4.68304e-05
SPEF2	1.23883	2.36007	4.71514e-05
RPA2	1.34487	2.54007	4.75181e-05
MAU2	-0.893875	-1.85816	4.75336e-05
NAALADL1	1.15882	2.23275	4.76878e-05
VEGFB	0.80336	1.74516	4.76878e-05
ARHGAP11B	-1.22521	-2.3379	4.77019e-05
FBXO8	1.1077	2.15502	4.82913e-05
WNT10B	-1.25701	-2.39	4.83703e-05
CDCA2	-1.39564	-2.63106	4.83703e-05
OR10H1	-1.39564	-2.63106	4.83703e-05
LINC00467	0.90225	1.86898	4.84468e-05
OLA1	0.795816	1.73606	4.84468e-05
FAM135A	-1.32144	-2.49916	4.87182e-05
DDX47	-1.12066	-2.17447	4.88482e-05
SLC38A9	-0.911171	-1.88057	4.93522e-05
CCDC124	1.19805	2.29429	4.93537e-05
COX15	0.970108	1.95899	4.93994e-05
ADAT2	-0.917331	-1.88862	4.94734e-05
MAFK	-0.846194	-1.79775	4.9931e-05
KRCC1	0.91946	1.89141	5.00273e-05
NCAPG2	-1.05327	-2.07522	5.00273e-05
TYW3	0.957339	1.94173	5.01907e-05
H2BC15	0.971985	1.96154	5.06313e-05
MSRB1	1.16053	2.23539	5.07147e-05
NBPF20	-1.18648	-2.27597	5.07147e-05
COLEC12	-1.3747	-2.59313	5.07147e-05
FCGR2A	-1.0666	-2.0945	5.08901e-05
OMD	1.53763	2.90318	5.13076e-05
H2AC16	1.28383	2.43485	5.13076e-05
ZNF22	1.05332	2.0753	5.13076e-05
H2AC15	1.04695	2.06616	5.14019e-05
ARHGEF26	1.68804	3.22219	5.16482e-05
GUCY1A1	1.2024	2.30122	5.16482e-05
USP30-AS1	0.957041	1.94132	5.16691e-05
ZBTB33	-0.7729	-1.7087	5.17295e-05
PABPC3	-1.39475	-2.62942	5.17295e-05
RN7SL832P	1.7132	3.27888	5.1885e-05
CDKN2AIPNL	1.11485	2.16573	5.21241e-05
FAM24B	1.02138	2.02986	5.21241e-05
TRIM21	0.768529	1.70353	5.21241e-05
NPC1	-1.06378	-2.0904	5.21241e-05
ARRDC3-AS1	-1.18924	-2.28032	5.2182e-05
TANGO6	-1.14262	-2.20782	5.31261e-05
DERL2	1.04088	2.05748	5.32226e-05
AHCY	1.33997	2.53146	5.33388e-05
CNPY3	1.21624	2.3234	5.33388e-05
DNAJB9	0.87047	1.82826	5.33388e-05
ZCCHC9	0.859493	1.8144	5.33388e-05
NUDT8	1.31022	2.47979	5.38541e-05
TMEM87B	-0.883362	-1.84467	5.39364e-05
SLC16A1	-1.04885	-2.06888	5.39364e-05
MRTO4	0.892165	1.85596	5.39608e-05
TMEM250	0.776577	1.71306	5.39608e-05
INO80C	1.49225	2.81327	5.39716e-05
UTP14A	0.837776	1.78729	5.47183e-05
CBWD5	-0.860213	-1.81531	5.47183e-05
C2ORF76	1.11579	2.16713	5.49141e-05
COPS4	0.830284	1.77803	5.49261e-05
GIGYF1	-0.817446	-1.76228	5.49261e-05
ZNF232-AS1	0.891255	1.85479	5.51781e-05
NLRP1	-1.02561	-2.03581	5.56403e-05
GPRIN3	-0.982146	-1.9754	5.60066e-05
AP1S2	0.91762	1.889	5.60437e-05
MOCOS	-1.30091	-2.46385	5.63934e-05
IDNK	0.830713	1.77856	5.64864e-05
RFPL3S	-1.38264	-2.60745	5.64864e-05
NIT2	0.779759	1.71684	5.6525e-05
DPM3	1.36642	2.57831	5.65759e-05
ZNF529-AS1	-0.95664	-1.94078	5.66682e-05
HEBP2	1.06109	2.08651	5.67212e-05
CLUH	-0.815833	-1.76031	5.67615e-05
EIF2AK3-DT	1.59343	3.01766	5.68958e-05
CNPY2	1.23381	2.35188	5.68958e-05
RGS10	1.12274	2.1776	5.68958e-05
SPSB2	1.0727	2.10337	5.74815e-05
UBAP1L	-0.884409	-1.84601	5.75109e-05
METTL3	-0.986695	-1.98164	5.75109e-05
KCTD1	-1.20134	-2.29953	5.75635e-05
ZNF671	1.35359	2.55547	5.75964e-05
AMIGO2	-0.855045	-1.80882	5.76754e-05
LINC01231	-1.35582	-2.55943	5.76754e-05
KATNAL1	-1.10742	-2.15459	5.79972e-05
BCAS2	1.05022	2.07085	5.91383e-05
NSMCE3	1.08582	2.12258	5.91435e-05
CPOX	-0.942224	-1.92149	5.91714e-05
SPTSSB	2.00828	4.02303	5.9374e-05
GUF1	0.932642	1.90877	5.9374e-05
TCEAL8	1.49842	2.82534	5.96873e-05
NUAK1	-1.59709	-3.02533	5.96873e-05
CMC4	0.887083	1.84943	6.00714e-05
UBFD1	0.864608	1.82084	6.06472e-05
BICD2	-0.98335	-1.97705	6.08164e-05
CETN3	0.905225	1.87284	6.0943e-05
SIN3B	-0.851364	-1.80421	6.11862e-05
ALDH9A1	0.927692	1.90223	6.12258e-05
TCEA2	0.943974	1.92382	6.12811e-05
MRPS18C	1.29056	2.44624	6.14469e-05
MAK16	0.812023	1.75567	6.1605e-05
CLU	1.88198	3.6858	6.18373e-05
LTBP4	-0.958426	-1.94319	6.18373e-05
RECQL4	-1.29718	-2.45747	6.22257e-05
EIF2S1	0.937104	1.91468	6.24224e-05
ZNF724	-1.05315	-2.07505	6.24674e-05
CAB39L	1.18528	2.27407	6.27113e-05
TBC1D7	1.1266	2.18344	6.27113e-05
TSSC4	1.09645	2.13827	6.27113e-05
DUSP16	-1.0573	-2.08104	6.27113e-05
AKTIP	0.850958	1.8037	6.28625e-05
GYG1	0.881721	1.84257	6.34205e-05
YJU2	0.894204	1.85858	6.3688e-05
PLXNA3	-1.04449	-2.06264	6.38018e-05
YTHDC2	-1.04236	-2.05959	6.4456e-05
NIFK	1.11636	2.16799	6.46273e-05
TRERF1	-0.789473	-1.72844	6.47061e-05
FKBP3	0.972404	1.96211	6.47227e-05
GRWD1	0.81923	1.76446	6.50823e-05
MTMR6	-0.812776	-1.75659	6.52615e-05
CASTOR2	-0.855763	-1.80972	6.53527e-05
SPIN2B	1.02374	2.03318	6.54457e-05
ZCCHC14	-0.867554	-1.82457	6.54457e-05
PEX26	-1.0243	-2.03398	6.55089e-05
DGKA	-0.971027	-1.96024	6.57215e-05
C5ORF51	0.926308	1.90041	6.59965e-05
C17ORF97	2.12406	4.35919	6.61286e-05
SEC31B	-1.00544	-2.00756	6.61482e-05
NCKAP1	-1.11893	-2.17186	6.61969e-05
NOL7	1.32175	2.49968	6.62183e-05
RB1-DT	1.64942	3.13706	6.64938e-05
TBL2	1.29624	2.45588	6.68494e-05
UBAC2	0.915704	1.88649	6.68509e-05
FBXO2	1.29983	2.462	6.75796e-05
GSTO1	1.77708	3.42731	6.75891e-05
ESR2	1.50335	2.83501	6.77997e-05
PRMT1	1.44951	2.73114	6.77997e-05
POLR3D	0.697408	1.62159	6.77997e-05
MRPS14	0.970444	1.95944	6.79522e-05
UNC50	0.874933	1.83392	6.81417e-05
TRIB3	0.978629	1.97059	6.86773e-05
TMX1	1.10926	2.15735	6.87747e-05
RALGAPB	-0.910589	-1.87981	6.8976e-05
DTX2	-0.997028	-1.99588	6.8976e-05
VTI1B	1.04177	2.05876	6.96434e-05
HSPA6	-0.909845	-1.87884	6.96434e-05
EML2-AS1	1.2645	2.40243	6.9741e-05
SLC26A6	-0.863283	-1.81917	6.99021e-05
C12ORF65	0.896884	1.86204	7.06251e-05
SLBP	1.06454	2.09151	7.08498e-05
MED13	-1.03589	-2.05037	7.08498e-05
LRRC7	-1.19225	-2.28509	7.09591e-05
POGZ	-0.830324	-1.77808	7.11249e-05
GALNT3	-1.06163	-2.0873	7.14703e-05
TINF2	1.02503	2.03501	7.15172e-05
FAM89B	1.45372	2.73914	7.1654e-05
NLRP2	-0.900048	-1.86613	7.17497e-05
EPG5	-0.838733	-1.78848	7.21152e-05
CEP95	-0.936772	-1.91424	7.22735e-05
ITPA	1.1339	2.19451	7.24418e-05
ARL14EP	1.26174	2.39785	7.29807e-05
STMN3	-0.940865	-1.91968	7.29807e-05
PCNX2	-1.13002	-2.18862	7.42882e-05
FADD	1.0177	2.02469	7.44733e-05
SLC25A32	-0.999707	-1.99959	7.45324e-05
LINC01285	-1.32295	-2.50177	7.48415e-05
NCKAP5L	1.10515	2.15121	7.48665e-05
CFAP44	-1.14514	-2.21168	7.48665e-05
ZNF629	-1.39882	-2.63687	7.48665e-05
ACAA1	0.988339	1.9839	7.52468e-05
SIVA1	1.07084	2.10066	7.58242e-05
WRN	-0.819835	-1.7652	7.60815e-05
NAPSA	-1.31274	-2.48413	7.62183e-05
ZNF322	0.922835	1.89584	7.63025e-05
ZNF524	0.744824	1.67577	7.63025e-05
LINC01238	-1.34107	-2.5334	7.63025e-05
SLC52A1	-1.34107	-2.5334	7.63025e-05
CNGB3	-1.34107	-2.5334	7.63025e-05
PDE3A	-1.34107	-2.5334	7.63025e-05
NRIP3	-1.34107	-2.5334	7.63025e-05
LINC00958	-1.34107	-2.5334	7.63025e-05
LINC01922	-1.34107	-2.5334	7.63025e-05
LINC02080	-1.34107	-2.5334	7.63025e-05
RASA3-IT1	-1.34107	-2.5334	7.63025e-05
ARL17B	-1.2149	-2.32124	7.65428e-05
ATG101	0.823069	1.76917	7.66426e-05
GABARAPL2	1.56784	2.9646	7.7283e-05
ZNF726	1.33647	2.52532	7.7283e-05
WDR5	-0.694606	-1.61844	7.7283e-05
PEX19	0.958168	1.94284	7.73356e-05
BRWD1	-0.909304	-1.87814	7.73356e-05
SCARF1	-1.38203	-2.60634	7.73356e-05
FAM177A1	1.07006	2.09952	7.75704e-05
MYO9A	-1.01197	-2.01667	7.75704e-05
NXT2	0.847745	1.79969	7.9021e-05
PARP15	-1.02971	-2.04161	7.9021e-05
PDLIM1	1.03654	2.0513	7.94504e-05
SHTN1	-1.21373	-2.31937	8.0727e-05
HIPK3	-0.902686	-1.86954	8.14191e-05
AKR1C3	2.11743	4.33921	8.22565e-05
SLC35B4	-0.959591	-1.94476	8.23612e-05
TMEM201	-1.19187	-2.28449	8.24011e-05
GCN1	-0.898161	-1.86369	8.25701e-05
CDPF1	1.26962	2.41097	8.27817e-05
PQBP1	1.1038	2.1492	8.27817e-05
NOL12	0.795875	1.73613	8.27817e-05
NUP98	-0.789477	-1.72845	8.27817e-05
TAGAP-AS1	1.1654	2.24295	8.29382e-05
NR2C2	-1.07548	-2.10742	8.42226e-05
MTMR3	-0.828971	-1.77642	8.43371e-05
COMMD5	0.840176	1.79027	8.43729e-05
DTD1	0.824602	1.77105	8.43729e-05
XRRA1	0.786268	1.72461	8.48726e-05
UBE2G2	-0.916694	-1.88778	8.53943e-05
PASK	-1.11246	-2.16214	8.59703e-05
NINJ1	0.743015	1.67367	8.63515e-05
MOCS2	0.766734	1.70141	8.65833e-05
MRPL35	0.83197	1.78011	8.71009e-05
EIF2B2	0.928227	1.90294	8.72561e-05
TIMM17B	0.867361	1.82432	8.72561e-05
CYB561D2	0.844677	1.79586	8.76182e-05
ZNF649	1.06534	2.09266	8.76948e-05
LCMT1	0.841619	1.79206	8.80033e-05
RTP4	1.01777	2.02479	8.82327e-05
MEG8	-1.2093	-2.31225	8.90511e-05
VAMP5	1.58322	2.99638	8.90911e-05
RIOK2	1.09993	2.14344	8.91556e-05
DSCR9	1.71947	3.29314	8.91992e-05
GNG5	1.4898	2.80849	8.93309e-05
CLYBL	1.10464	2.15046	8.94993e-05
TSPAN31	0.966321	1.95385	8.94993e-05
H2AC7	-1.2094	-2.31242	8.94993e-05
PRADC1	0.960995	1.94665	9.02589e-05
VAV2	-1.30414	-2.46937	9.02874e-05
MRPL48	0.790553	1.72974	9.04996e-05
DGUOK	1.27615	2.42192	9.12915e-05
ABCC1	-1.2475	-2.37429	9.19737e-05
GADD45GIP1	1.28789	2.44171	9.29798e-05
LINC02870	1.2784	2.42569	9.29798e-05
XRCC2	-1.24278	-2.36654	9.31885e-05
SHMT2	0.699524	1.62397	9.32672e-05
BFAR	0.844216	1.79529	9.37506e-05
NANOS1	-1.19226	-2.28511	9.37506e-05
ELP4	-0.798704	-1.73954	9.38646e-05
ERICH6-AS1	0.979922	1.97236	9.42062e-05
C1QTNF3	-0.861384	-1.81678	9.443e-05
NUP160	-1.00306	-2.00424	9.46174e-05
PIH1D1	0.799767	1.74082	9.47922e-05
POLR1A	-0.82296	-1.76903	9.48952e-05
GPT2	-1.43611	-2.7059	9.48952e-05
ARHGEF4	-1.37315	-2.59035	9.51462e-05
VWA8	-0.803339	-1.74514	9.52029e-05
SIDT1	-0.877494	-1.83718	9.52029e-05
SERPING1	-1.25235	-2.38229	9.60237e-05
MIPOL1	-1.42431	-2.68387	9.60911e-05
CLEC7A	-1.1898	-2.28122	9.64292e-05
EAPP	1.39182	2.6241	9.66644e-05
ILK	1.06509	2.0923	9.66933e-05
LDLRAD4	-0.865479	-1.82194	9.68342e-05
KCNC4	-1.25245	-2.38245	9.68342e-05
NBPF10	-1.03503	-2.04916	9.80112e-05
TP53BP1	-0.839199	-1.78906	9.81463e-05
LSM11	-1.34759	-2.54487	9.87329e-05
METTL25	1.22691	2.34065	9.87617e-05
CLTB	1.11179	2.16114	9.92702e-05
MSMO1	0.732557	1.66158	9.95603e-05
MRPS34	1.30726	2.4747	0.000100364
TNFSF12	1.17197	2.2532	0.000100364
TLCD5	-1.33726	-2.52671	0.000100364
ACOT11	-1.37571	-2.59495	0.000100364
BRWD3	-0.959394	-1.94449	0.000100475
PSMD10	1.00622	2.00864	0.000100818
CYC1	1.38429	2.61043	0.000100913
ARCN1	0.958937	1.94388	0.000101062
SLC25A16	-0.763486	-1.69759	0.000101147
TNIP3	-1.39199	-2.6244	0.000101285
TPGS1	0.938865	1.91702	0.000101379
RNF32-AS1	-1.24998	-2.37839	0.000102183
MRPL51	1.36187	2.57018	0.000102565
USPL1	-0.849266	-1.80158	0.000102924
COMMD4	1.0611	2.08652	0.000103166
SVBP	0.989027	1.98485	0.000103166
TINCR	-1.2289	-2.34388	0.000103166
NUDT5	0.792584	1.73217	0.000103548
BMP1	-1.00818	-2.01138	0.000103615
RASGRP3	-1.24587	-2.37162	0.000103743
RDH14	0.944546	1.92458	0.00010375
PDP1	-0.892338	-1.85618	0.000104028
STARD3NL	1.38326	2.60856	0.000104083
SSTR2	-1.21938	-2.32847	0.000104083
C21ORF58	-0.958098	-1.94275	0.000104422
ATOX1	1.18645	2.27591	0.000104484
HPF1	0.924073	1.89746	0.000104484
MAGI2-AS3	-1.24353	-2.36776	0.000104484
LILRA1	-1.24353	-2.36776	0.000104484
FAM200B	1.0062	2.00862	0.000104534
TMEM42	0.838898	1.78868	0.000104534
PCYT2	0.79125	1.73057	0.000104573
TNFRSF4	0.855585	1.80949	0.000104828
STRAP	1.45028	2.73261	0.00010506
LSINCT5	-1.11554	-2.16676	0.000107072
MZF1-AS1	1.16472	2.2419	0.000107102
LPCAT3	1.08948	2.12797	0.000107102
POU5F2	-0.996438	-1.99507	0.000107448
BPNT1	0.837757	1.78727	0.000108134
ANAPC13	1.0425	2.0598	0.000108512
ID1	-1.27687	-2.42313	0.00010865
ZHX1-C8ORF76	1.35646	2.56057	0.000108725
HOXB3	-0.767494	-1.70231	0.000108725
PRMT5-AS1	1.72725	3.31096	0.000109095
ITPRID2	-0.703887	-1.62889	0.000109339
TPT1-AS1	-0.754422	-1.68696	0.000109467
DDOST	1.2355	2.35463	0.000110168
MCAT	1.15673	2.22952	0.000110168
RAB28	0.935383	1.9124	0.000110168
TDP1	0.750278	1.68212	0.000110168
TRIM72	-1.12838	-2.18613	0.000110168
LINC00937	-1.33031	-2.51456	0.000111195
MMS22L	-0.888628	-1.85141	0.000111608
UVSSA	-0.974429	-1.96486	0.000111826
LYPLAL1	1.02559	2.0358	0.000112079
FAM162A	0.944586	1.92464	0.000112079
SP2-DT	0.777814	1.71453	0.000112485
SYPL1	1.20435	2.30433	0.000112588
SMIM3	1.01395	2.01943	0.000112823
CAAP1	0.910896	1.88021	0.000112847
BRD8	0.798682	1.73951	0.000113471
PHF23	0.994073	1.9918	0.000113505
NAA15	-0.91229	-1.88203	0.000113608
PRDX4	0.854505	1.80814	0.000113739
THAP8	1.16816	2.24724	0.000113909
ICAM2	1.5314	2.89066	0.000114824
C20ORF194	-1.17917	-2.26446	0.000114824
TIPRL	0.99056	1.98696	0.000114885
CSTF2	1.37066	2.58589	0.000115106
ATRN	-0.821698	-1.76749	0.000115153
GTF2A2	1.1335	2.1939	0.000115669
CETN2	0.815706	1.76016	0.000116557
ANKRD10-IT1	-0.826763	-1.7737	0.00011665
TOMM22	1.09444	2.13531	0.000117033
FAM13B	-0.936761	-1.91423	0.000117235
AGPAT4	-0.914857	-1.88538	0.000117459
MIF	1.02681	2.03751	0.000117999
H2BC11	1.65362	3.14623	0.000118043
LINC00894	-1.07009	-2.09956	0.000118353
MRPS28	1.00966	2.01344	0.000118538
SLC14A1	-0.855573	-1.80948	0.000118957
KCNK6	-1.13643	-2.19836	0.000119404
RXYLT1	0.918855	1.89061	0.000120029
ITIH4	-1.17617	-2.25977	0.000120052
LIN37	0.892327	1.85617	0.000120561
SPTLC3	1.4159	2.66827	0.000121963
IDI2-AS1	-1.39648	-2.63259	0.000122008
SMIM19	1.05901	2.0835	0.000122184
ZNF117	-1.08066	-2.115	0.000122184
RAB30	-1.03512	-2.04929	0.000122895
NOSIP	1.114	2.16445	0.00012296
OTUD6B-AS1	1.08216	2.1172	0.000123424
PHB	1.45976	2.75062	0.000123828
POLR2K	1.22395	2.33585	0.000123972
HAUS6	-0.830096	-1.7778	0.000124254
TCTA	0.918637	1.89033	0.000124394
EBPL	0.897304	1.86258	0.000124407
P2RY6	-1.24799	-2.37511	0.000124993
TSNAX	1.05693	2.0805	0.000125137
ERCC4	0.856846	1.81107	0.000125137
GNL3	0.780808	1.71809	0.000125137
SYNGAP1	-0.798619	-1.73943	0.000125137
CEACAM1	-1.22927	-2.34449	0.000125137
UBE2V1	-0.728807	-1.65727	0.000126252
UBE3C	-0.936539	-1.91393	0.000126502
CDK2	-0.933591	-1.91002	0.000126518
FAM104B	0.960227	1.94562	0.000126657
ERVK13-1	-0.830398	-1.77818	0.000126657
CCDC88A	-0.812469	-1.75621	0.000126724
LDB1	-0.774177	-1.71021	0.000127014
EBP	1.19018	2.28181	0.000127037
SNAPC2	0.965116	1.95222	0.000127037
GSE1	-1.02246	-2.03137	0.000127037
TENT4A	-0.899854	-1.86588	0.00012731
CCBE1	-1.16154	-2.23696	0.000127489
REEP5	1.31569	2.48921	0.000127781
F12	-1.28907	-2.4437	0.000127843
C6ORF52	1.46769	2.76579	0.000127975
TMEM115	0.745224	1.67623	0.00012848
ATP13A1	-0.948992	-1.93052	0.00012848
ACAD11	-1.04139	-2.05821	0.00012848
VDAC3	1.11473	2.16555	0.000128516
ARF4	1.14679	2.21421	0.000128753
GSN	1.01341	2.01868	0.000129159
PMVK	0.965313	1.95249	0.000129159
TBX1	-1.22312	-2.33452	0.000129637
RGPD8	-1.39563	-2.63104	0.000129813
ABCC5	-0.826666	-1.77358	0.000130259
TMC7	-1.15452	-2.2261	0.000130884
PAN2	-0.897694	-1.86309	0.000130987
NDUFC1	1.02516	2.03518	0.000131897
EOGT	-0.93561	-1.9127	0.000131897
SLC1A4	-1.08382	-2.11964	0.000131897
DDX1	0.848274	1.80035	0.000132085
VCAN	-1.15324	-2.22413	0.000132085
TMEM14B	1.07293	2.1037	0.000132221
CLASP2	-0.944876	-1.92502	0.000132364
MEGF8	-1.19481	-2.28915	0.000132364
LUCAT1	1.637	3.11019	0.000133866
SARS1	1.21004	2.31345	0.000133866
PSMB8-AS1	1.23199	2.34891	0.000133873
CHMP5	1.04321	2.0608	0.000134026
HIC1	0.901082	1.86747	0.000135239
AGAP1	-1.01835	-2.0256	0.000135592
LGALS3	1.04585	2.06459	0.000135671
ATAD1	0.947922	1.92909	0.000135856
LRRC8C	-0.869638	-1.8272	0.000136192
CAPS	-0.86186	-1.81738	0.000136467
TTC13	-0.885682	-1.84764	0.000136467
THOC7	1.20003	2.29744	0.000136838
PGRMC1	0.915131	1.88574	0.000136872
TNFAIP8L1	-0.749215	-1.68088	0.000136872
TSC22D1-AS1	-1.33245	-2.51829	0.000137037
LRRC75A	1.11287	2.16276	0.000137188
H2BC6	-1.11213	-2.16165	0.000138482
ZCWPW1	1.09954	2.14287	0.000138765
DHX8	0.924652	1.89823	0.000138767
TRIM52-AS1	0.783286	1.72105	0.000139151
ACAA2	1.17087	2.25148	0.000139362
ALG1	0.994611	1.99254	0.00013948
ZSCAN16-AS1	0.871466	1.82952	0.000139716
INVS	-0.773218	-1.70908	0.000139852
MEIOC	-1.16658	-2.24479	0.000139852
ZCRB1	1.19503	2.2895	0.00014009
ZNF717	1.2991	2.46075	0.000141287
SLC37A2	-1.04629	-2.06521	0.000142941
ZNF736	-0.853818	-1.80728	0.000143086
TEFM	0.888779	1.85161	0.000143712
PARP12	-1.02391	-2.03343	0.000143969
REEP3	0.950935	1.93313	0.000144387
HAGHL	1.03778	2.05307	0.000144483
ANTKMT	1.16138	2.23671	0.000144546
POLR2I	1.2828	2.43311	0.000145727
LINC01410	-1.21431	-2.32031	0.000145898
CCDC141	-1.18353	-2.27132	0.000146345
TTLL9	-1.2384	-2.35936	0.000146345
HMGN3-AS1	1.48082	2.79107	0.000147174
PRC1	-1.01226	-2.01707	0.000147501
TRPT1	0.751895	1.684	0.000147676
MUC12-AS1	1.04719	2.0665	0.000147775
CYP2D6	-1.10736	-2.15452	0.000148056
HEXA-AS1	1.52967	2.88719	0.000148708
ZSCAN21	1.21998	2.32943	0.000148774
RNF103	-0.881798	-1.84267	0.000148879
ESM1	-1.4862	-2.80151	0.000148894
ELOC	1.26978	2.41125	0.000149204
SDHC	0.943058	1.9226	0.000149204
TBCE	0.855354	1.8092	0.000149204
ADPRS	0.810291	1.75357	0.000149576
RSF1-IT1	-1.19944	-2.2965	0.000149576
EIF2AK3	-0.780998	-1.71832	0.000150231
KAT5	0.805229	1.74742	0.000150356
CTBS	-0.686375	-1.60924	0.000150356
SLC12A6	-0.815893	-1.76039	0.000150356
ZNF354C	-0.902125	-1.86882	0.000150356
GP1BB	1.89127	3.70962	0.000151735
PHLDA3	1.81973	3.53015	0.000151735
MINDY3	-0.750507	-1.68238	0.000151735
CLN5	0.983424	1.97715	0.000151976
ZNF517	-1.30535	-2.47144	0.000153106
DYNC1LI1	0.815171	1.75951	0.00015324
SCRIB	-0.653379	-1.57285	0.000153395
LINC02696	1.59209	3.01486	0.000153745
PTGER2	1.17311	2.25497	0.000153883
GMFB	-0.788455	-1.72722	0.000154467
DDI2	-0.923088	-1.89617	0.000154467
MGST3	1.20691	2.30842	0.000154857
TIGD2	1.24482	2.36989	0.000155164
SCAMP1	0.774786	1.71094	0.000155164
SLC16A10	-1.19778	-2.29386	0.000155164
EIF6	1.24192	2.36513	0.00015584
SLC23A3	-1.25149	-2.38087	0.000157427
PFDN6	0.932912	1.90913	0.000157434
H2AC14	1.70009	3.2492	0.000158336
PHF5A	0.83675	1.78602	0.000159429
SIL1	0.688909	1.61206	0.000159429
GREM1	-1.12869	-2.1866	0.000159429
SIN3A	-0.827096	-1.77411	0.000160892
MAP7D3	0.7794	1.71642	0.000161005
MEX3D	-1.24466	-2.36963	0.000161452
TTC21B	-0.847718	-1.79965	0.000161577
NTMT1	0.860861	1.81612	0.000162929
PITRM1-AS1	-1.32293	-2.50174	0.000162929
ACACB	-1.21301	-2.3182	0.000163863
ALDOC	0.821394	1.76711	0.000163959
FLAD1	0.692498	1.61608	0.000163959
KCNK12	1.2281	2.34259	0.000164353
SOCS4	-0.875727	-1.83493	0.000164456
RBM15	-0.820719	-1.76629	0.000165446
MIR223HG	1.23197	2.34888	0.000165578
FARP2	-1.10538	-2.15156	0.000165688
TUBG2	-1.01754	-2.02447	0.000165768
SYVN1	-0.746766	-1.67803	0.00016692
UQCC2	0.99504	1.99314	0.000167051
EFHC1	0.814362	1.75852	0.000168083
AP1S1	0.990172	1.98642	0.000168277
ZNF44	-0.747158	-1.67848	0.000168418
ARL10	-1.11556	-2.16679	0.000168418
ZNF589	-0.857934	-1.81244	0.0001689
KIN	0.786379	1.72474	0.000169839
PCDHGA10	-1.34169	-2.53448	0.000169839
NCBP1	-0.968207	-1.95641	0.000169906
MDH2	1.50397	2.83623	0.000170408
SNX15	1.0035	2.00485	0.000170707
RASGRP4	-1.23131	-2.34781	0.000170707
LINC01134	-1.24396	-2.36849	0.000170707
CPNE3	0.898246	1.8638	0.000171593
RAB11FIP2	-0.745289	-1.67631	0.000171759
TAS2R4	-0.970846	-1.95999	0.000171759
MARCHF6	-1.00258	-2.00358	0.000172032
KNDC1	-1.19789	-2.29404	0.000172681
FAM174B	-0.975989	-1.96699	0.000173444
RUVBL2	0.730918	1.6597	0.000173698
GLRX5	1.07004	2.09948	0.00017434
LENG8	-1.02549	-2.03565	0.000174443
PAXBP1	-0.768925	-1.704	0.000175239
LPAR4	-1.19122	-2.28345	0.000175239
LIMD1	-0.910927	-1.88025	0.000175791
MED14	-0.742297	-1.67284	0.000176237
TSPOAP1	-0.922681	-1.89564	0.000176931
SS18L1	-0.944173	-1.92409	0.000177501
S100A12	-1.19888	-2.29561	0.000177501
ZNRD2	1.03976	2.05588	0.000177509
DCXR	1.22742	2.34147	0.000177956
ST3GAL4	0.755658	1.6884	0.000177956
SCAMP1-AS1	0.937992	1.91586	0.000178238
NPIPB11	-1.10698	-2.15395	0.000178238
IL4R	-0.87212	-1.83035	0.00017834
MOCS3	1.24514	2.37042	0.000178603
SNX8	1.09665	2.13858	0.000178603
ZFAND1	0.674819	1.5964	0.000178603
MAP1S	0.833814	1.78239	0.000179039
FOSB	1.66011	3.16041	0.000179844
MYT1L	-1.11988	-2.17328	0.000180264
PDE7A-DT	1.60871	3.0498	0.000180352
NCAPH2	-0.732689	-1.66173	0.000180442
ZNF2	1.31475	2.4876	0.000180566
ZDHHC9	-1.19287	-2.28606	0.000180648
FHAD1	-1.35975	-2.5664	0.000181619
SYCP3	1.17173	2.25282	0.000184133
TMEM86B	-0.757957	-1.69109	0.000184133
PADI6	-1.34898	-2.54733	0.000184133
FABP5	0.945179	1.92543	0.00018491
PDLIM7	-0.983196	-1.97684	0.000185533
CCDC127	0.970592	1.95964	0.000188166
JMJD4	0.740337	1.67057	0.000188166
WAKMAR2	-0.78716	-1.72567	0.000188574
SLC9B1	1.4685	2.76734	0.000189169
CFAP74	-1.37342	-2.59084	0.000189169
ZFHX2-AS1	-1.00282	-2.00392	0.000189778
ZNF467	1.50363	2.83554	0.000189798
NDFIP2	0.953856	1.93704	0.000189798
CLCN7	-0.860478	-1.81564	0.000189798
TAF1C	-1.03775	-2.05303	0.000189798
STX8	1.37245	2.5891	0.00019066
RNASEH2C	1.1607	2.23566	0.000190767
TRAPPC2L	0.958126	1.94278	0.000191308
MAP3K13	0.904935	1.87246	0.000191308
PCAT7	-1.2681	-2.40844	0.000191463
ILVBL	1.01364	2.019	0.000191508
PET117	0.970065	1.95893	0.00019223
TTBK2	-0.855772	-1.80973	0.000192242
ZCCHC10	0.858484	1.81313	0.000192382
CDC45	-1.15669	-2.22946	0.000192861
POLR1E	1.05032	2.07099	0.000193025
TRAF6	-0.67397	-1.59546	0.000193025
ZNF790	0.91675	1.88786	0.000193355
NR2F6	1.66162	3.16373	0.00019399
GK	1.25596	2.38826	0.00019417
EBAG9	0.693059	1.61671	0.000194279
TAT-AS1	1.49497	2.81858	0.000195082
SARM1	-0.761068	-1.69474	0.000195178
SLC25A5-AS1	1.34714	2.54407	0.0001953
AIDA	0.789359	1.72831	0.000195544
TNK2	-0.765552	-1.70002	0.000196077
SS18L2	1.2288	2.34371	0.000197367
PITRM1	-0.769263	-1.7044	0.000198222
TAF6L	0.796805	1.73725	0.000199171
FERMT2	-1.28612	-2.43872	0.000199171
PECR	0.881833	1.84272	0.000199437
METRN	0.792768	1.7324	0.000201159
BMP8B	-1.09621	-2.13793	0.000201471
NINJ2	1.29796	2.4588	0.000202301
TMEM242	0.842691	1.79339	0.000202301
AKAP10	-0.812986	-1.75684	0.000202301
PRDM5	-1.23993	-2.36187	0.000202301
FILIP1L	-1.23993	-2.36187	0.000202301
HOXB9	-1.23993	-2.36187	0.000202301
TCERG1L	-1.23993	-2.36187	0.000202301
LINC01235	-1.23993	-2.36187	0.000202301
GOLGA8A	-0.970313	-1.95927	0.00020311
VMAC	0.840182	1.79028	0.000203863
ATG3	0.868265	1.82547	0.000204243
ZMAT1	-0.840384	-1.79053	0.000204714
SLC43A3	-1.07695	-2.10957	0.000204963
STK17A	1.05193	2.07331	0.000205374
PIK3C2B	-1.04728	-2.06664	0.000205572
MAPKAPK3	0.821418	1.76714	0.000205739
DHFR2	-0.706716	-1.63208	0.000205739
GBA2	-0.785946	-1.72422	0.000205739
WDR92	0.855147	1.80894	0.000206726
HADHB	0.754271	1.68678	0.000206726
FBXO41	-0.991344	-1.98804	0.000206726
UBASH3A	-1.3393	-2.53029	0.000206726
FKTN	-0.744875	-1.67583	0.000206856
PELI2	1.22972	2.34521	0.000207928
MUC20	-1.17612	-2.25968	0.000207928
ABCG1	-0.966753	-1.95444	0.000209858
IGFBP7	1.84494	3.59239	0.000209879
ERLEC1	0.832413	1.78066	0.000211261
ZNF8-DT	1.08057	2.11487	0.00021184
OBSCN	-1.03202	-2.04488	0.000212957
CBWD3	-0.914436	-1.88483	0.000214747
DAP3	0.825512	1.77216	0.000214986
BLOC1S5	0.764451	1.69872	0.000216736
EOMES	0.878536	1.83851	0.00021751
HILPDA	1.41862	2.67329	0.000217805
GOLPH3L	0.900085	1.86618	0.000218503
FKRP	-1.04176	-2.05873	0.000218503
PDCD5	1.01741	2.02429	0.000220241
LIMK2	-1.15139	-2.22128	0.000221126
LTBP2	-1.2181	-2.32641	0.000221807
PPP1R11	0.771771	1.70736	0.000222145
SUGP1	0.757048	1.69003	0.000222145
RUVBL1	0.785299	1.72345	0.000226435
TNFAIP3	-1.25283	-2.38309	0.000226455
PEX2	0.894327	1.85874	0.000227399
DCAF1	-0.881884	-1.84278	0.000228555
CEP152	-0.920565	-1.89286	0.000230361
DMXL2	-1.04728	-2.06663	0.000230592
NUGGC	-1.20407	-2.30389	0.000231508
MCF2	-1.14177	-2.20651	0.000231734
GGT7	-1.13135	-2.19064	0.000231768
ZNF709	-1.12368	-2.17902	0.000231907
KIAA1841	-1.06623	-2.09395	0.000232627
ZNF341	-0.982311	-1.97563	0.00023314
STRIP1	-0.856004	-1.81002	0.000234257
NBEAL2	-1.03164	-2.04435	0.000235353
DNAJC28	-1.05738	-2.08114	0.000235705
LINC00324	1.2095	2.31257	0.000236595
NPIPB2	-1.16709	-2.24558	0.000236617
PRKAR2B	2.06076	4.17206	0.000236746
GIN1	1.19056	2.28241	0.000238709
POLR2E	1.11473	2.16554	0.000239257
NCAPG	-1.18395	-2.27198	0.000240537
TSC1	-0.691302	-1.61474	0.000240905
GRHPR	0.833934	1.78254	0.000241209
THADA	-0.67413	-1.59563	0.000241626
LINC00996	-0.899909	-1.86595	0.000241626
NDUFA9	0.959957	1.94525	0.000242407
BAD	0.880197	1.84063	0.000243193
ZNF395	-0.925063	-1.89877	0.000243193
RANBP2	-0.953496	-1.93656	0.000243193
SYT12	-1.17514	-2.25815	0.000243193
FIGNL1	-1.00348	-2.00484	0.000243698
LAMTOR1	1.52925	2.88635	0.000244505
RDH5	-1.26707	-2.40672	0.000244599
JMJD7	-1.18609	-2.27535	0.000244715
LYL1	1.36355	2.57318	0.000245478
AASDH	0.845228	1.79655	0.00024681
SNRNP27	1.09008	2.12886	0.000249513
THOC1	-0.790121	-1.72922	0.000249513
PKN2	-0.915461	-1.88617	0.000249666
SNRNP25	0.971853	1.96136	0.00024996
CCR4	-1.19578	-2.29069	0.00025073
INIP	0.944215	1.92414	0.000251484
CUTC	0.92083	1.8932	0.000251484
ARHGAP35	-0.768609	-1.70363	0.000251484
IFT22	-0.88854	-1.8513	0.000251484
GSTM1	-1.28396	-2.43507	0.000251631
NDUFAF7	-0.913778	-1.88397	0.000252233
PHYH	1.16486	2.24211	0.000252792
NKRF	-0.980826	-1.97359	0.000254967
B3GAT1-DT	-1.22704	-2.34086	0.000257543
LRRK2	-0.992532	-1.98967	0.000258237
MS4A4E	-1.1011	-2.14518	0.00025844
CMSS1	0.787604	1.72621	0.000259613
CADM1	-1.35531	-2.55852	0.000260354
PDZD7	-1.14671	-2.21409	0.000261167
CCNJ	-0.980849	-1.97363	0.000262415
ZNF146	0.73795	1.6678	0.000263662
ZNF81	-0.849918	-1.8024	0.000263662
CCDC28B	0.957643	1.94213	0.000264118
TKT	0.954464	1.93786	0.000267434
SLC9A9	0.677261	1.5991	0.000267964
DUSP28	0.735469	1.66494	0.000268657
C1GALT1C1	0.921393	1.89394	0.000268983
ANKS1B	-1.01013	-2.0141	0.000268983
CDKN2AIP	0.809046	1.75205	0.000269916
LINC00298	-1.13244	-2.1923	0.000272668
COMTD1	0.730543	1.65926	0.000273431
SDF2L1	1.59629	3.02366	0.000273816
UTP15	0.986192	1.98095	0.00027433
BZW2	0.823604	1.76982	0.000274333
TBPL1	0.780302	1.71749	0.000274333
SIGLEC10	-1.33805	-2.52809	0.000274333
NEIL2	1.02395	2.03348	0.000275039
TTF1	0.713676	1.63998	0.000275039
NUP37	0.798673	1.7395	0.000276143
ITGAE	0.952698	1.93549	0.000278134
BORCS7	0.903553	1.87067	0.000278134
ZNF587B	-0.881615	-1.84244	0.000278394
LINC02397	-1.10927	-2.15737	0.000278394
POU5F1B	-1.10927	-2.15737	0.000278394
MFSD3	1.00574	2.00797	0.000278908
LINC00173	-1.18753	-2.27763	0.000278908
SHROOM4	-1.3018	-2.46537	0.000278908
HIVEP1	-0.799851	-1.74092	0.000280034
STING1	0.938769	1.91689	0.000280538
FBXW11	0.739519	1.66962	0.000280538
SP2-AS1	-1.25986	-2.39473	0.000280538
BCL2L15	-1.10159	-2.14591	0.000280735
ATXN7	-0.980531	-1.97319	0.000282409
HES2	-1.15408	-2.22542	0.000282748
PUSL1	0.840091	1.79016	0.000286185
SELENOI	-0.699726	-1.6242	0.000289491
ILF3-DT	1.27065	2.4127	0.000290157
EPS8L2	0.913258	1.88329	0.000290759
LINC02348	-1.23773	-2.35827	0.000291505
TOMM20	1.33945	2.53055	0.000291784
TUG1	-0.841632	-1.79208	0.000292547
RAPGEF2	-0.849984	-1.80248	0.000292547
ARFIP2	0.695458	1.6194	0.000292936
ENDOV	0.79258	1.73217	0.000293541
CEACAM21	0.822688	1.7687	0.00029359
NAB1	-0.865289	-1.8217	0.000294249
MRPS22	0.781901	1.7194	0.000294778
ATP5F1C	1.55737	2.94318	0.000296366
ANK3	-0.984063	-1.97803	0.000296366
EFNA4	1.15772	2.23105	0.000296805
MRPL20-DT	-1.12301	-2.17801	0.000297176
DGKE	-0.822848	-1.76889	0.000297614
SEC14L2	-1.22343	-2.33501	0.000297614
MAP3K12	0.776091	1.71248	0.000298395
ASXL2	-0.844618	-1.79579	0.000299788
SPART	1.03406	2.04778	0.000301412
ST8SIA6	0.802292	1.74387	0.000301811
GPR135	-1.37561	-2.59477	0.000301811
BRF1	-0.753845	-1.68628	0.000301892
DYRK1A	-0.842491	-1.79314	0.000302967
SIK2	-0.648397	-1.56743	0.000306597
C1ORF43	0.850574	1.80322	0.000306964
USP36	-0.759551	-1.69296	0.000306964
KCNA7	-1.05241	-2.07399	0.000309016
SLFN12	0.844765	1.79597	0.000312726
YTHDF2	0.843987	1.795	0.00031306
POLR1D	1.22201	2.33272	0.000313164
TCF20	-0.856139	-1.81019	0.000317736
KLHL17	-1.07691	-2.10951	0.000319442
ACOX3	-0.904734	-1.8722	0.000319643
CDCA8	-1.16812	-2.24718	0.000319643
SCOC	0.801026	1.74234	0.000319897
FANCD2	-0.915768	-1.88657	0.00031997
ARMC7	0.902391	1.86916	0.000322624
CASP9	0.935786	1.91293	0.000322893
LINC02863	1.31604	2.48982	0.000324596
TFPT	0.649417	1.56853	0.000324596
YIPF5	0.680225	1.60239	0.000324917
HEATR1	-0.643037	-1.56161	0.000326147
SMIM26	1.22617	2.33945	0.000327568
EVI2A	0.835673	1.78469	0.000328221
USP49	-0.838301	-1.78794	0.000328221
ACVR2A	1.04386	2.06174	0.000330581
PARP6	-0.716158	-1.6428	0.000330855
GOPC	0.948499	1.92986	0.000331033
FBRSL1	-0.728863	-1.65733	0.000331033
EFNA5	-1.23017	-2.34595	0.000331044
CALHM6	1.09323	2.1335	0.000331061
MAP3K5	-0.794316	-1.73426	0.000331502
TRIM33	-0.823247	-1.76938	0.00033301
C15ORF61	0.837746	1.78726	0.000333321
SCARB2	-0.820045	-1.76546	0.000333321
APPBP2	-0.768748	-1.70379	0.000339078
C1ORF112	-1.04779	-2.06736	0.000339078
APOO	0.965685	1.95299	0.000340186
GHITM	1.26378	2.40123	0.000343108
IGFBP4	1.7512	3.36638	0.000345291
RNFT2	-1.04513	-2.06355	0.000345978
TRNT1	0.689398	1.61261	0.000346714
LIN9	1.40305	2.64461	0.00034788
SERPINE2	1.38756	2.61635	0.00034788
MANF	1.1895	2.28074	0.00034788
VSTM4	-1.13332	-2.19364	0.00034788
GNPDA1	0.926551	1.90073	0.000348092
[truncated: 3,437 more rows]
