# Supplementary material for: A multi-omics approach reveals dysregulated TNF-related signaling pathways in circulating NK and T cell subsets of young children with autism
Source: Genes Immun. 2025 Jul 30;26(5):462–74. doi: 10.1038/s41435-025-00349-z (PMC12527906; doi:10.1038/s41435-025-00349-z)
Supplement: Supplementary file 7 — Supplementary Table 6: List of differentially expressed proteins in plasma samples in ASD [file 41435_2025_349_MOESM7_ESM.xlsx]

## Sheet: Sheet1
List of differentially expressed proteins in plasma samples in ASD vs. control group
Protein name	Log2 fold change	Fold change	Adj. p-value
KITLG	0.76	1.69349	2.34e-02
CST5	0.72	1.64718	1.09e-02
CNTNAP2	0.68	1.60214	1.84e-03
CDSN	0.65	1.56917	2.26e-02
CX3CL1	0.62	1.53688	1.09e-02
FLT3LG	0.56	1.47427	1.09e-02
STC1	0.55	1.46409	2.26e-02
DPP10	0.52	1.43396	2.26e-02
TNFSF11	0.52	1.43396	4.97e-02
IL18R1	0.5	1.41421	3.35e-02
DCBLD2	0.47	1.38511	3.35e-02
CD28	0.46	1.37554	4.14e-02
TNFSF12	0.45	1.36604	2.26e-02
MASP1	0.44	1.3566	3.56e-02
ITGB6	0.43	1.34723	2.26e-02
TNFSF10	0.42	1.33793	3.56e-02
DNER	0.4	1.31951	2.26e-02
FGF5	0.36	1.28343	2.75e-02
CXADR	0.35	1.27456	3.28e-02
CKAP4	0.35	1.27456	3.56e-02
